# Supplementary material for: The Push Forward in Rehabilitation: Validation of a Machine Learning Method for Detection of Wheelchair Propulsion Type
Source: Sensors (Basel). 2024 Jan 19;24(2):657. doi: 10.3390/s24020657 (PMC10821488; doi:10.3390/s24020657)
Supplement: Supplementary file 1 [file sensors-24-00657-s001.zip]

Archive with 3 entries (3 files):
- File S1. WheelModel.csv
- File S2. FullModel.csv
- File S3 ScriptModel.txt
