# Supplementary material for: The Push Forward in Rehabilitation: Validation of a Machine Learning Method for Detection of Wheelchair Propulsion Type
Source: Sensors (Basel). 2024 Jan 19;24(2):657. doi: 10.3390/s24020657 (PMC10821488; doi:10.3390/s24020657)
Supplement: Supplementary file 1 [file sensors-24-00657-s001.zip › File S1. WheelModel.csv]

Target	Frequency_Med	Frequency_Std	Frequency_Skew	AccWheels_Med	AccWheels_Std	AccWheels_Skew	AccWheels_Kurt	RotSpeedYAW_Med	RotSpeedYAW_Std	RotSpeedYAW_Skew	RotSpeedYAW_Kurt	AccRotAngleYAW_Med	AccRotAngleYAW_Skew	AccRotAngleYAW_Kurt	RotSpeedPITCH_Med	RotSpeedPITCH_Std	RotSpeedPITCH_Skew	RotSpeedPITCH_Kurt	AccRotAnglePITCH_Med	AccRotAnglePITCH_Skew	AccRotAnglePITCH_Kurt	RotSpeedROLL_Med	RotSpeedROLL_Skew	AccRotAngleROLL_Med	AccRotAngleROLL_Skew	RotSpeedWheelY_Med	RotSpeedWheelY_Skew	RotSpeedWheelY_Kurt	AccRotAngleWheelY_Med	AccRotAngleWheelY_Skew	AccRotAngleWheelY_Kurt	RotSpeedWheelZ_Med	RotSpeedWheelZ_Skew	AccRotAngleWheelZ_Med	AccRotAngleWheelZ_Skew	AccRotAngleWheelZ_Kurt
1	0.0001947997951261	0.0272694510092001	35.28211446842149	-0.0624420901321567	0.8508954146887063	-0.3476120764801583	13.184371083438704	4.150321519833955	13.668645811773615	0.0406857225278939	-0.4875221863902577	1.036651611328125	-0.5030328929547885	43.13600847204763	-0.5067873745100158	9.959837278914202	0.0281876237409281	-0.9188067377905602	2.244466781616211	-2.6585949534046285	58.63227343792344	196.64347305917545	-0.2390547056302277	-15.6580810546875	0.2502615651950147	-6.771971916605696	1.3562203400750843	4.090663379370763	-0.0886666666799413	0.6799618553288124	113.62425727843676	-11.040244971099028	0.2997870400779668	0.3422222221779663	0.0969624700796597	13.032137555394504
1	0.0002673278044144	0.0436613276032588	31.97288283868335	-0.1830130398655463	1.0613540139951654	0.8169748104680006	3.5186811308215176	7.723258531552705	18.92836857957548	0.8082159276531218	1.985404369853948	5.1781005859375	0.449173696100712	6.824598152911662	0.7077907771928651	13.827758509628849	-0.0660455971528594	-0.9939010502410396	0.0709152221679687	0.1105962955221166	15.757230684841598	314.57928124093814	-1.544692187491189	-33.51324462890625	0.9549684116376884	-9.611537859970571	-1.2152133666058156	5.871501526340236	0.2247368421081077	-0.2345780069987406	15.324495707621992	-15.987982263047492	2.575487629348756	5.59918128655066	-1.0659698020257895	16.063544531795625
1	0.0003353611832881	0.0437939068038698	11.932242081662276	-0.1460019666786802	0.6914501364969212	0.7162341274879839	0.5161633751194463	-17.08853956415042	43.44230477039876	0.921354316754001	0.3119860808908221	-20.176025390625	-0.1722885756538371	0.6958485906298773	0.2599648685319765	6.885863292952998	-0.6135835681059069	-0.0453220205888187	0.7578258514404297	-1.756188014247068	38.57084888590333	154.71750107431214	-1.2209348219511276	13.533203125	-0.3603928959097875	-1.1858349151878296	-0.9286960352212288	0.4541535408228423	-14.206315789475454	0.5544002668716471	1.5859141172729654	-17.939433005285448	-0.6410846181589779	28.04421052626797	-0.1531032514913639	0.1129897857453281
1	0.0004887113395335	0.0443506999714699	15.79201413445653	-0.1570869707226552	0.8650072546795053	0.1029291299113813	2.401661900718666	12.577430284482393	31.042901524563835	-1.6518764778107142	2.216020280359749	-0.1856689453125	0.679762377997731	3.1165868542459667	2.3879670352800235	7.645167645372403	-0.3100750827467076	-0.9235549849122662	2.532318115234375	0.2856470819632297	11.505707019786524	139.3589500489215	-0.5704080043060505	-12.0478515625	-0.6912650988334319	-3.706480439255506	1.7181586137695068	2.470548117279832	-3.9740350875281214	-0.4249086226129097	2.7129530549338967	-4.48794582580116	0.3969804890510732	3.244498737031705	-0.0795420544567683	0.947508550430864
1	0.0004950124543506	0.0400114205168139	25.97288049245937	-0.034065515731295	1.3689917530801123	-0.103338302674705	1.2310498874036049	3.860511339169893	23.899649003373163	-1.345188652396104	3.1107084724084517	-4.4560546875	-0.1238635560304975	4.712158516530007	-0.2061601429121153	10.951136977616608	0.1870176817570522	-0.4199010527173592	-4.45057487487793	0.4500504904335453	6.000714919967704	215.62861862802308	-0.6890598691094735	-3.3423633575439453	0.6286283752955789	-6.115320426382651	0.4922119440442786	2.6222537033205424	-3.7804028245423895	0.409550925099585	5.7827656970283545	-11.845300076811723	-2.307830778811652	-3.0298538011884464	0.4446425912386776	4.791642993920469
1	0.0014135366154346	0.0647505974510443	10.937430748316803	-0.2986867715901948	1.6026462220076407	1.1658634238425083	5.588812470577365	12.639319932919893	25.87508443892309	-1.1815597443744903	0.5971248742457118	-24.22979736328125	0.8401221158187713	13.80728690660052	0.3795909137590272	8.189101190911202	0.2473340740376913	0.8924948189238848	6.778205871582031	0.4336240587152881	14.42774829103466	155.02575913095276	-1.0544943928275876	28.286148071289062	0.7698538920946615	-6.335511028546351	-0.2397848869795796	-1.1048377206550453	-10.38947368428088	0.695900887495055	14.297899175072718	-9.289048389903298	0.1938561965868647	-23.475803473692345	0.7776707234548829	3.038848696575336
1	0.0001131210236002	0.0147688672815624	30.42917172401928	-0.000709246577734	0.3894440532089548	-0.0436179661359155	1.3149881162405652	-0.0994343395410444	5.669728560135043	-0.3693131634286163	0.222088448601494	0.2681884765625	0.1198021493314977	5.96955351977466	-0.3212362079755919	4.666409357409004	0.0768506100330358	-1.099216082611324	0.3402318954467773	0.2714349865632516	7.29532733529293	91.71830216073792	-1.351117469041992	2.4136962890625	-0.3939511095803726	-2.6926770204488486	-0.1193875122069585	-0.2381591136627259	0.928421052594274	0.5543440706255439	10.18351894571216	-4.6899255828837285	-1.0227581782769917	1.182222222222375	-0.5506297021086936	6.454272352029557
1	0.0007009454561921	0.0624724542385083	18.34680319088545	-0.0670246798367362	1.4261028219477512	0.4856663934672663	2.229440195103094	0.6304469470800493	11.640190409211172	-0.1452192175221459	-0.7303221563194149	-0.75299072265625	-0.2928332139082218	3.0077702754215707	-1.3696718959943908	12.293556878328754	0.2920833962103641	-0.6493764322536371	-0.8003749847412109	-0.1121312090629874	2.009760950712668	255.13900986337464	-1.490564261823655	-8.665517807006836	0.3278918037577163	-7.230207384825081	-0.0077761604377551	0.2493730518696031	-2.7918128662350874	-0.0192927538785727	3.426431028260392	-12.480330441182655	0.3398419675097186	-1.1421052645033711	-0.0472276468026331	2.6310049585090782
1	0.0006635644427427	0.0271556294221658	10.39587959375796	0.0430464493982933	0.7509938858486558	0.603132518673567	1.9070329205501049	-75.11408945276126	25.00740129972355	0.8074984506230413	-0.6838948613880307	-27.80908203125	0.3492102246498981	0.4999399920985286	1.5222310275895936	9.520394775280998	0.3675805072135484	-1.1250839129362085	-3.090614318847656	0.1009470031342919	3.25774689146901	131.03439560556214	-0.9857677245316806	38.12402343749926	0.1006977191062052	-6.485571757293787	-0.1277368451610852	-1.2947049436010802	38.39684210538199	-0.5098384357493626	-0.6917712871787565	-9.761099671953591	0.2818423525770306	-10.212631578961734	-0.0702261891347733	-0.5166017626374368
1	0.0006334657058612	0.0526949330055366	19.95037290494865	-0.0025430953819807	1.2729229783101956	-0.1564914772666737	2.422939445227081	0.1040873889745805	18.19820042746568	0.2631717721426466	1.5449726720543857	9.81982421875	-0.4794857743679359	5.301553564591455	-0.8248086719648497	10.918564969032635	0.0938510079573844	-0.5802426226831363	-0.52606201171875	-0.3807266084018118	3.0296531543350933	224.6980308594684	-1.3659414204888392	-8.480815887451172	0.161426892393874	-6.6126770204494765	-0.594581230997172	1.1162526047026256	-0.9543333328710092	0.0028505024695851	3.329267715367273	-9.5044802387575	-0.945184363861762	1.026666666434508	0.3633798829184874	8.82791218306033
1	0.0008002281129935	0.0500070222192303	12.060705722079373	-0.0887048208814539	1.3194882913373798	1.5606532800107338	7.202805855266491	-1.257286512392607	10.715260294755613	-0.183555154525425	0.211208028648572	6.606719970703125	-0.3467885145686916	3.3243735815093336	-0.5297185926572936	7.515994302445403	-0.1865662433101096	-0.0082258684219129	-2.504354953765869	-0.3451593868822001	4.824720559193325	150.630800634859	-0.2772208094981065	-16.594161987304688	1.1257941578218067	-4.206242022697886	-0.6222185829857019	1.1813015346929303	-2.230785873720025	0.4689879089526699	7.434755967156513	-6.538768759524295	-0.555385077378802	-5.555175438661335	0.007574316884345	7.218412095905793
1	0.0005846116788494	0.0425773341208434	12.652436063871573	-0.0650037867419613	0.9400372835064476	-0.5937687881661958	5.471678874984619	1.1533351306737991	4.58987846705335	-0.2991381169371426	-0.4561942996688795	1.872161865234375	0.3979860717319872	5.676079902568441	-0.3354502468244688	6.291528931022028	0.0909020498849944	-0.6031544374847262	4.6804046630859375	-0.2376594470352396	1.8481584940284492	108.79498520517151	-0.0789244363163513	-20.861968994140625	0.0582149585792595	-1.9795461162677108	-0.2487970719535804	0.2052631301960055	-0.2228947368335134	1.1774645435622728	7.709404900183143	-5.498877449732717	-0.1074246164877395	0.4715789473106602	0.2230370826091926	5.000103509210028
1	0.0003983696371287	0.0425873549847825	12.888569414345792	0.0315767234834868	0.8885258248075701	-0.4011829617943352	1.9940248816439257	0.8100657825292681	6.069904281723524	-0.2214315790594403	-0.2385241932040469	0.866455078125	-0.6347712584105164	4.54770976304906	1.4231263847215516	6.830516379149851	-0.0578660483682125	-0.1417213484805186	0.3474845886230469	0.9247815395549402	6.708242271620117	149.0850471558551	-0.3436244716236054	12.254150390625	-0.1663131695018965	-3.25253532004968	-0.0454173441436123	-0.4489962430720182	1.897368420966031	-0.4359348589029916	3.605542457785331	-5.92144380150795	0.0476418454513168	-2.888421052515534	-1.313140024016407	12.389901697147572
1	0.0002768096107595	0.0285462001539314	20.891137036918284	-0.0126623536341013	1.2286208329981172	0.1193564807023915	0.7594584557766058	-1.1567158336816694	13.426380559675556	-0.2070945864726804	1.2788564671214335	-5.900146484375	0.3394621065475888	2.4366472229749294	0.334574625001703	8.07871813074158	0.0850998759554164	0.7331652075622244	0.7114086151123047	0.8669272751333704	9.890861119032255	145.54885712289612	-0.071416855526832	-2.8256492614746094	0.4124198056348983	-2.0258822213065875	1.875935008887732	5.67775863999554	2.6428070177444383	0.1848236263096859	3.4599171922353604	-7.442723603575215	-0.360688510430972	-1.2747368421253888	0.0319438602448523	3.5380562424209514
1	0.0004854067272017	0.0421883934445548	19.458089460162505	-0.2920893226049575	1.9795083096688424	0.1224923610048289	1.2072042177049784	-1.5470966930566694	14.30403198997696	-0.3994455316889975	-0.1904407917802402	1.0920944213867188	0.3168156972142141	5.336201279964169	-0.8330097942487853	10.222134313978271	0.2447670307892922	-0.2605593527046204	1.4911537170410156	0.1022768779491918	2.868705916323388	184.02919235849183	-0.2057078693666036	-44.4161376953125	0.2407331812611605	-4.24644557645548	0.6438997663851105	1.1005351191743866	1.967941520741645	0.3267678600942973	7.426603046865122	-10.166516492471956	-0.674198510457063	6.780565782888759	-0.4451947280785508	2.7120229094598383
1	0.0004539719109517	0.0411669204761691	18.60327094026858	-0.1657905050203966	1.7518820890213702	0.6321095023030702	1.424205794818413	-1.2566914196191694	20.30239272742536	0.6941598590216724	4.712084893572108	-1.4853515625	0.2679881636064348	2.5917883735833933	0.2689904422624452	9.842528036478734	0.0091694760586638	-0.1381483607408542	-1.7960891723632812	0.0564405836275948	4.808913014505581	186.4672874512653	-0.2884475479641683	-36.96875	0.3896099738190687	-3.536786332193105	-1.6350801108641686	6.88328384574123	2.9983317884339886	-0.2318213275358972	3.228536887178126	-8.22042659503705	-0.4700033716172226	1.664444444587165	-0.2094848366548836	2.646356816049311
1	0.0005123222581022	0.0438238163983129	11.650277342796375	-0.3687937643127476	1.7870496326081255	0.7106036266816501	0.8275726576344637	0.9745097522558306	8.973256337963772	-0.1732392953805414	0.6137683046385098	2.862396240234375	0.4089266596317655	1.2986544539658975	3.325191661821161	7.081486759393218	0.0868805877754136	1.5828468998803	-2.438634976744652	0.2910538664977602	11.769849587398603	108.730467230318	0.3127738200019033	-58.712646484375	0.5850841693233189	-1.911414247073016	0.0611702285197949	0.5520686612531631	-3.281403508095486	0.3748137587068919	2.023342186748547	-5.392423110819964	-0.5415893435112001	1.6269473684408258	-0.8350048663360009	2.6902497576276083
1	0.00039352052648	0.0400138369107752	12.119360103987882	-0.2725624305606192	1.8015552047899008	0.1863553888086858	0.0543220302779312	-1.5368313427148723	8.10094618855586	0.3978622963260299	0.9275410788259064	-0.180511474609375	0.1835551064276919	1.9499302885286296	-2.6786342411176816	6.266365826120298	0.4676589290161142	-0.2403117867973185	0.3634405136108398	1.2140393474588342	8.88760448890411	100.7662476601581	0.3292279997113435	-61.812286376953125	0.1160416818773556	-2.7272283025038666	-2.192605713209957	5.7102313480608204	1.3189473682278194	0.5706031858619539	4.292620775996737	-4.6930429917930425	-0.8899343649455026	-1.0289181288395	0.1847123394968231	1.3182900486152578
1	0.0002999148329282	0.0340051733155952	14.964098697479502	-0.2027199222919844	1.400205373207617	0.3219970320622423	1.4259680857257142	0.3698954944433305	8.958629151212373	-0.7687413618548965	1.6201195300130302	-0.3919677734375	0.4806626730675443	3.73876113858008	-0.7844973354475158	6.068903839339283	0.1636449461404462	-0.6660413724317795	2.39371109008789	0.0130664496793939	2.8146198488460814	115.2342857422809	0.0907239655039047	-44.024169921875	0.1166061804836704	-2.3759766155951647	-0.5336251407238529	1.2095435637096066	0.2255555555675421	0.5158752837774198	5.200453425342047	-6.735370993823032	-1.2856042598845434	1.5031578947293411	0.8045890142543507	5.111329247765202
1	0.0006275914505716	0.0502272897426298	26.076577295332427	-0.0342955783875407	1.574508590275844	-0.2861064635226546	3.10427387431531	7.97359422491208	20.48194086464666	1.2642040370174576	3.2805350361708943	5.0130615234375	-0.1849917251075792	0.9337813959631552	0.3227099628312929	13.840069801277458	0.0398772429455778	-0.6516538087992241	3.911941528320313	-0.2326685576561988	2.6933759837510465	260.7889198365192	-1.8152085250160075	-11.042144775390623	-0.2323002370480279	-7.503531721288573	0.6357332108707747	3.3627639868385684	1.0684210531580618	0.0380953780761152	1.4929084989069483	-15.067071331873002	-2.5536674524750107	-5.569707602448904	-0.0945999829747955	1.31239136084639
1	0.0003270126930174	0.0270323944490814	46.00758674440906	-0.0382270971572751	1.3598385163462048	0.3475221785491518	2.5645585986477424	-5.88730665399417	28.631788478894634	1.0136157063272149	3.7144073880021335	-3.87841796875	0.0354447364649622	5.539058998760211	0.2824544162614686	12.8253689914157	0.0586372217175381	-0.7000477117483381	3.8174147605896	-0.0989168295347784	3.064400063308341	260.7241539063434	-2.63584172545163	-2.846923828125	0.1661993622989239	-7.94536932814107	-0.7353887445370237	2.10562697917664	-7.891578947214732	0.3986625212420417	3.1306478160342546	-13.814668402723196	-1.474408670112068	0.1203395438818972	0.2751357245394801	7.201942058744098
1	0.0002629407419113	0.0226914852973228	14.450311282975786	9.6426473135236e-05	0.3987400111502845	-0.2002153571604028	0.7486955534143873	4.158950365048799	6.590077476044181	-0.4667644123438885	-1.1955684174448944	-3.037750244140625	0.6876282358202316	1.8320648528605783	1.2892894000871522	3.4904986816746977	-0.2006746270154495	-0.9211678281386688	-0.5425014495849609	1.5808714308396847	10.483178820470064	67.18808212899965	-0.4334779412630532	-2.46527099609375	-0.3668843572975829	-2.3477861072726176	1.020632963118938	1.619917946644998	1.480728226349811	-0.2102278844309738	1.0719256023334598	-5.056787979241285	-0.4436245508812815	-2.600233918175622	-0.2131164176969306	3.726260808925432
1	0.0002266740820724	0.0166436576791784	11.2304683204229	-0.0542574897994014	0.3089207261769266	1.2463694609975964	4.363097012131624	6.73818162725583	7.742851822012366	0.5687950875117728	-0.904026836285848	-3.976409912109375	0.4549858804202291	0.1836052025337893	-0.1670141964094297	1.9891515992940487	0.1297439851254648	-1.1137422576549896	-2.040746688842773	0.2960017531455816	3.427908456831809	28.30233994149965	-0.7334212592942689	0.0	0.6705036173871846	7.024853435429966	0.1825066275658728	-1.0115856627424225	-2.711578947296836	0.2730164997951665	0.1349973647929672	-3.403663774516285	-0.6859559291405951	3.58105263146308	-1.337114417200039	4.036399075666326
1	0.0003390960693122	0.0336373213820392	27.935373886759432	-0.037521051999632	0.9188760735363052	0.0649462934204532	1.6564757790428408	-0.3955425853906538	14.013379675053148	-0.4040591369372238	-0.5619552433299924	3.14605712890625	-0.1259075834361152	3.151801506098257	-0.7578979282514708	9.916632551491087	0.2078979278105323	-0.4207998153041603	6.119741916656494	-0.1638948496236964	5.217401037772515	205.11967697763245	-1.3697922526784476	-3.919677734375	0.0388271541873369	-5.494023174296549	0.3123867482239604	2.13958168006824	-2.21826315797734	-0.6090015663755293	8.106495939407996	-10.210195578504395	0.6083511802742149	3.588009169420733	-0.1642404747375811	2.2851573283332
1	0.0002823442812267	0.0226884431540512	16.532045704593184	-0.0033827420027972	0.6522798273806995	0.5201291096786915	7.889424498589864	6.418220079404268	8.623143931837234	1.3515410595621793	3.108305614446232	1.04180908203125	1.209989409485765	18.17486549592499	1.3282307834489686	5.299818979365348	0.1907748431401406	2.006692341294377	0.510589599609375	0.7331068894863827	17.82906606563784	52.674959570405896	0.8881362538233015	-6.230224609375	-0.2054181193084761	-0.272292405066634	-1.6041496939115465	4.794405112920935	-0.4199999999380086	0.6306387353922724	6.740848937775276	-5.195796028229598	-0.8133889313082151	-0.4609356725163458	0.2964383603291116	20.67936005124107
1	0.0002040036550633	0.0233355687479429	24.505051202983623	0.0006470401046516	0.5217084439413207	0.0170046267176866	0.2485188454398348	6.275169033916892	15.010833614667929	-0.273496730280349	-1.1323402191688134	-0.0541534423828125	-0.1276449904490758	1.1004544929097713	0.0273056444089377	15.243421853714146	0.001877497850684	-1.071547467255598	0.3869714736938476	-0.1160344628826988	2.8715571240103928	119.235097833191	-0.98481837302965	-1.41314697265625	0.2010502707532153	-18.77983600288501	1.1944127592945002	1.6899603583931282	0.3539862327448873	0.0121196941509939	1.8493212483608088	-7.451181913005227	2.0123756759845	1.9242155861311856	-0.5948962671340878	3.309500599123968
1	0.0002984293874823	0.0182645999553979	14.818098705176135	-0.0152072915917653	0.4943813818083269	0.4677660269665861	2.018857231677293	-30.21720920094639	25.297566938760085	0.398215712311728	-1.1338185628791593	-9.65478515625	0.038710047020986	1.476032075308343	3.963373225585696	10.336262718601098	-0.2554194968570361	-0.9309175042018314	-2.199983596801758	0.4877793634035232	4.025407427452004	84.84161181024179	-1.191997764707598	30.49354553222656	-0.2503743951911951	-10.51903403889176	0.860968561305119	0.1034696154880765	-7.451403381991607	0.1406871190836686	1.0559883725509571	-7.094793157830307	-0.1586416676948008	-6.216529688443135	0.4215962437412808	0.4861439144760067
1	0.0002434985952925	0.0261527190566836	24.93770596385104	-0.0166205140957376	0.6873852909492091	0.1497779932798726	1.324112223185757	0.8484188508114231	16.082545987238394	-0.0685360656753433	-1.161099584447751	4.4560546875	-0.0249049122205635	1.2696460375421652	0.809530299560305	16.568984289411137	-0.035495784367079	-1.3112055785716736	1.562713623046875	0.2904205247178865	3.5873963952716257	131.1835193114625	-1.7725970735251455	2.2073974609375	0.1394486549151252	-20.59020020833461	1.5242679370188512	3.058395370552937	-0.1958835758587866	0.042544551379675	2.4539100808217102	-8.63169986814139	0.4082297140921834	2.341236773250277	-0.0775364632732313	3.7718315699746743
1	0.0003149841378811	0.032157509917673	21.756199100405077	-0.0782239602105865	0.7699837032828611	0.1969275431921348	1.622692404283359	1.3092190217098607	19.907325683124814	-0.225776912846222	-0.3972420143052426	1.7122802734375	-0.0935778472416885	1.6065970275674863	1.0921001848142111	18.43890290982555	-0.0366527761611601	-1.111957621757067	-2.50653076171875	-0.7651454071207293	9.909537519476563	146.76706499627696	-1.062782466431837	-9.4072265625	0.5083679804936848	-22.684541403867208	0.3770985365614918	-0.3360180719865844	-3.507486630917427	0.0715290573142344	1.9007941128748471	-9.397981365117424	0.4733761784536467	1.583577285143129	-0.0732666549270077	2.7910647974762406
1	0.0004966687381046	0.0385001892613358	10.946879619853124	0.0406057169702452	0.6851428201376972	0.0346712664104948	0.585399853840733	6.870360989483298	29.31714485231954	-1.723098189254095	1.754507974175426	-18.760299682617188	-0.9023380458772516	2.555547747645771	-1.0124949995119603	11.752947225559556	0.357015022053587	-1.394363017995987	2.2679977416992188	-0.386951665529761	3.1301190447165466	105.714590020691	-0.8543255856229657	47.28369140625	-0.0134250196443424	-13.827282242503498	-1.762867953012624	2.6935131723520165	-18.882851675797948	-1.3758857102601465	4.751556554324464	6.402393043856284	0.02918576905035	10.201235635477818	-1.2718434135891732	4.21911405202795
1	0.0005513542466157	0.030356654521068	9.5372171006266	-0.0718675831814574	0.6015352806061366	0.9744472704938864	2.58730425388174	-29.544159274188576	20.49987545436697	-0.8110356555986568	-0.8427806098519932	26.447509765625	0.6457411106537768	3.661325833674861	4.786299746886965	11.477141953103594	-0.2965741906290925	-1.3846614333309226	-2.008673667907715	0.6243805318402971	3.679094810035675	105.7048701720582	-0.6578106441175797	-40.18701171875	0.4954685726160959	0.7750349422438049	0.094262454258074	-1.1409356778389137	0.7979912390379269	0.0587373357685	0.7138522244601284	11.613918365314134	-0.6099014240051724	25.806301627046224	0.5498726877360229	-0.3046697672614198
1	0.0002215317448732	0.0216452237927742	26.048689184369664	-0.0399449939679508	0.6321015764269318	0.4559480552587691	1.3941667703850853	1.8894344758114232	15.863614385213832	-0.0167322377175994	-1.2173128638325694	-1.650390625	0.0762313736450293	2.3593172170271584	1.4648514207761254	14.817917086636218	0.0213695612106812	-1.2618990864478004	0.0915451049804687	-0.2892600182045779	1.7384761677025309	114.24167437127694	-0.9170134352675458	-7.055419921875	0.4813889276949812	-18.782251958120536	0.8549546216312829	1.1063830192427564	-1.026666666666543	-0.0292299812159959	3.5701910882805303	-7.662526382052508	1.0306979588136642	-1.2689839573028865	0.0271546456079278	4.672228958177593
1	0.000319442655245	0.0291769544164819	26.12673036463941	-0.0069663987947903	0.8670470595471805	0.2524826870451606	1.3022095523445412	-2.114349703876077	23.87974237251088	-0.2393920323666174	-0.7417440176784571	6.890380859375	-0.051897712539328	1.960833019126027	-2.533155399902585	20.624844624921028	0.0800843459995833	-1.134920028414036	-2.284759521484375	0.3291591796130855	6.148643036767786	162.49073023370372	-1.2323423374359577	-4.7861328125	0.139081491809494	-25.03704227907025	-0.2008414476858811	0.2608834741624357	2.8538240982785084	-0.0469616880369162	2.596060067927552	-8.737735609283705	-0.8582288465121871	-3.5897435897455594	0.2602892302490983	2.390937100246785
1	0.0002185495196482	0.0219618042723103	37.10755012146503	-0.0435346409139949	0.8248530359409411	0.2361795012857007	0.8605082981739716	-2.569794039813577	23.247061970926328	-0.0589964468040846	-1.0184451489940949	0.5157470703125	-0.078701176136755	0.432900821578368	1.690999072448489	20.93502049930785	-0.0468133236598745	-1.3426595919622306	-3.873260498046875	-0.2868584175987696	1.881190414552356	162.71034426263438	-1.9545284010097252	-5.45660400390625	0.2290512239677146	-26.1412595833949	0.4053166242805515	0.5622485521174987	1.0571247843412834	-0.0204625554662217	1.520024111309506	-10.58211557030346	-0.1877694832948638	0.1247193347028527	0.0430583000514988	1.4924402059855408
1	0.0002030440802464	0.0186882755262344	42.54224489668072	-0.0205173101923619	0.8998279083387875	-0.207964374570319	5.84604366728772	-10.164368014422951	25.6531872207252	-0.3211159003563774	-0.0466800009312717	1.609130859375	-0.1703966035808101	2.2082687933883443	1.45818142260718	21.109129406875205	0.0111929473732767	-1.3350026965704074	-1.0521240234375	0.3676986703434892	5.348721861848519	169.56539148858653	-1.944296438966191	-7.385498046875	0.0896410876898903	-26.19977794564536	-0.7454330660008873	4.446650688416327	0.7653379878824467	-0.4518487839720991	9.6169234399243	-9.899721056264683	0.1274094623735972	0.2346342018585403	-0.0328888434194451	3.37787085402404
1	0.0002615107714987	0.0262848424816676	16.746463707869918	-0.0445681950626799	0.6627935042110636	0.8030142178778068	3.098046523304439	3.457702298077048	21.451054274264852	-0.1832684776405499	-0.7139501604798424	2.96038818359375	0.4991713316235005	3.015357289585407	3.883283656493899	14.551045640705464	-0.195246597286876	-0.649064178617119	1.6013946533203125	-0.1286247847701305	1.9842172056644325	107.4504756408082	-0.2215111951807545	-8.339630126953125	0.1859670235073507	-20.32487150073959	0.27031047426231	-0.8416592305282662	-0.3711947626526068	-0.3191831718903828	2.251094696659369	-8.217181282843027	-1.587531815626388	0.0418341937386319	0.1237472370081003	7.457414020721573
1	0.0002400227409161	0.0288788587560154	21.34961061035804	-0.01752438423039	0.661236263243328	0.3048680050431467	1.5529370691399529	-0.4135745573917019	22.437860197197946	-0.0817529922766728	-1.0109346437663476	4.4560546875	-0.069247807600319	1.1271987836159938	1.885978740112063	17.880849527231703	-0.0200522783446104	-0.8437630530519575	1.2777633666992188	0.1310278884125428	2.1883901769624168	154.68417925408946	-0.8718923701728885	-6.7047119140625	0.4278320355622905	-22.455265626454064	-0.1060126235653029	-0.3043594123879685	2.9635955057947	-0.376253218341348	2.080777901008729	-9.992513693336493	-0.4375121320737775	0.1706946994558933	-0.2193669593379183	3.7657417203068833
1	0.0002355461995817	0.0247735338875934	10.656709774119513	-0.0884868166193115	0.3455021670756855	1.225758683055674	2.242824975762285	6.214667935284079	7.309127838362147	-1.04916864125616	-0.4442819014355641	-0.263031005859375	0.1272053437204474	1.958976394632872	7.170836490051028	7.177432047399524	-0.4422383192577739	-1.5322362221967676	0.7781333923339844	-1.0841684385351085	26.02858428676373	50.55953211358652	0.0222910569136508	-18.484375	2.4950810677782127	-6.069482827409799	-0.1239000456861896	-0.6888497272610268	1.1650273068581	-0.1558330466827125	9.626615244649267	-3.986218083150674	-0.458786218139083	2.9212108830609105	-0.3703918583032081	4.992173695433694
1	0.0002313398654798	0.0222622434261029	16.74399458279908	-0.05684584854785	0.5279095623779666	-0.1067274723128471	5.873611516238993	2.294891018780173	12.194608541430014	1.3641159013032074	1.0272060119649158	3.9815673828125	-0.4573390604931035	6.915774342428495	0.1988411363522971	10.518527344374911	0.1627805293399691	-0.1774436719194754	2.7295913696289062	1.273635229198506	33.37296066992218	67.46063799432382	0.1529645673922569	-12.490104675292969	0.3133324288630706	-5.4825019664615215	-1.444766449471308	1.4378323570849163	1.3606474002477889	1.0889662293326503	13.330151795289709	-4.80887578071752	-0.3518755248074121	2.58700294760731	-0.7197851976780755	4.069596324840295
1	0.0002689019709601	0.0233272469726076	29.254773977990943	-0.0496884752794081	0.8514755229324124	0.5387951657691967	3.394209462622692	-1.3113711882510768	21.77423574392484	-0.3263634264841038	-0.8997918263678248	0.23724365234375	-0.2376541519120555	3.5177958633325512	0.86150173510718	19.42995551997716	0.0204059336715603	-1.0120446210703926	-3.582669258117676	0.0704919006850522	3.497150557450577	150.73772234490977	-0.7849730227585187	-6.0858154296875	0.1809721514150604	-22.566631100772867	0.0358241045301432	-0.0456680608354473	0.4169232057173815	-0.5559240020301011	6.327928104969493	-10.13458667157396	0.8965953525341404	3.768648648677754	-0.3021285030982287	3.177952281031073
1	0.0004854156278575	0.012545049819088	12.729978039433346	0.0121652057929582	0.5532038687989033	-0.4057931704972221	4.224894454446048	34.88292867402996	10.703792707951768	-0.3460604174871755	-0.6592015354815963	-10.706909179687408	1.1221605332281912	2.7396153006657946	0.4918818861879982	4.056787618761392	0.6065155491573508	0.1304652198921361	-2.5046772956848145	0.0757488334486594	2.260014704225648	-3.5287322739046445	-0.782225972991939	15.640029907226562	-0.5358069074701381	0.0916040621049489	0.3136337574953093	-0.7483556333118204	-3.2125332169126857	0.1418929782470987	3.4029635468949206	35.44969445151834	-0.32846796659064	-10.849799844358316	0.9224629508825988	1.3927781596875843
1	4.218658040453176e-05	0.0130256555074131	49.46750806433357	0.0053809642570783	0.3661394504765283	0.1716256460188187	2.5394952022621715	-2.05289285917316	11.284183812114588	-0.2087591877126938	1.4398265123671368	-4.5592041015625	0.6938876157807478	2.0597676410808057	0.5287342459597267	6.217808681420128	-0.0510828589728835	-1.195871484366964	-1.4034767150878906	0.1518885281667202	25.300992296711783	135.27016070094888	-0.9824963299621522	3.672119140625	-0.367987314557399	-5.751015015490129	0.3561177408885521	5.514370232268044	-0.5808510638271187	0.0632046625886039	3.855712962796773	-4.903813583001982	1.4177589732305476	-0.5078643759773414	-0.06814497280807	3.559708297264636
1	0.0001221939853905	0.0180662578824701	20.134977185356885	-0.0219898176057258	0.3640482345691828	-0.1481880534679047	5.174525565088249	-3.23197000761066	11.600590867393263	0.3167981846034031	-0.1041871651385033	-1.73291015625	0.5623851029038881	4.017595514899435	-0.4139113038144432	4.242848469670655	0.2495537380768643	-0.4369924242711929	-0.6775627136230469	0.4532704056469836	5.117346145181738	96.9834785720426	-0.4455393590462863	2.2899169921875	-1.5004829005218168	-3.0762682783205424	0.1420126004862692	0.6147311367656969	1.858896833563989	-0.6288462434763002	5.316675556324034	-4.430134660114969	-0.6758552223760185	2.3732620320620867	-0.1134176730359332	4.473174606038707
1	0.0001030314284054	0.0166185670947511	32.71220729688519	-0.0176242577994629	0.4627005791336295	0.1165134551783598	0.4045381534887409	2.0437257931705903	13.455433953392156	-0.9724198824882688	2.8802830236845574	1.939208984375	0.3302774142502595	2.096798350385464	0.3708424956240334	5.648549891256646	-0.0721237995341277	-1.0360058014457116	-0.2610969543457031	0.3660045544481528	2.1846290112813818	114.10469439235511	-0.6743928385770162	0.5982666015625	-0.25707804934927	-5.552790444442619	-1.5371913500551866	6.819917976505668	-1.275135135154969	-0.0014608843465376	3.432465655070937	-4.329925960291032	0.5145609931770905	0.7002070769634408	0.2847196538509866	2.86411909256779
1	0.0001534138644998	0.0252814075853059	22.984637295729247	-0.0140160610978934	0.5291158443863475	0.057909565860534	0.3379643472079534	-0.6587888552669098	7.636905513891819	-0.0654075058919967	-0.3095933816170659	0.9283447265625	0.2602105474308543	1.476155708417687	-0.1622893422208152	6.079295496219932	0.1980820351640934	-0.7464871745256918	0.2849502563476562	0.4711908084549472	3.379812429805026	126.7617225905973	-0.2670551044413395	-5.7763671875	-0.2189713161744048	-4.577042568378225	-0.0507764602451782	1.2011246755243143	0.302454664292874	0.2392834213322353	2.634663535404008	-4.453226376091633	-0.0628470139378634	0.512426066153524	0.0065032233712607	2.7299526095921416
1	0.0002832251177387	0.0324004316768478	9.686615757525049	0.0291440663474651	0.5076928652939996	-0.7305385433061667	0.8477864626060776	-10.74521463651691	33.92389287548885	-0.2299490776616238	-1.5284705898767863	-24.67333984375	0.3554890259672931	0.8485875622376615	1.9594612509646097	3.044886861000415	-1.0519877349046949	1.842392315813964	-3.5799293518066406	-0.5220004106327332	3.192466621604775	93.67158892360511	-0.3611514926031102	64.28271484375	-0.8336673252292787	-16.817864023002855	-0.8588352242678486	-0.1077927756350045	-9.575584253027728	-0.5221386307330161	0.2003215786487349	-3.721921138774926	0.863771945162079	-16.98949263495109	-0.2967097363176557	0.5983956228596723
1	0.00015083987785	0.0254588193858468	24.951964165127944	-0.0189521630582865	0.5355670187719102	0.3924934765240116	1.595609451570207	0.7821291134830902	8.338933950670086	0.1363104086385981	-0.1398419404770705	0.07220458984375	0.5468086882834725	6.517768759332668	0.9325046927370704	6.154745774093393	-0.0612436405121128	-0.8952602423823977	1.56787109375	-0.1986247868273955	3.2524671426013447	141.92726519313638	-1.0955876742031836	-3.2917556762695312	-0.2396181893165699	-5.694066313824057	-0.132797830760248	0.5753664655339765	-1.2207414528440488	0.8721945015495671	11.895860617102102	-3.5753972934099894	0.1996797251494507	2.234759358240744	-0.1462707634520866	3.10674229008148
1	0.0001785761206531	0.0242628666489617	26.267444829241903	0.0108513726124179	0.5622881022311164	-0.2873215712257764	1.4400938544832007	0.8106935666080902	17.835711614978443	0.0967651774844209	-0.1670370184787875	-1.609130859375	0.3469243187334159	1.6674055786796274	0.4385095030703224	6.094646268951773	0.111020189059651	-0.9629990054467644	0.4203338623046875	-0.3714386300150354	5.148607719064561	123.21239092555824	-0.5671745669392396	5.224517822265625	-0.1575721349024745	-4.283660678911673	0.0944915945057705	0.9229428967827652	-4.403856665427693	0.504171023029648	2.179475525887571	-2.274839909616568	-0.6294732333153903	-0.8229241096988851	0.1096792212853118	1.289147790371171
1	0.0001722007657344	0.0190878761932556	14.936277220860278	-0.0380402848117321	0.3876668822418533	0.2654982860856916	0.9890157962123444	-26.597295935345038	21.801027405102804	-0.5825556538869546	0.6376331136043154	-3.59991455078125	0.279982552878171	0.6059126949446463	2.0635838896670022	4.67717401556806	-0.6169048205882203	-0.7568990608463686	2.906234741210937	-0.4969812575646398	5.339837217351858	90.72801211086096	-0.3670355913119459	18.47470474243164	-0.6076824508394285	-1.2672093585201567	-0.8735557886626124	1.3545785904368506	-3.757619321518568	0.2376350934291494	1.7966700973801837	2.015590812967001	-0.4106606344053296	9.510169990889857	-0.7862182467504252	1.1967594859888493
1	0.0001176753982499	0.0215017614549374	21.555464332083616	-0.0468544243750204	0.4794492571316045	0.2943815649724315	0.6126445591791416	-0.944929297161441	7.709854856947093	-0.1028780721084247	-0.4625107097215539	-0.892242431640625	0.4762896957914094	1.2964226829575187	-0.2895121186337791	4.80010732408468	0.2560106353468377	-0.8131192446626554	-1.4292237758636477	-0.4516265307060372	8.430506833714915	108.25656893459144	-0.7328839904094223	-6.4158935546875	0.0569074706380782	-4.567679154680206	-0.0542735321369636	-0.0148596969528957	-1.1862474671617989	0.4829364789386401	1.9778058516319588	-2.6522805963549088	-0.1402465889956861	0.0034760328178995	-0.3424748700647024	2.8537171441796554
1	0.0001297986059157	0.0243487650157291	17.49733372370375	-0.0480162344420089	0.3685412410545123	0.1476502581852889	0.1248143492864923	0.7257936642643402	7.305120943677819	0.2712996540968925	-0.3705385323380148	-2.0010986328125	0.4143361729077979	2.6938081063632007	1.2553735167421975	4.326626639700178	-0.2197247228776684	-1.055087655014419	-0.75299072265625	0.2621801468622335	2.743788018345688	93.78187945094886	-0.6552375665373504	-3.54833984375	0.1226372871258988	-3.8041372929099335	-0.9549065399267124	0.3726493610130736	0.0	-0.2475853182652825	5.979549473168057	-2.499438840099745	-0.0410569941587376	-1.0409284335521205	0.0527407593916489	2.237064995998094
1	0.0001862888320813	0.0308202104850135	22.44487742379729	-0.0001596700855688	0.5199136806026972	0.0874540871949559	0.5171876132351447	-1.2165891482356597	7.078193289877432	0.1796169083340309	0.0265561234474711	3.507080078125	-0.296683177547573	1.22036970966945	-0.2694029419980369	6.928685428155023	0.0964173945811359	-0.8933356767504645	-1.195566177368164	0.2463107075512854	4.134945116688408	152.70796587673013	-0.8953611842445989	3.094482421875	0.2531373964414948	-4.487257352496155	0.069580178506687	-0.5829667449780409	-1.0052778945499767	-0.1428019599816052	1.5156596765118406	-5.469572529937551	-0.4561411218172087	1.1540540540876485	-0.7693998549626047	4.438295494387917
1	0.0002140789251168	0.0284645368611149	10.136282359308428	0.0162012933188362	0.4632300132525598	-0.2884748721550829	-0.2614927441060648	13.97176534395184	20.02363373834517	0.4692041459747315	-1.3424027014599993	13.409423828125	0.2265863708438935	0.4021040684078771	1.6913409621157327	3.580980980727691	0.7364892491832227	-0.1100649067430041	2.9694137573242188	-0.1922984053962789	2.1414812462137203	44.96919634548012	-0.3312965247441251	-1.23779296875	-0.5561629973113578	-11.0926749317419	-0.5323245125729568	-1.0230343228917498	-7.466361360889252	-0.1071992563681297	-0.3319868294801269	-5.611444187692159	-0.4927732739738794	-7.0471910112024005	-0.3637386721236453	1.493507896130935
1	0.0001395766054028	0.0228136910878519	25.774147528759965	-0.0155611429500408	0.4636580563374213	0.1201182447285689	1.4381268974318084	-0.2819897486690094	14.166634328817706	-0.818957603874883	3.0024651900071184	0.24755859375	0.0221981164862982	1.828322800423704	-0.3098940461240135	6.131370736871482	0.0563622656854295	-0.9291247180792328	-0.6031017303466797	-0.1094981007083975	4.892266916228655	118.56392290798011	-0.3422505949403116	-1.1552734375	-0.1143516273008581	-2.779440666006117	1.141937444133277	3.0507210292556577	0.9051239573227186	0.4342885064180641	2.986908593935932	-4.723333538912226	-2.067596743739398	0.782360912935895	-0.3232609300825875	4.7627805556327525
1	0.0001091192393378	0.0145732754914257	28.63910128232701	-0.004788093803302	0.3760743476813002	0.305297752491138	21.028284258080003	-0.4413816287044098	6.674883083299343	-0.077189526580553	-0.4852672199305465	-1.279052734375	1.5780577082947984	24.64789029164364	-0.3633036225400291	4.301122640799368	0.1328481650630259	-0.8897727982512906	-0.7269817590713501	0.9090870919513768	9.404369546249637	86.2572288772184	-0.3521113481772759	-5.69384765625	1.0087518116809726	-3.4577798268535496	-0.4900580532607	1.2172142450384715	-0.9395721924562092	2.798504352255454	46.19380943833123	-2.726534500553197	1.092034063088632	-0.4143446284784013	0.070081768941687	1.2934557934700202
1	0.0001531382304937	0.0193427781164949	15.81501579766223	0.0605684757678635	0.3882429006013776	-0.2194921830491961	1.7606710899372913	22.04360372285809	20.75786758985124	-0.1378177921745781	-1.3033822064945697	0.48480224609375	0.0603501809051484	1.2824811813418493	-0.5634159653745018	2.239277224990249	0.2926929898545637	-0.6207985418357844	-0.1270027160644531	-0.2379976265612586	2.2407623046332152	37.01821139064614	0.3283290501340967	3.928864479064941	-0.3551537288516459	-7.797382943153913	0.1977907187040544	-0.6226518557421534	-9.956879209401173	1.0463546741105458	2.908182595291905	16.454032982195578	0.4841242526085632	5.601541130948181	-0.0310276994702444	2.1303005767961563
1	0.0001411009692747	0.0190562658271194	11.884655646217029	-0.0700954718967132	0.2732277266747139	0.8251942296543475	0.6670123291618468	12.522020165729185	12.01714416871854	-0.0302503194955024	-1.6736171903553072	-6.51904296875	0.2778037951833833	2.420959198795402	-2.1394409149251303	2.108196553449007	0.3575948391275921	-0.937886570195722	-0.1063728332519531	0.0917000458321624	3.574571271328628	38.02089312282387	-1.272520525986418	-3.519329071044922	0.7203981788256533	13.369402791808334	0.0278093857756793	-1.6643214645445157	-3.783783783782251	0.512986937061598	4.091839430447086	-3.5270062867313583	0.6340672854505243	4.773898054474776	-0.932466978411956	1.0178921405859662
1	0.0001152562228012	0.0172886020668282	45.88521669160157	-0.0024912146044764	0.5463053336048582	0.0915956794401141	0.4418983790395061	8.16127950410809	10.299984025061317	0.0023823260906412	-0.3037925920042168	-1.8154296875	0.1692572502850112	0.9231960081607872	0.3916459471621193	7.04266961335239	2.449041905617421e-05	-1.1211275359651611	-0.2088775634765625	0.1202061755092394	18.795474296799476	155.57631304469888	-1.6690117565541598	0.73236083984375	0.0851898684223749	-6.234710574951165	0.4503635077446688	0.9879934431190072	1.222162161943693	-0.0683160665424977	2.104481142332672	-5.882992933064373	-0.2674811431251651	0.327927927877063	-0.1193590637273463	1.4051089539525456
1	0.0001034624517679	0.0153442609380571	50.04698297591121	-0.0145817336536409	0.5371536618067352	0.1938882741957818	0.7725303568146886	-2.9042722537044097	14.087006006468116	-0.4322108658192488	-0.0148991876109612	-2.5787353515625	0.3828933233743432	1.7050838786617106	-0.0871867745480857	7.067698465632425	-0.0232011374623974	-1.1408277105604454	-0.190826416015625	-0.0819580704260638	2.161495050142169	155.67529680934732	-1.6036585005079342	1.4647216796875	-0.1286843232090803	-6.034768411025642	-0.1460178999203356	2.675527529468555	-0.1980253726662111	0.1105385258196714	2.6865437826615794	-4.847267802854115	0.3016965986330958	-0.1483128949826344	-0.1061561885544254	1.2010660949477954
1	8.424697601789066e-05	0.0136787392473987	54.913441356014935	-0.0022710976697113	0.516657128802448	0.0577093073538659	0.8135106479493333	-2.9347211672786284	12.223272646799124	-0.7732067086090274	0.8176056805325493	0.60858154296875	0.0341129605259897	1.3950515798952514	-0.0601720421872459	7.186960053063736	-0.0083015005139855	-1.129625815327715	-0.0070915222167968	-0.0506732687800713	2.863948381468433	158.27208330837075	-1.2562670192948082	-1.26873779296875	-0.0001537233082825	-6.092641027917364	-1.3405765949826394	4.3408918379155566	1.2135921942409276	-0.1979005274280027	2.0904463021140307	-5.425359347219557	1.18931938820026	1.5367097808905674	-0.2613455849015757	2.624706643115968
1	0.0001097126034537	0.0192571068082699	31.324053822479467	-0.0134421832887543	0.4122936871292831	-0.0283535429802252	0.2895364886119522	-2.106401617718081	12.327957697345772	-0.9688186421177786	1.163974385239397	-1.5330581665039062	0.2536522017854772	1.0900458702317146	-0.5288261979184471	5.855580898708238	-0.0160131436201774	-1.019278742905219	-1.0659847259521484	-0.1411865693219024	3.804838419250829	138.67238047328777	-0.9853915770213622	2.5787353515625	0.2407668743808694	-5.441450135709763	1.1819342372272357	3.780075793336693	-1.6460818779309232	0.2313444222041329	2.35219888461706	-3.6231191184845786	-1.371049378760279	0.081409147844444	-0.2485180176778352	2.1860119987262165
1	0.000145080340187	0.0194070324004597	20.497260277801203	-0.0269130876694583	0.4055912376193688	-0.0986488580393033	7.888781241716708	3.603910271930356	9.70261866052515	0.2160175966415187	-0.4606492136104703	2.3543853759765625	0.0646353652673062	6.515390165703852	0.99769834584376	4.7174690994738	0.4294908925989387	3.0486085517713857	-0.9434947967529296	1.1939172080542804	72.7132773620938	63.629027630956806	0.5393486385914299	-12.579071044921877	0.2017709330418602	-3.6305743058176256	0.7852734015617191	1.4205832449613096	-0.1553475933673782	-4.296216332758916	61.65796221956772	-4.09776257518752	-1.2657216917058784	-0.9568870178844008	0.1429346281760584	8.096867538723615
1	4.33514166876682e-05	0.0149506330867787	47.274644087858825	-0.0153738971665349	0.3640661683081368	0.0342417778118442	5.412596200378771	1.3226717160221528	10.280877117509828	-0.1780213790517507	0.3079408033188819	-2.93975830078125	0.6359986852690885	3.7194671479353616	0.6598716170229592	6.5414528768645575	-0.0336468700034051	-1.236750933840984	-0.3915044069290161	0.6140867224195121	31.896756457382008	152.0583229323942	-1.7315285657435364	-1.3950958251953125	0.2133949094498144	-5.887703587818875	0.8654497683659459	7.188033000690013	1.0244697917954664	0.2929877456627567	6.137614473810582	-5.338649687137309	-0.3969013783936032	0.1399084081169914	-0.0794202552925092	5.456968111693976
1	0.000392979298676	0.0252126280312492	18.448519788522468	-0.0518637892292157	0.6888745410660492	1.0379569276973626	5.580530727318601	4.517540844904173	25.28045789309826	-0.6650241151149913	-0.3508403444173851	9.06683349609375	-1.2965199495927775	8.87087430258311	0.2398606879119565	3.2280091145860874	-0.7286356444284224	2.302485214807805	1.213697910308835	-0.144595452261327	5.579536402463074	88.3802244719283	0.0828495367188186	-4.100833892822266	0.2358695516038669	1.2302996664573724	-0.3878632044064338	0.4839068110290898	5.823802480176932	0.7346526006112556	11.632018488028145	0.1154060216076863	0.6889512923504839	3.871448251006498	-0.2699269289426073	3.487909762734228
1	0.0012838947395782	0.0734536155143086	19.47587285062746	-0.1417568051898379	2.6527703039169523	-7.363297495179043	105.1227396446386	0.0950841035711652	6.949056455222601	-0.149268096768806	0.2962320116410768	10.438720703125	-0.9742308700634414	4.565311861148574	1.18223193711087	7.6939593149105905	-0.2999395197833099	-0.8854995988288006	-0.3550596237182617	0.4557119600303259	5.09453374581153	302.38131356799767	-2.0102662178218123	-6.401710510253906	-5.067178524912359	8.85765767503948	-0.0906976987342602	1.2884035722883618	1.1982913963548365	-0.0784983752714465	5.050106109370146	4.283980012469158	-0.0235702003042283	-3.3726636637988374	-0.2958141728224514	4.595071192047527
1	0.000315226726894	0.0298670960280797	11.248362581995588	-0.0786254349923347	0.4938636677680331	1.9375399159464048	5.555275594416411	-7.272164431585085	4.157828753474659	-0.3717117831161981	-0.7769016835259186	2.434326171875	-0.1670735966874908	4.288173484071981	0.0905714375381162	3.079694568872032	-2.3943896907568702	14.32095675647579	0.5228385925292969	2.15458460131577	19.89987153802588	71.47282052600545	-0.4724987200813829	-21.20751953125	2.739037906498996	0.1673209779443479	0.5497473963439846	-0.5939547302186603	-3.984764015012938	-0.2565399278962694	5.223305457819581	4.748276624309782	-0.5954984729833783	-2.392784862192252	0.7622251482315269	8.326043587828204
1	0.0011875181103867	0.0387807841687873	8.06373646181368	-0.0329281326495052	2.113647772351001	0.6496400145579784	8.679207406377659	6.72005358599304	33.48798330426364	1.193328386891921	-0.0589974860409494	31.29037475585937	-0.3892990239306946	6.050877512233962	0.8954297644500425	3.666635308852437	0.4630345558880717	1.629233338687726	-5.420340538024902	3.141034096584934	26.924970533506297	36.73011422717733	0.0639255214053883	-14.590484619140623	2.2651523209931974	-1.6119249763511678	-1.044884373008435	-0.5239604405686449	-7.73565720558876	-1.0583780922310229	6.26104566238554	5.414523176363771	1.5287549249120085	26.634755116125078	0.2209963323574906	3.773182087118574
1	0.0003838986043051	0.0420566791352718	13.346067813831676	-0.1274960884263811	0.7525817543672895	1.3365444453091544	4.90185730283068	20.86441698931335	20.77128107535003	-1.0819686830949051	3.016922228595818	-5.5494384765625	0.2380061382146862	5.047125136245672	-0.1958944457168886	3.163137270860504	-0.2125445074983779	0.1070954293182304	0.2494926452636718	0.0436870532213384	2.4081743574692185	105.53315377795856	-0.4601675400905841	-13.0174560546875	0.856873447072046	16.738974302633594	0.3976535423442506	-0.6578880995040959	1.0294117646951175	0.0134262731646399	7.047857276399563	-5.274543051537452	-0.4281668693900716	0.1135135136929079	-0.0108323685701232	0.3223929167743566
1	0.0004655956921051	0.0314254090024535	14.461789193768473	-0.0478320716843215	0.7785899828927072	-0.5195753355144248	4.737947901743338	1.2168339815008526	9.8695112499447	0.0528346225368299	1.2401953918938786	2.594207763671875	-0.561488846736488	6.938204007529629	-0.1965484278793642	4.125253528092638	0.0275081021675922	7.74696516773434	-2.48787522315979	-0.2859177992125691	12.685001673287912	88.9137995299117	0.3172641492554077	-15.962371826171877	0.8285519757953861	3.033518756588712	1.6061655185033707	2.3894706657693745	-0.7035400872738373	-0.2172230316598475	5.391460049030558	2.235015771996121	0.38792181173027	0.6429701689875293	-0.7040766850667273	7.94879739322856
1	0.000692835303305	0.0438700207193472	25.490205243819524	-0.0221567157425637	1.6379431024113051	-0.1588392402961386	4.602439024464768	4.888457211481321	16.30084097857305	-1.1334279419459228	1.7636724892975324	3.2801513671875	-0.0700559444915627	6.329186772617666	0.0439690095786741	7.649017482449095	-0.3028227549354361	0.3933435137317058	-8.157265186309814	0.0406989879358602	2.0404502860741407	233.7799112852828	-0.665168033058124	5.51849365234375	-0.2612617225159385	7.824415506897415	0.5107961690999372	1.6189761327087315	4.412915007419054	-0.5123808949445917	6.322942248941367	3.04343573041535	0.0139824688554314	-5.56540546537822	-0.0530490431472421	2.1643715444378717
1	0.0002381254500666	0.0300903384006153	23.11405505687345	0.0324587612323812	0.5859789813237261	-0.1878290521875028	0.5494831992443263	-0.2260676298272723	4.774563791439536	-0.0714519332567506	-0.0134511566229003	4.7861328125	-0.8680602435866139	4.974957091997744	-0.188099350273163	3.806732156196207	-0.2677235349996617	1.17385068344577	-3.2237415313720703	0.0054129411012501	8.574548625300315	155.1135065611617	-0.9466728109661564	2.55810546875	0.2597423198082655	4.2234716733065785	-0.219003482917746	0.6841632778093261	3.0057698146732967	-0.5026684127696324	3.861778788869069	2.2850192037902297	-0.165227469295987	0.7541819878813614	-0.407845471761147	4.10610307962806
1	0.0006524861426507	0.0537772856437909	18.973858944600654	-0.1066234533008319	1.2344753250542808	0.5088285281312183	0.8808428082412996	-3.2682810697686784	7.629939160170565	-0.2482672258917952	-0.309932989587617	6.142547607421875	-1.1379778427121223	5.46031359505217	0.0012594801788022	7.5327129938019155	0.5103566286943702	2.358090519544515	7.012709617614746	-0.2100240720761418	8.063200901465288	244.356991058232	-1.0232925411932008	-26.5506591796875	0.4169885729978184	5.82430637051483	0.6281352574822242	0.2887658972956632	1.808648648051193	-0.227439625422881	3.400515520856795	4.399335866548828	0.2892110290732264	4.513005505081578	0.0061686660687719	2.630438770957579
1	0.0006251434229624	0.0466535119578395	20.87330095001573	0.0315004709908031	1.4142987770674489	0.6245620199163413	18.46004937642006	0.7387761201727276	14.024736728364182	-0.2129003670618893	-0.2724391202726166	-3.02227783203125	-0.1015512803101101	2.8758368051383107	-0.2505507724876711	6.373431090412381	-0.256452857739971	0.5652921940722369	-1.8338031768798828	0.0728466165254287	2.6708964094557506	207.16022134387651	-1.553100408737954	-14.0283203125	0.2923766658350176	6.586988438741586	0.0195731642893987	0.024196214656611	-1.0843962045903703	0.0047658514278958	1.336887876310649	2.583185944432416	0.2509972412486992	1.632463875864146	-0.1369190821588563	1.7628744504937424
1	0.0004165675612255	0.0411480599608154	9.177314314432213	0.1387598217087088	0.6872592112068783	-0.6244805680394526	-0.6144199924493927	13.250601681696166	32.115057801968625	-0.869837506672619	-0.627659679748521	-20.031616210937592	-0.4108574386584615	-0.3221742177574085	0.8705458981399229	2.7204107736031804	0.2977075476121834	3.561963809756004	0.6553211212158203	0.1606441848084183	8.81107770878153	63.95516229236287	0.2255450682823392	53.14249753952026	-0.5870351522412268	16.659658438077813	1.2883536090371248	0.8008998698888057	30.024854932460368	-0.4469456352209908	5.078893986297288	8.558131204751696	-0.3446206953504214	14.263753612482162	-0.343015576413423	-0.143293396512345
1	0.0003151528663704	0.0297713876593887	19.70556543541012	-0.0733310906458585	0.7998940058456462	0.6415484752030653	2.217486383414018	0.2565526094305402	5.840813640402709	-0.7306083464630857	0.4587355683628837	2.1867675781249942	-1.0477434897524287	8.772703868052776	-0.0314737218017885	3.3016193448270648	-0.1851521890441848	0.2156344609595599	-1.9409012794494656	-0.0226522151886894	3.1758970014786314	131.44269967639607	-0.5167463163325848	-12.12908172607422	0.1168646120800161	3.157595852669724	-1.2745074847053235	2.156417930683843	1.5227124606635054	0.3991055304153463	6.184221911471206	2.775580104325031	0.8836261548962672	0.711228909024288	0.3311793492754248	16.623599784754692
1	0.0004429072935874	0.0426173083950804	14.97168843322129	0.0074892573132507	0.7882975133518173	-0.4966547697035103	1.3672189502127048	1.6341923799383526	4.902316408807202	-0.5344649679319432	-0.1353801041615061	13.223754882812475	-1.192187570317263	3.936379233500333	0.2748301369552305	3.341850952558398	-0.2987108113990689	0.4990277732871551	5.788293838500977	-0.9064258570424238	4.607600172143956	138.07560372913045	-1.3824462653431735	-3.43487548828125	-0.1286240348528425	4.38212576015556	-0.4251774693386359	1.4030587779164008	2.2876293764404707	-0.9504440088659988	5.935367366983305	2.4286609164446578	0.1917917533434719	1.3176316349732875	-0.6439309525091579	3.7495416730067928
1	0.0006389166549898	0.0255473991154546	10.176350004546835	0.0265207301286594	0.6876535523076155	0.8747642929454074	2.4020724427167592	-27.00940808392884	22.477440694488784	-1.1759204556905634	-0.1341159402150289	-25.771881103515625	-0.8136897144417254	2.40523685251329	1.0790391308669736	3.9466276402470655	1.0644136361050756	1.1393102918259062	0.4200115203857422	-0.1792664588772318	3.1624041083817427	94.20566201770468	-0.3614714661002882	26.43719482421875	0.1831825264553494	1.6429503960291585	0.2219272078459936	-0.6839006565740475	10.771764705903117	-0.0814995484729535	1.5398194736293769	12.24296644460459	-1.0521103950554078	-4.9823225899891455	-0.3064958085684843	1.7020852078515545
1	0.0002925755264852	0.034081988259231	22.49199842805464	0.0440118732320087	0.7321612111596097	0.1638225879995493	2.001512370961432	-1.3853083524835224	8.459650098944747	0.3919640049741412	-0.4814551183528186	-2.021728515625	-0.2703847424076626	2.3008167805595767	0.3741889340285947	3.97741697770212	-0.069050894343823	0.518270551574497	-0.0925121307373046	0.0230962913314658	5.283251645913838	167.6898005064742	-0.6843489430052851	3.424560546875	0.5019132378189549	5.3562388156633	0.2599566303132204	-0.4748841652222273	-1.884042552999116	-0.0653196544000388	3.2713789729828497	1.98285706399552	-0.5643684461205296	0.148936170078576	-0.3793585489970868	3.9427508617772697
1	0.0002323718765213	0.0256016716017992	25.009476672775317	0.0079812131498173	0.627483461300762	-0.2701174772772322	1.2671619703326242	-2.937434283269655	11.564684174244	0.4017856838221118	1.7173549167622304	-0.366180419921875	0.0439637493820383	2.1220120288530926	0.1923973900680234	3.752745833518552	0.053751801601542	-0.0170613999931346	2.096431255340576	-0.5465867400575248	8.501633518587052	142.1091224011199	-0.9275061785935808	-2.6199951171875	-0.3823473176777426	3.577022681121578	0.7864373966897668	3.3012395683521816	-2.8028712026344333	0.2643914032456538	2.010286617676849	2.945535448403316	1.0535886435876196	-1.8076260287086596	0.2603210691289473	1.520908362802651
1	0.0001290201740365	0.0163848555880926	28.71759371744406	0.0062582039340788	0.4553221081550195	-0.0661672039542403	3.064452282883825	-0.3070002470147723	5.650268277036039	-0.1076813024117082	0.5891070530082705	1.1552734375	-0.1108091813508554	0.913380034172242	0.2566643101577451	2.3640012706343216	-0.3351590153787992	0.3735726123838021	2.878835678100586	-0.6534932098421725	5.4975774444680905	104.93766427600544	-0.4688521026447578	-0.85614013671875	-0.1118054859596009	3.0510882272823103	0.2271981129758323	1.4039567167192055	-0.1122994652790296	-0.1251439251201063	1.4390948459093496	1.9153488806893568	0.9878493187477252	-0.0451908826712448	-0.0893796978522801	1.4105831507726982
1	0.0007746823005773	0.0213639477811789	11.8815745331458	0.0994139344174571	0.8743551032672924	1.3889840046849846	17.301046974056675	-34.14536389447571	66.80135256246227	0.0213703695270873	-1.7147939260828555	-0.866455078125	-0.5583454632097723	0.3851891033381331	0.3339488846664121	3.448149168102311	-0.3803064563492764	3.45336039744546	1.354238986968994	-1.2716439319943067	11.42527773314275	80.54639840686482	0.0499194450466881	15.967529296875	1.3813234621711874	12.520703265243922	0.4456773764644206	-0.0272028174637966	-3.847427466903895	0.8723773264896211	33.88713158282911	49.859963491209285	-0.5112229348895683	-25.252924756937063	0.8512392282813827	1.2990575647094014
1	0.0002629433832191	0.0216602339236967	41.916107623958624	-0.0103818810078859	1.0340994325270232	-0.321200587963067	4.7030381729215325	2.721625241266478	14.9262074559208	1.5936992905364027	3.785314420892596	3.6102294921875	-0.7754586362915384	5.573446677244336	0.0998852593307187	5.877171807694754	-0.1147116599899623	1.0027087168938338	-3.286920547485352	0.1144034729008061	4.392550498255959	191.66291452014607	-1.3237161828644444	1.526611328125	0.1909317377333991	6.642678835776443	1.667090064781627	8.894447072847898	1.3180851065764916	-0.0064497160830667	5.368481502864965	1.9924790836847293	-1.93686780340693	1.729189189637065	-0.1815131528616119	2.155253493764334
1	0.0004807205035172	0.0386923793031493	23.388675784462112	0.0137370401837944	1.1851143903126058	0.2979624691313878	4.432243215833511	1.26027575396179	5.659393848626464	-0.6355157406240917	1.5818603456459113	4.9718017578125	-0.7814189892681175	3.95745012321356	-0.3261019843216249	6.044550334969347	0.0740145309305936	0.7693518802884145	-4.033625602722168	0.2110995787631128	2.922541679428521	207.4782271441237	-0.9811353518749024	-0.6701488494873047	0.1323925028139718	6.311857925234987	-2.252073208834793	8.196251547728904	0.5744068509621449	0.0560120574592521	2.6708656627388723	2.921069011615722	-1.4531266840488508	-1.6564179518571225	0.0187528028258501	3.322174988426053
1	0.0003183666994728	0.0242010815341217	37.53468508284834	-0.0703320899085295	1.090193519777269	-0.0381012613834718	17.288671356782203	-3.736321536077272	25.381444216532184	1.9630610831831383	4.619890199062592	7.01416015625	-1.454174875387501	13.120675562705998	-0.0266486662025759	5.906956998351297	-0.06554164593771	1.7175614860976132	-8.959342539310455	0.2283142968659003	4.900502006062114	205.28022409045855	-1.9765464615889503	-9.45880126953125	0.1938959963793491	5.598506638334999	-1.9546267262719217	5.160266567168081	2.418410282157268	1.127587818924861	20.653213733946547	2.496248803668967	-2.1143446939836195	2.271921720347347	0.1223269153772815	3.774416634978802
1	0.0001592522742743	0.0144780287442705	28.989159746525413	-0.027258590030655	0.5715880327382951	0.5799016329509797	4.028712453957446	-0.2191000852716082	11.266204438364714	-1.2807129573596163	1.278351224189537	2.6199951171875	-0.6964108322704923	6.180924752526173	-0.0572595255966493	2.8661791546813915	-0.0218519290451034	2.104216054015814	-0.1787385940551757	0.0168659321423666	11.014312472520649	78.06446481311482	0.4855425414935643	-6.147705078125	0.4698976928637298	2.869816798769561	-1.6320124310898272	7.119039843254012	0.4042780749204588	-0.1288100447117402	5.592976166562143	1.0161173394406209	-1.107831641865474	0.898395721867189	-0.2517156816101406	4.41678669604065
1	0.0001612427398251	0.0185651262199096	26.97173977801413	0.0109439477988824	0.4725049289447624	0.3402943409621629	1.967222989080883	-2.403214541448366	7.334857604229388	-1.7899290826973069	3.710075197791713	0.09283447265625	-0.3063290791956561	7.381315290560883	0.2045193058852842	2.798372741966567	-0.1654834378666936	0.7570705101897084	1.023637056350708	0.0299786475172311	3.541648350235504	116.69649911487264	-0.5145410491913739	3.027435302734375	0.1173328633916637	2.4727348783044407	2.074912242646683	7.457431535527062	0.1913259104169555	-0.0210157736748485	3.812836118577792	1.685956214697141	0.7442878818841077	-0.0969752186792685	-0.3762704580503441	6.299824030036259
1	0.0001750222230229	0.0168649045553108	36.51490047386142	-0.0037991685920424	0.6733118125637041	0.3215388891748557	1.7603556120074637	-6.727852908147585	11.752962288534208	0.1997494291141399	-0.6028412096610594	4.2291259765625	-0.7100936573411157	4.133798963810422	0.0773825389747312	3.761154206506711	-0.134852489575541	0.3922707157170224	1.318620204925537	-0.0523461147417325	4.722650356556533	150.04113412463826	-1.087734124821328	-5.04400634765625	-0.0028622100332988	4.926523532274993	-0.1563726169964587	0.2278384006844351	0.5797643372622883	0.2483896490354377	3.158022985292399	1.6340129887906345	0.315462646662785	0.9957298898325702	-0.2676152469212751	4.366781695276767
1	0.0002995517067534	0.0308219434691929	25.970112702017392	-0.02480990987285	0.7843268458719204	0.6792343864325789	2.776243788451123	-8.71238812543274	21.056442624881367	1.1768213939696452	0.8798985240954704	6.666030883789063	-0.7328508091045308	3.2646657584530985	0.206936870277374	6.01142268175625	-0.1506248415340282	0.796103217813156	1.3525466918945312	0.7559991719137156	7.166726590771652	190.5905573424117	-1.1086526338568008	-11.5733642578125	0.4611184720737065	6.656399631005401	0.9159974812046544	1.5208388554333636	3.383484591041382	0.0487604878277421	2.370040635902308	-0.7592170276023152	-0.5662712590109152	2.159381382703401	-0.1880749234846715	2.7198296010425604
1	0.0001847954337786	0.0267622986896213	13.273611461398527	0.0485590496605314	0.4114994078432042	-0.2138399969001785	-0.2344523472836033	0.6134099092352276	30.312055753383312	-0.0559777161343274	-0.9394378740345024	-6.8284912109375	0.3210078501866645	0.9101596694425657	-0.2585403578872988	2.579325880410756	-0.1488797649475822	-0.4053415408132474	1.889860451221466	-0.0725326449308799	7.135753089379289	79.85371041858357	-0.2403224459741091	-0.0799407958984375	0.739947810900678	9.358045758484783	-0.2163126001198359	0.4425390532116044	0.1635211342132567	-0.0174015349710768	1.8247533866831165	-3.366641960895879	0.2572867114523874	8.416440236783828	-0.2603763989717636	0.537393987905475
1	0.000656373989639	0.0333641249944136	13.636134422381955	-0.1166603965040099	1.2000598492299503	1.278130357890214	13.368550189200098	-1.546628085149538	6.207424521644053	-0.6352392658262364	0.0986674232080764	7.2385101318359375	-1.9886202356570304	19.871900944752127	0.1766999657680085	4.910098368582376	-0.0426322796312247	7.376291540984933	-0.2096834182739257	1.0215418330705563	25.089376632697157	69.32770944202107	0.4754080266541811	-27.31396484375	0.8727146293449325	3.543828772487139	0.8492602114015446	0.2590509223944806	0.839052224211402	-0.4560205276528922	10.371092414037038	1.231774821770461	0.4755114296381826	1.4920086257089684	-0.4458506423837444	14.759448867843124
1	0.0002276327258115	0.0230992180378045	29.87703667351047	-0.0465918797110995	0.7683454974401098	0.7972731557742433	3.548298131625454	3.117560299860228	16.202286186910563	-0.3666796338844812	2.288638284932166	-0.41259765625	-0.4367507509571169	7.765859358580123	0.5438973051910093	4.020950836078366	-0.1707121687712599	0.1380541606715195	3.607973098754883	-0.115973407389281	13.778266024530083	132.41527963245076	-0.1029853317546028	-8.9739990234375	0.4306904204513733	4.174044745428086	-0.1241234230106354	3.0230963540023583	-1.203285757526652	-0.7372466585513526	8.79616567425047	2.8678808480969757	-1.1584420259840709	-0.0113301227430806	0.5601643014585306	7.003395780975055
1	0.0002510720011264	0.0235838585789572	13.450402399128354	-0.0015609150050411	0.5171470556521275	-0.0619894357746037	0.0786701794830175	-30.937955311882803	23.596567965171975	0.0301979813755993	-1.3844647057969377	-10.724315643310549	0.64869929165668	2.8068226639123326	0.5120645637401111	7.305126894465734	0.0888218449887689	-0.255012471484866	6.056804656982422	-2.1096452349148103	29.31352925636057	105.73966025157864	-1.135167926277082	11.95920753479004	-0.3127334575373551	-3.352983995068457	-0.3714156704540688	-1.015603788542477	-11.401025387961347	-0.0016132575516851	0.2202393130598499	-0.9272212544257192	-0.6904476626099484	7.718416766050556	0.0312873056260825	1.4880583950805573
1	0.0001313333430277	0.0195793384980852	28.981394118272974	0.0053794806444169	0.5169605183127538	0.0069981001000549	0.2778759223203391	-2.042928151238272	8.53889276794676	0.011044779674298	-1.0466266786014224	-1.0108642578125	0.2373367805208978	3.8404159720591338	0.4519880885966785	7.420333660872024	-0.0035401932283103	-1.2656855132706275	0.7907047271728516	0.0313381225570445	5.456492003543845	120.66693948551114	-1.692431298287759	3.55865478515625	-0.1536538201831495	-6.978530727860926	0.9447457934259186	2.2339319527829566	-0.9733888888443972	-0.5364200716604106	4.298374280845352	-6.152337088883568	0.9484982528603072	1.5560698458990003	-0.0565401489687725	4.922408466919536
1	0.000253902227091	0.0313337464952677	23.894199565961088	-0.0597731017305074	0.7859275247712957	0.2592979298708404	1.0712415782355618	-3.1294683734062407	10.503957349133051	0.0227551419134227	-1.0244708871899948	1.64007568359375	0.0031338152305	2.5600899937642843	-0.5738898639790051	9.82677802793751	0.0234119366750074	-1.0820494885340344	0.675628662109375	-0.1755334979261834	2.673009909943113	174.04773138805325	-1.1748730528545288	-9.943603515625	0.0266706477381592	-9.385248952319024	-0.0414977802404122	-0.2597477285280494	1.282105262842137	-0.2190425985784105	3.4859064390348995	-8.204993409170427	-0.1201852662104633	0.748304093538664	0.0206449915271321	3.745165831385123
1	0.0001485495598286	0.0199979675964955	27.908832177547207	-0.0285449475967797	0.562878176603546	0.2158600914934223	0.8476035793743879	3.772318430792978	16.327866148491907	-0.1134958323251876	-0.2612338220857322	0.0	0.0306449703683029	1.8044548831073888	1.9659784908183584	7.548828869295788	-0.1926631592997249	-1.037788947466155	1.665863037109375	0.1490865174274262	6.176706540371296	126.52010153575831	-0.7803385891130749	-8.0869140625	0.1004156711482672	-6.17849006794238	0.1020095581838362	0.331381391826786	-0.4940963906358959	0.1320579563835477	2.803099010155265	-5.974573930989168	-0.5995350949589627	-0.307017543871531	-0.0746173208682851	2.28884231901127
1	0.0002212932264344	0.0155569088871319	14.982761016449585	0.0062069974061131	0.3702240485075325	-0.4585955349887769	1.0235908160373477	-37.03438322936327	33.33911502940186	0.3803768273406355	-1.57616340749366	-3.630859375	0.0310835532239784	0.7997251776399565	1.040534841526366	5.707705983059947	-0.5321806193928396	-0.3848068876209756	2.681884765625	0.5605910585654722	5.926175922735294	82.57071493907864	-0.2999873543302715	6.7666015625	-0.2561867736497854	4.831631389548306	0.0207526497575164	-0.3914222637868079	-1.7422222222243775	0.3361187643284022	0.6301479966880277	-16.40591221259314	0.648241731602613	7.618315244463048	0.0251926607546416	0.0610239300874737
1	0.0001510069782229	0.0237452516762293	17.758660113805462	-0.0086062345079094	0.5283803003598846	0.182681291884688	0.7676422101714486	-3.5602163592460845	6.459234176857834	0.3366575178753123	-0.5474778930679647	0.2862396240234375	0.3500251699793745	1.9340058701409932	-1.0565844898334973	6.131920654832815	0.2656695340840727	-0.7791819397789035	-0.9979705810546876	1.5935673847947918	13.8434793218903	96.8108882789224	-0.3025706910340581	-1.9069747924804688	0.1749073627682783	-5.513915169156429	-0.0704139311916607	0.1735611144928026	0.1178947368396876	0.1400945787604575	3.3867191664650917	-4.055100246779138	-0.6326930158589051	0.5452631576841966	-0.1078841926032961	3.2520162256166523
1	0.0001998142599747	0.032309970332587	17.596271784348193	-0.018301739399297	0.6220487370547736	-0.2903972574385332	0.7082852571068012	-1.244388035881827	7.774412196499168	0.1919475194608184	-1.0913813075740937	9.617393493652344	-0.7610829784870983	2.85491376786374	-0.7701093082539074	7.538787995082233	0.1206028927786055	-1.2149124732778305	4.813209533691406	0.2242367878934136	4.922769543616138	124.10977743907864	-1.9882727409428815	-11.3876953125	0.1086144262756646	-6.383955654984494	0.4663368322235233	-0.4993713562394184	0.7773684211353249	-0.4950106748314102	2.4645078188467626	-6.442728451906856	-0.2915074558828565	3.367368421017698	-0.5224500798195679	3.886139470472248
1	0.0002271687918272	0.0291755980715106	15.499237952513308	-0.1095276485269626	0.5722017411958598	0.4465958824716879	-0.2189646169045147	2.523417063605478	5.974558046051502	-0.1446111296385131	-0.8068245357154127	-1.43377685546875	0.3749668024921611	4.689849845153583	3.226632940281249	6.050453927632456	-0.6409838427495468	-0.6725781606617369	1.4695568084716797	-0.3685799126318412	1.746016408353515	102.33890341564114	-0.8171868116968334	-11.0576171875	0.2609964435432846	-5.328004256808638	0.1607571776984966	-0.6539922540056926	0.1379589637747003	0.7049188902291843	5.822440139350876	-4.637205509936504	-0.0139244614917344	1.7506980686578393	-0.382619058746676	3.40200884984275
1	0.0002196078282224	0.024276667385346	13.568320605214332	0.0304803770787122	0.4549056956166229	-0.2865409293386958	-0.4431834224642714	7.188721247565439	27.04504512006873	-1.0130332202678491	-0.7051446201234555	-3.8057701587677	-0.5288146016979175	0.5814768439087827	0.5674980754741199	3.73554542957322	0.3186322341249101	-0.8028401819292879	1.1436691284179688	-0.3237768119939318	2.0156611940597173	81.00185202403958	-1.076433760962684	10.7894287109375	-0.0824235961111203	-7.535483995063576	-1.129576211331906	0.206435317648105	-9.74092803564497	0.1407580297867713	0.0462589208270811	4.598472627718499	0.8733502789753508	1.0758041052649912	-0.0500802707184662	1.689705567624089
1	0.00017271887569	0.0220417879520953	10.785504892937013	-0.0438285782005196	0.3340334851848959	0.3763882779742127	-0.2913454447014172	-32.7897848406914	10.32132190022357	-0.1597426891078577	-0.7846713344947531	6.9110107421875	0.3361761842535141	0.2944921094632691	1.1550220126994617	5.8273249348242695	0.0307212782797468	-1.3380277435865648	-0.2017860412597656	0.3543742371144843	5.017024089689535	91.26025961681302	-0.8495895074278516	-6.172203063964844	-0.2990339902885979	4.985659729631407	0.0964421824771006	-1.43658951330755	4.320964912276885	-0.253218100832295	-0.588611292156831	8.222460481964962	-0.4616313421156732	21.289824561474305	-0.0633439119248944	0.1155703791465869
1	0.0001080184736845	0.0177773475354409	29.600062481640663	0.0387704341418075	0.4825808710052556	-0.2379744457452232	1.0472957545431698	-0.807515553582022	8.347839234614415	0.0250603536509532	-0.8225859125049282	-1.2584228515625	0.1215483163517479	6.8462866839129966	1.0527342433818347	7.110999055165689	-0.0803620318379067	-0.9870803795020596	0.4335498809814453	-0.0050292674839019	4.178198631992355	114.50299643321928	-0.8072857725588023	3.2801513671875	0.2895109661863413	-6.7393442064929365	0.4079649051805565	0.5639647369055645	-0.1213742449733747	0.1314869212420665	3.075840623627212	-5.615678294458871	0.2259207822078538	-0.0957894737744782	-0.3816893911188305	14.599662990706014
1	0.0001685328987082	0.0226678565376327	11.10070077075803	-0.0351696344515809	0.3605799282572855	0.2013057662087963	-0.6605835992703635	-27.742604664910147	27.132656815921568	0.1101408449489194	-1.7636372560680182	-20.00067138671875	-0.3278891195337731	0.2063663816127419	-0.1565562610737316	5.764249060387888	0.4245885711556656	-0.4399738490141796	1.2236099243164062	-0.6887181620982342	6.499078599049573	78.02858256145413	-0.1047633536097214	24.9002685546875	-0.3523696547412603	10.68630637830236	0.4983299792292456	-1.1241172433646396	-2.692905375131557	0.3955426177752286	-0.1250227684507012	7.42356855664044	0.0412686331509987	19.89185173261212	-0.441117313395462	0.0496914375265773
1	8.579026464829448e-05	0.0129016401436378	34.60773806014449	0.0310179724367127	0.4563505440416563	-0.6055997913876077	1.3088464769036867	-0.342153004753897	14.94868308078128	-0.8554352207673603	2.0412627754361377	-0.618896484375	1.0192187185408816	10.509213099354428	0.212388860691405	6.077826542558583	-0.0411908795944765	-1.088207909678736	2.8327407836914062	-0.1949405128242893	7.134688285562763	93.36331747814114	-0.2106807855867049	3.837158203125	-0.4871680822293833	-5.264522456608392	-1.3374528437671829	5.18054711547507	-1.1789473686211522	1.2283096409031058	14.82533164805464	-5.37574802006084	-0.3504537869905464	0.3487719298773655	0.1152757636412642	5.396335661841734
1	0.0001961159776845	0.0284193920050682	31.66322107649033	-0.0500517762060219	0.7506836691285034	0.1991139190430359	-0.1886366307498006	-3.812535695183585	11.820863395318591	-0.2121659604038473	-0.9238156609869096	-2.58905029296875	0.1690819026720512	1.1025829432787564	-0.3372041111103527	10.972904638564389	-0.0335616261427723	-1.2433349539974523	2.377876043319702	0.0311693736146425	1.885726737129195	193.84830282970364	-2.154373448538069	-6.286956787109375	0.0407495639480054	-10.151285493993782	-0.114051347589087	1.352546047982555	0.4224574877839391	-0.1646567556544265	1.221531029383252	-8.413202473498115	0.3317851034898656	0.4282690054239069	0.1422040047110707	2.3327052433803006
1	0.0001160914337108	0.0170346641998079	50.26750835937354	-0.0214763237143786	0.7074887468873319	0.1996934687065817	0.5046831678171451	-5.031384877312491	14.816556488990344	0.2901873923365824	0.0849748924197451	0.1444091796875	0.1722403830811096	1.42492113337158	-0.2715703373066418	10.351220021980176	0.0011388616385082	-1.2979437314533508	0.0296554565429687	-0.0310117368574258	2.4470400130728525	177.22260092540677	-1.9029376776662228	-9.5103759765625	0.2410999777399542	-9.574198569964398	-0.1189636331995627	2.73068103278608	-0.3463157894193003	-0.0448271356067222	1.879970969142752	-8.525464619245751	0.7550029490031965	1.6100000005360968	-0.0901311090275377	1.6761249789137596
1	0.0002119752276088	0.0273443576405705	33.39422104916838	-0.0360004947541927	0.8177185543673179	0.3102693386724738	0.804081608961603	-3.506459645378897	12.118706610182892	-0.081272404810323	-0.9812499129234022	-0.041259765625	0.0042183917750513	2.847502349185276	0.4521492595561511	11.222807555664266	-0.0243562012470014	-1.26444155761224	2.4626922607421875	0.174400282443966	3.0509011358840694	193.54361532970364	-2.7833549835730698	-3.094482421875	0.1475398995162086	-10.73618912327402	0.2583216688059115	1.1057786288151958	0.5894736836485563	-0.2752791099015099	4.214771163958803	-9.049614416809694	-0.2199809257474513	2.19210526324072	-0.1759120877575345	4.030059009581684
1	8.948857003807083e-05	0.0130641775402857	63.15213644417642	-0.0315779926307824	0.6424494860315555	0.2139324547082984	0.5759510405437163	-4.062673024285147	12.551733789836256	-0.2622695258463391	-0.2948451972795198	-1.361572265625	0.1618882025751962	1.7342392807137852	0.2332047099956042	10.13417515191668	-0.0341328647436598	-1.2548829741359906	1.9185791015625	-0.1348068695116025	2.746722978593466	175.76898764415677	-1.792703657157654	-3.9815673828125	0.0516717449972779	-9.629351516438836	-0.0910469374166706	2.236601931555904	0.162105263071183	0.0368779306581311	2.434820543508322	-7.905808748804508	-0.3544108024258515	0.451111111563776	0.0684249783418389	2.4089158338050822
1	0.0002075498064575	0.0259710575491237	20.37624037673304	-0.0603081101789455	0.5585623620505117	0.2358632925193292	1.3103974857189962	5.782541819464853	9.585040396934314	0.6690108348963252	1.409357975352616	1.8154296875	-0.0647767382337086	6.593350542517127	-0.3530732517353527	7.000212625098361	0.0821110758578013	-0.6517895271601093	1.8025360107421875	1.4360902397543582	28.011742606220277	104.5137691382974	-0.49774499141633	-17.52508544921875	0.1628375797228012	-5.753625020717071	-0.2416306222987617	1.1280559239629675	1.3312280703316262	-1.0141975109890098	10.579220463674092	-4.6525091536611205	-0.416906350839611	-0.0466666666548754	0.0126382751832125	8.276724003112761
1	3.8487367418290656e-05	0.0138406249710992	66.5835877291137	-0.0468772119439298	0.5419925863898006	0.0592752906981467	4.9067438846879785	-3.8221563616874903	12.800645875966634	-0.245727725199551	-0.4023164675705808	1.26873779296875	0.1486132979375384	6.957180450443172	0.1422423000224597	10.868328289316542	-0.0227391176476422	-1.3981694134257068	1.7097015380859375	-0.3475101409675354	6.2290522058880935	189.0978755836099	-1.814494722702003	-13.326904296875	0.4441551663320567	-10.759947557820556	0.0127886977713498	8.181320286998735	0.415906432823661	-1.3310521946219325	36.338793039383	-9.166517509936256	0.8774048821938181	0.6009356724551083	-0.2555894712756439	5.037881466713857
1	3.973558974196989e-05	0.0223733086504044	37.33092674721773	-0.0226872969313207	0.4695341805076535	0.2453989522827388	-0.2077054455705234	0.0942483624336029	11.46485496734721	-0.0377510121773569	-0.4053462631266966	-0.624053955078125	-0.0656925616446845	0.3156547483409357	0.5595635051616199	9.922776062866028	-0.0893382775856393	-1.337121369988395	-1.9854650497436523	-0.095968915326634	0.8274426275840256	170.0994396094888	-2.3057133467720576	-10.61407470703125	0.6543448440106666	-9.509823288813813	-0.5623591801165623	2.150871893787712	-1.1844736842879513	0.0083552845427637	3.936501294319535	-8.051023323702582	-0.7231836605303202	0.2707894737023131	-0.0158250982527736	1.0791509739996965
1	4.713320088202132e-05	0.0214731187302502	17.27381090483104	-0.0566910810318517	0.3287605957060499	1.462068751659089	2.8233128553948323	5.327494212042978	22.509675013324763	-0.5410956864965184	-1.0991408493001529	-4.497314453125	-0.0386735464428251	-0.8800855558030607	0.2767208690532214	4.639899818451853	0.470209902281459	-0.701731411562859	-0.1171712875366211	-0.4631089532066387	2.794461445842925	82.57230185314114	-0.0157860719636955	-7.9837646484375	1.370955977231098	-3.476830148916969	-0.53325678301915	-0.4445567391310088	-7.997192982491628	0.1244255815232782	-0.6030880432958656	2.7416305782247528	0.3357994513243436	-4.190687688972759	0.0971436300337951	-0.7370596338328572
1	0.0001430591036417	0.0304109306733022	25.38341229594436	-0.0605365943632631	0.6197788992627019	0.2958424382638012	2.95308590959604	-5.089718371838628	18.29490615152981	-0.2005986005021176	0.7371899285711931	-4.3529052734375	-0.0633697506125526	2.3732353167707974	0.0585851713337293	7.594740142530337	-0.0098567669153565	-0.7618045461512257	-1.0777502059936523	0.1867744027792501	36.72967141669047	183.0130231732464	-0.6113625017973444	-13.61572265625	0.5085052759728346	7.770324805864876	-1.2939182567718766	3.9563412400891	2.602035087718402	0.0655261699557795	4.566222934901171	-7.80022875844484	0.4784606068447514	-0.107261830409584	-0.1045185234549341	2.883841330986722
1	0.0003252873116117	0.0291514557319355	19.555574229055072	-0.0913960285476485	0.6774375225798004	-0.4918193701474499	14.82686338512102	-4.946896106213628	16.220123454776555	1.791129207468406	5.987412880459368	0.866455078125	-1.3830344053897463	35.52837756566991	0.4272141500629773	6.128838016631607	0.2894604186216732	0.2816872558921375	-2.335367202758789	-0.6286826146944281	39.03496122459601	143.12335947695732	-0.6116819270567834	-25.6429443359375	-0.5526631748238727	3.773381486026808	-0.2610362464901952	1.0091957212083127	-0.4863157844186281	-1.0694640261548929	29.784502444710576	-2.486502937481957	1.9438696599333911	0.6263157894724678	-0.8996543984334582	8.38095349994779
1	0.000219875715244	0.0271084493847534	31.01799387113879	0.0185176766303163	0.7399304425653022	-0.284140366497075	1.0035612763091128	2.705203503161372	14.4133134184532	-0.2679938558597815	0.2318729797638652	-1.07275390625	0.1612651410479526	1.2097198002617322	1.031282906166493	8.368108732279193	-0.0655316806876139	-0.3336970277618025	-6.525489807128906	0.054382750119288	4.224467628585353	182.7946241253948	-0.8722364379917336	-1.98046875	-0.0328859436429551	6.979116978604559	-0.2282011467710895	1.3455828371418097	2.666959064465889	-0.025061621978449	2.483907334877549	-7.693874732353954	-0.3377957231905004	1.1347368419864017	0.1332427275880678	0.8594369318432142
1	0.0001519276064996	0.015918389624975	15.733729673212991	-0.0389264924341036	0.3165588524191018	0.3134559539273041	0.5029766623440461	27.610629528552	16.111312763295846	0.3371597605633286	-0.885350996605947	-2.25832748413086	-0.1029959301208305	1.7251378310499668	0.4152441068806043	3.5261634797150325	1.373006972756315	1.4882745468001408	0.0528640747070312	-0.3897072555052714	8.457181845954544	25.51557139101981	-0.0659163304972465	1.07275390625	-0.3286833796487825	-7.256011226522763	-0.1210830927697032	-1.5157356859408273	-0.1899415204686931	0.2284650369920904	3.003609698709392	-21.18276154207017	-0.2403171418098774	3.079999999986512	-0.1379830035420291	1.8541004059708688
1	0.000153044078852	0.0221942085490338	25.576796183273213	-0.0470032971870768	0.4410840048631375	0.2524676407791937	0.6509596155102022	0.2587275204953561	9.85153632565894	-2.0398261724573765	6.149698643209848	-0.6782073974609375	0.0520480928548111	2.3402587050606165	-0.1337847665629992	5.392521315491062	-0.0806818982676755	-0.6933485468446752	1.4208025932312012	-0.0398217332233342	3.1533220704583105	127.08759287539482	-0.8792683042233106	-7.37518310546875	-0.0869238481807698	4.87163834612727	1.4600127917820382	6.929856678873546	0.3340350877088767	-0.0739700092605621	4.703878003176502	-5.274623720208615	-3.352717349262932	-2.333333333343901	0.4395968546800948	3.289691208461387
1	0.0004389857803379	0.0540865652199911	18.747134125193107	-0.0128358469201796	0.9981881476862248	-0.0524935242360998	1.5933010755107389	-1.3073087038698783	8.452741566747775	0.0810345535269325	-0.7553412881799715	-3.2801513671875	0.4254913867535432	3.956041032010501	-0.0005413249812731	9.743768326753424	-0.0672400054777555	-0.1894629024082177	-3.778491973876953	0.0564643515543147	2.3952833708325536	241.96479777041435	-1.047005286763181	-5.652587890625	-0.5430619677143604	8.163433217918158	-0.076022282614378	0.2506326737021118	-5.049824561339035	0.3356526687034454	3.6837594436420376	-7.966081293083894	0.3934246718266748	3.257251462101893	0.0762708317847854	3.530842062647967
1	0.000276857110316	0.0351248057343931	18.144761049757687	-0.0939355709724061	0.7279530419547865	0.2419075117961577	-0.2876117757492862	-1.1012330355349174	6.439722052826483	-0.0690717425417982	-0.3634022549897766	-3.80621337890625	0.1356354890305669	1.9440939875540264	1.2308249517597547	6.537657291852325	-0.04932868304301	-0.6156313052798561	0.6504859924316406	0.328579547568519	4.108313434062001	151.3287961835003	-0.6527168187629406	-17.64886474609375	0.3551528999209882	5.482249007395024	-0.2320624581246559	-0.2501634003411466	-0.7030674087614166	-0.2057010662828592	3.760507507585238	-5.6956038146762245	0.1339531185799189	1.7899122806145238	-0.352664696359369	1.8313265893229391
1	0.000319009585243	0.0521565883850996	12.612133213533058	-0.2491620272110488	0.7432564919208006	0.7552152803794515	-0.213279662858441	-1.2215657534304252	7.665203951452133	-0.0424404556617192	-0.982483390567571	-1.26873779296875	0.4240064650470337	2.465762633328239	0.7052278562702528	6.789663966629239	-0.2300660063324086	-0.6289775107026037	-0.4803700447082519	0.2592475323371282	5.99366134516462	162.17726305666923	-0.7690304512744978	-40.4964599609375	0.3677674660194051	5.811604045629382	0.2311211571761436	0.39242928311503	-3.0313888888552905	-0.0333426288883612	2.155113109373432	-6.979049402494481	0.1795704949143024	1.1009239765969117	-0.057626962862861	2.359912425312969
1	0.0004207037642457	0.0175831279851841	11.886490671683037	0.059304306705429	0.4301189623265469	-0.1697559740959454	1.7058106004121507	-40.78596165797144	24.49227346097244	0.038792459345136	-0.9513607157222852	-11.3258056640625	0.0122726434104484	-0.1361109166730099	2.193108563057362	4.150334783935519	0.2801937395060415	-0.5080932023903353	-1.650390625	0.7018140240861844	4.744783951457946	84.88356379214287	-0.4594634234760922	21.9501953125	-0.072107753921714	-8.394857380367922	-0.6500300041145152	-0.6311981583457196	-8.160447144594244	0.3849440427212664	0.2350700011672732	13.262150908673922	-0.6964905644691138	-3.9846784804962017	-0.3380109428464808	0.3515247007832296
1	0.0002606852107107	0.035853779463993	22.35223491513921	-0.0611084368863048	0.7384058329926155	0.1991846866220079	0.3359804656850222	3.1594576535519967	19.36368145206532	-0.7070486116690806	0.6878370029843635	-2.764404296875	0.0016140802109661	0.9612958814570428	1.016585354439198	8.112644871705461	-0.031812652809686	-0.1568929157047613	0.4680404663085937	-0.1724729713091475	6.538180781878854	182.2058790082073	-1.0896826013600371	-4.5592041015625	-0.0334396487605892	6.888924670907595	0.3536120880484131	0.4043315607663311	-0.6189473678795849	0.4351410066783416	3.957794482056536	-5.877558942893031	-0.3091655117334487	2.527773999982017	0.0427525601909717	2.433591973004283
1	0.0002527534011959	0.0259290992311024	12.586215011330404	-0.0550320235427519	0.4430877042923017	0.2729202959073435	-0.0108200643032749	39.86775538304418	19.85089748599149	-0.6198687414607944	-1.0564790969556124	2.4962158203125	0.339963951795451	1.4700742763646382	1.062091354957997	3.326074144526565	0.6203765056944625	1.6965580644010485	3.6128082275390634	0.0211221116222661	9.030163961177768	51.20493296328544	-0.2677878654050558	-5.36376953125	-0.0611917242465551	-32.37135497011143	0.5221480279871363	-1.2862936338903617	-2.500760234306199	0.1938054092613177	1.1613924400609807	-2.610797809277243	0.5158033757200136	0.8858479532749044	1.371934229589104	5.418881733244969
1	0.0001489138693597	0.0321422998088146	9.907137948583124	0.2165281554736177	0.5124565506167462	-0.9442652523683938	-0.2162991197001598	8.891787975817621	3.8492019717641393	-0.3095838685638091	-0.2555184011240179	-5.03369140625	0.2074501451765272	0.933063870589116	-2.3235959962688097	3.607920350993272	0.2411398003520115	-1.3114956189328473	1.2990379333496094	0.1950058816323032	3.5233570217836583	69.89560679141044	-0.7928185992028272	31.893798828125	-0.881371681979389	2.0264674059534453	-0.5284232555918253	-0.5840220803669101	7.970175438574866	-1.028013018010272	4.545299402497885	-4.792165330644085	-0.3496299946829329	-2.2768421052681607	0.5478598399551867	1.325054636844336
1	0.0002425412052697	0.0342624505072555	14.28926934170416	0.0546519170738875	0.5445852422158349	-0.1938821070081469	0.014446426323277	1.9700159726437936	7.217232694282943	0.1977504903245686	0.0982641355524878	-3.6024932861328125	0.4012330042929473	3.467175165840004	-0.5375924066386828	4.587495569263554	0.006711766957655	-0.6185992025228195	-2.8185577392578125	-0.5195966325610671	20.66702078218524	118.5989911908245	-0.6198052582526824	10.686279296875	-0.0551637340601049	5.666018688005453	1.0215399842286756	2.2399793845073623	1.4049118911056837	-0.2696163883663267	4.407857047056648	-3.914682432355451	-0.3335611596740026	-2.376481852097568	0.134239928756995	0.731821714431022
1	0.0002624549334267	0.037685679293054	14.396653250312635	0.0351201881703893	0.5923860493947181	-0.1471501216751985	0.3018439169776852	1.4312090573605905	3.9565891573660728	-0.3973069027354244	-0.4803087224838007	-4.4947357177734375	0.6289396098467621	4.379724371344338	-0.1910748437724718	5.291742915879999	-0.2890641541554898	-0.1731709047511374	0.263031005859375	0.3326283655591804	4.855018722042875	135.35181049052238	-0.7763514844148319	10.423248291015623	0.2106565527786318	3.7599396281777526	0.2168635133434789	-0.0443315315479626	-0.1559649122681374	-0.5300268771623462	7.612167010570353	-4.347934561413872	0.7079534481623888	-3.3931597684143675	0.1991850402596562	1.998757232570942
1	0.0001799635864484	0.0328646706140753	15.61302877340228	0.0505231616825063	0.45975007629139	-0.0835025045356675	-0.0784436578494309	1.508422344714106	5.843754298017029	-0.4296389492504782	-0.7739377805042333	-4.564361572265625	1.0584109033181612	6.999415092024508	-1.1485636190257678	4.886141502854566	0.2929587444135119	-0.8696493257420719	0.538834810256958	0.3319208608178332	3.907863128252692	124.2164686078167	-0.9257238620655436	6.03424072265625	0.6152193327951027	4.129569070372357	-0.1030838643185418	-0.4932771125575605	0.0552631578105451	-0.9669303547512692	7.621095396522055	-5.1481419388294345	0.0991104429782052	-0.4126316420669074	0.1672198316757666	0.8056170007905932
1	0.0001817542824214	0.0256385264819924	24.503860427087293	0.0100167138032927	0.5092135946778407	-0.186463124653837	0.5370578795630663	1.1928744015988717	5.84201828912888	-0.2233271547803544	-0.6767343971495707	0.0618896484375	0.0534093275629388	1.9853082785129184	0.4673054262318006	5.994709084191861	-0.077325980883346	-0.7736696828262266	1.243433952331543	0.4272394449342578	4.352767632761221	146.18828562441826	-0.9329274200102248	-0.5982666015625	-0.1046312022765874	5.190385534606852	0.0654455210285694	0.1963852322825023	0.3262573100397983	0.1876856853002396	2.7421271337677737	-5.319275092227858	0.9182552011888752	0.2163450294719133	-0.1956680136548766	2.805861249779129
1	7.312034948288381e-05	0.009269976460841	100.40839749399083	-0.003028966638358	0.6726302351581414	-0.0593853444155191	2.089388842985536	-4.572086841076909	12.398049142833932	-0.7970636968285628	1.4866884649665035	0.08251953125	0.0362894484394668	1.9888798671824173	0.1477870985187879	8.681477777671217	-0.0351662022508029	-0.8212022678966018	-4.972768783569336	0.2232107588517265	3.057290163308047	192.00480059329035	-1.4066707413477784	-3.1151123046875	0.0352806701132079	7.546154765372853	0.7666812487482281	6.009733469877781	-0.0483041091809042	0.1190684307508505	2.04744141349627	-7.234552870007775	0.0308467977398416	-0.0867836256198195	-0.0118837325931412	1.57245051675266
1	8.67100403126906e-05	0.0110881939842704	73.54616418099079	-0.0151291127220418	0.5971219039690383	0.1321191529193222	1.086946466294736	-2.7573514284792533	11.460032449249736	-0.673985411439211	0.548823369526164	0.866455078125	0.0393001148810536	2.348631721486538	0.0962805792011609	7.821678346446879	-0.0344015910878456	-0.779989453650503	0.2971992492675781	0.1600191282799821	2.5727134132775764	179.63547495547294	-1.3555704771455748	-2.104248046875	0.1024831225250132	6.740446263353243	0.0285425952666306	3.883762248477697	-0.0802340217612744	0.1614418058845865	2.586704121049069	-6.416870683763055	0.6027559233057157	0.8105263154987199	-0.0355417520611036	2.537915037099593
1	0.0002621097746163	0.0380300536530715	23.293750078880308	-0.0417070138333328	0.669476280056596	0.1592615253528659	0.4031533302189598	-1.6457181276980033	10.231624757326914	-0.1424980211783575	-0.6917208163189486	1.939208984375	-0.3741139306149939	2.84454218222826	-0.46247744119984	8.609201058170116	-0.1052552284127086	-0.7156951439639894	-0.6203973889350891	0.2995227674939632	3.352389032384271	210.60211924258232	-1.245665796069208	-12.501708984375	0.3256836215149086	8.19721301998823	-0.4597825371484604	1.8229422175309316	-0.2595321636058836	0.5164279403790905	5.533632054712039	-7.264239104827237	0.8272074989887864	2.5861111116316278	-0.182068254209594	1.8321529822413885
1	0.0003555356532339	0.0396161702364624	15.513074152616428	-0.090904825552601	0.7061582634167821	-0.1361208478594703	2.445738191607901	-3.9753079714480033	6.771273603526985	0.5181929336552374	-0.2326196121162644	-0.3094482421875	0.2611066433688876	4.919183099715376	0.7636519416488996	5.94099071820157	-0.0041967915117107	-0.6080608911314225	-1.4058942794799805	0.1355558906143678	7.380219546064873	144.82076243105888	-1.0080631398469484	-25.671310424804688	-0.7012996704131718	4.879136659218108	-0.2368775487792206	0.6519077782266898	0.9538011706496476	-0.3670133567859493	21.39391527924021	-6.811998326590835	0.6811265825732812	-0.7147368421325311	1.5985708477052851	16.608168996339423
1	4.167096363801305e-05	0.0174246259591692	56.51733197623109	-0.0164437052909105	0.4653321129795144	0.0972566491353184	1.0736213594077006	-1.7183194460573783	13.74186450424453	-1.070833189594275	2.903838696856925	1.4982452392578125	-0.1857758935477439	2.793943301321549	0.3785715147175184	8.748195517995596	-0.0185044976430347	-1.2712938437742651	0.8382400870323181	-0.2355354150067672	20.340479557753703	211.3349511975384	-1.81932289342592	-9.020416259765623	0.3110593345946248	8.432278247160545	-0.7811730439215451	6.510477960175548	-0.591111111171644	0.2734337684439407	4.548232614839902	-8.455825362133618	-0.4510847924354259	0.2247368421467879	-0.3525144493804615	6.704623288224568
1	5.236822647502354e-05	0.0218349602495593	42.20461580200984	-0.0295176634570408	0.4158580006653444	0.4828493300050978	0.974717474692302	0.6032366452512155	10.291969865319544	-0.7842097131581675	2.0890120388533973	-0.5131683349609375	-0.3024578985521124	2.83640246743268	0.5332708402790418	8.027387518818694	-0.0228584133170849	-1.2186242718893925	-0.3815923929214477	0.0672829262143409	2.343147070090236	200.59761789980888	-2.024798897055657	-11.011199951171877	0.600377429082609	7.931296576044513	0.9989564558565528	4.59952532711738	-0.4040350880876673	-0.241795869261619	6.416039897740457	-7.903024529923095	-1.7788762233769135	-0.1529477833286634	0.3381140532842243	5.364111165564641
1	0.000171360857872	0.0204751299079697	16.318280607142285	-0.0397191194411119	0.3795328408565011	0.4982135572877167	2.313845257482796	6.312957922718989	16.039691669731276	1.0220679931097232	0.6533001526843978	-1.98046875	-0.9917164776675892	7.383489286105391	-1.6768146750079185	8.450087036151304	0.4534255440472035	-0.5794716512301101	0.2797927856445312	0.8841755947526253	11.99897133857178	68.75825500196174	-0.3915544517269986	-7.137939453125	0.7783601632759857	-1.821797002572472	-1.0449761436490683	1.2997757044292144	-0.3831578947455192	0.3880430432947321	8.398836230192531	-8.403297034057255	1.682234452994207	-2.5199999999946243	-0.1239337001396916	5.986669282294621
1	9.079500069136712e-05	0.0238497315514992	39.653113330242114	-0.0519591283680778	0.6624738380057034	0.2973625426133617	0.6387631029750014	6.106460730336177	22.66267781211444	-0.2675536282447208	-1.128702437574883	-3.59991455078125	-0.0675714302851376	0.0148107180233454	0.3113282922162027	21.99389051440119	0.0081224890660578	-0.9690778396842852	-2.3656673431396484	0.1646706689900067	1.2095712262817968	241.10862731641487	-0.8302144630014379	-7.50927734375	0.54143246395537	-5.062107393935651	0.731955251467369	3.622149543884586	-0.4081286549848979	-0.1308847543681066	4.719616338129585	-32.15280424919454	1.2496732688667285	1.3930409356570834	-0.1266223500044862	2.445444652363959
1	0.000123975888018	0.0238153588905531	31.565969070729462	-0.0411249542322651	0.5986231537978828	0.2250706103167673	5.383561445301373	3.550933996937739	25.970673898732905	1.133074415115337	2.9554578231822157	1.59881591796875	-0.170694547871466	0.8001553494111096	1.4160064462079018	18.60154111997494	-0.0701104086286971	-0.6823012171753855	0.0538109540939331	-0.4172762311884063	5.916588822218337	183.81924438184456	-0.494130059764796	-8.0869140625	0.5681603761281293	-3.879168797444414	2.3071103032047726	7.193758137353585	-1.1219653859639165	0.3849120787303993	4.174436390166971	-25.750295814646485	2.7590182804765915	0.464210526308868	-0.2951029019220924	4.997388807643366
1	0.0006163304344648	0.0336945281280775	16.434773431564853	-0.0828239372009886	0.925985234919288	2.209579213099354	37.83498877770332	1.130493323109614	15.440351823950373	-0.8966929609969	-0.1252285414317042	-0.4744873046875	2.713318463206374	33.38606198831312	-1.5967251059161216	13.477210708613493	0.2261777110554229	-0.8315522991736652	-3.3637487292289734	0.660986593666613	22.311741111357357	129.91484832471565	-0.9142631469845974	-13.744659423828123	-0.6543879530244885	-2.4008320902914217	-1.50733015653927	3.2538479455703926	-1.367048717549304	-0.9809979136376308	18.344563853798512	-15.9308474340794	-1.0197835253617988	-2.3394816842116626	1.9195063368291123	35.64360139529521
1	0.0002744840031454	0.0338085156944537	13.65151658265305	-0.1236277098676863	0.6441964336634896	0.7414373987293973	2.1789214238098884	28.85824600865649	33.09825794686612	0.414961900262167	-0.661851444388287	-0.330078125	0.6346000360800679	2.4909304887911725	-0.960174202595809	10.923975023278164	-0.5824587755257171	0.360332653359158	1.0108642578125	-0.2018138256019931	3.401303773938376	102.65394591993048	-0.409858321087682	2.0423583984375	-0.412559593373709	0.2937585529829085	0.8072976685487873	-0.639137972376405	6.956444444453439	-0.0217815944564341	-0.1314541557246249	-12.022207083202543	1.1976608021055155	-2.991578947373512	0.5850084201140024	3.447697513089887
1	0.0003986150158636	0.033338701097728	14.29956860392426	0.0216896418575869	0.6849551196712542	0.0407237755477773	7.083288721097119	-9.58474715540601	18.084990932821672	0.6341303360484775	-0.2853054311935143	18.4637451171875	-0.7603277382011705	3.041400167482663	-0.4225574728594808	12.19529120889196	0.3151876883942444	-0.3514864367788122	4.1698150634765625	-0.5320853125626129	8.522453179820218	118.14159488385872	-0.6078030475439804	-9.15966796875	0.1280893282220756	-2.969617515393047	-0.4030924957903072	-0.3067465949808428	-7.515789473701181	0.6414989284112214	5.031446068521431	-10.036701010327947	-0.1054757097442359	0.4568421052846645	-0.7469107378080323	4.44173190411192
1	0.0003970103882017	0.0340902288966796	26.79797545183989	-0.0687878050634651	1.0865969421855262	0.347232969041638	1.0180708785980317	0.0648805301408641	24.43659532153276	-0.0658715997089614	-0.6908087695154963	-7.50927734375	-0.0152792469348558	1.8246452250587917	1.0180381539715735	20.896179168426546	0.0543815511812517	-1.045915997444167	-11.746139526367188	0.0022915168992322	4.967110051060886	213.81056376999567	-1.1660273561327783	-15.802490234375	0.1560634923875654	-4.004030470860666	-1.0403924442003918	2.6510137636309947	2.853216374269284	0.1726055070620902	1.9027543179629376	-29.096680767413865	0.484674075471539	2.7557894735470825	-0.2833199097874256	3.632569603529737
1	0.0003334483339265	0.0313563546919179	20.89531274348597	0.0425762991734852	0.8281567521103128	0.1355173971236777	1.18778875435263	0.0974122684221141	14.773994292455276	-0.0024380904821216	-0.8310935121109733	-2.55810546875	0.2739215637096043	3.99776836958772	1.5881184342755288	16.021033477183867	-0.2124098298837965	-0.701229041815997	-4.662031173706055	0.0802751267189925	4.332776354495495	139.9172172517176	-0.2301622017614197	11.217498779296877	0.1019475714725683	-3.2497198545743857	-0.2434762541029641	1.1186109392193706	1.5676315788456812	-0.5671705647089434	5.460990989523761	-18.613514775511355	0.0866102931198526	-1.9150526315543228	0.0693899696527324	8.222975528765271
1	0.0004989500630666	0.0290106867529075	11.870596674579708	-0.0136108170612665	0.6373417921424329	0.2317288965623359	1.2761801420537826	-24.01495345423413	21.527002557846394	-0.0750434599706984	-1.393732752067168	-7.385498046875	-0.7200304978092356	2.669688341506672	0.2147125008954019	12.282894562951425	0.2595177186584851	-1.2128755932477588	3.409088134765625	0.5910471914346528	4.462873358929299	103.16175841993048	-1.0804080391425743	40.145751953125	-0.0223639799692048	1.3299978692228536	-0.7667066950307291	-0.461479016184938	-2.8491228070201213	0.2760972828812735	2.274731449030416	-1.823745544740862	0.5500922066340995	-4.00842105282797	0.6238607496607848	2.067286290640634
1	0.0004518084755977	0.0484269375298149	18.697047122362232	0.0082088194481007	1.1218354340487309	0.0758483508926692	-0.1209063447763996	-2.401276906229985	20.79859513820595	0.0981312388060639	-1.2175851435075675	-3.3942604064941406	0.0601382751762001	1.16021781115471	-2.546257614766219	21.160247650846173	0.0546586173006698	-1.037984805118006	-2.4073703289031982	0.2728923866009775	3.896724224817156	224.1607818574305	-1.0847154575806697	11.065353393554688	-0.0181275105853155	-4.21929700257205	-0.1994110449968466	-0.0271497351708913	1.707680687019204	-0.1234302671076189	2.923134094141683	-28.80973759332204	1.0938350620731705	-4.4361988304693725	-0.0023524316878302	2.352216122872007
1	0.0005927296911901	0.0420440517560603	20.104040313617315	-0.0234504783370104	1.174396264028243	-0.367682637791317	2.965126920336901	-3.942870934702886	25.107839638502117	0.1446918311750199	-0.5767773093524444	-10.273681640625	-0.5791569880621297	9.493854358656764	1.955203891123673	19.600489410730965	-0.0706445946434812	-0.9988030649336967	-1.3402976989746094	0.1436503057687302	2.125861161145908	196.23188781446171	-1.2014240021924585	-10.7275390625	-0.1696109435738961	-3.3488077987956304	0.3790597249881756	0.4670941619262363	-6.506315789744349	0.034315898987587	18.889996037724195	-26.330830564983987	-0.3500378544714106	0.373333333222746	-0.1475869661352619	1.3638718668377594
1	0.0003848065347402	0.0266329026247852	15.33357064331196	-0.0751154484325509	0.6056156018064134	0.3352499273640262	0.7705072516702174	45.60286728551196	26.82088064589762	-0.4105575948591556	-1.4066588476633883	-5.4462890625003695	0.4179861693167699	0.8070434880157049	1.346281409586808	6.865383762368334	0.0841394252322639	-0.5332564860057758	-10.14200496673584	-0.121273084795791	2.1429036895870976	38.571975705086736	0.8431957662542403	0.8458251953125	-0.1058580743001866	-5.018605369644313	-0.1743427752135182	-1.0090590558403605	-1.9509941520037335	0.005813897171421	1.4319311170169038	-29.569172895167867	-0.0847377139864364	-4.0423458829725405	0.3947989380691295	1.4734004952763216
1	0.00052485509189	0.0518401583078369	11.9600274719227	-0.1009410775600407	0.9259678558743928	0.5050792055718331	1.139529349526772	-4.823261101939214	13.684456393360414	0.4285521889759635	-0.42182092201078	3.26983642578125	-0.53322217099748	5.541828452643873	-2.392413735066512	14.569915396299502	0.3899927136915403	-0.767465364027172	-8.139778137207031	0.6135940895918723	2.0026914088697594	146.43006133741096	-0.697752497745659	-9.907501220703123	0.1775131046344215	-2.7977349243004026	-0.2987325630734143	-0.0147900672081768	2.5486549707293165	1.3066168389924413	11.908555066771656	-18.2354549464522	0.2957701589668316	-6.121105499990314	0.4457416741426421	0.6996759002095856
1	0.0005330885863767	0.0402972999443616	17.78010933523794	0.0010652424502775	1.1139031487217022	0.2429773333621341	1.5145096407542842	0.2659227054338329	15.665853205463993	-0.1307078393726598	-0.8831067974778382	9.461380004882812	-0.3784323212078369	2.3064187562019387	0.5075477364911051	16.190226833688033	-0.0560821535547787	-0.9722164381578712	-3.2479171752929688	0.3537836200112189	3.143850539154497	166.29039001172737	-0.8597573940722307	8.293212890625	-0.010906746177827	-3.4177371735086526	0.1538301642185403	0.9697781450374356	-5.378947368219464	-0.5119086693887478	3.8656551352519934	-21.32129694150104	0.534296915055529	-6.2242690058748735	0.1076413550346908	2.8711361113605167
1	0.0002701256403344	0.0223739340970133	13.36255466908852	0.065797827081685	0.4120903457216848	-0.6594050457188875	2.29341232642476	1.3952104251603954	14.54185481104245	1.2135598406455972	0.5276382864913054	11.043434143066406	-0.4245104284150728	2.0530096192639373	0.6631644967450113	6.579040847003988	-0.2946866135501157	-0.9595792929503536	4.213653564453125	-0.745681679147578	4.818143475357389	57.15910339063361	-0.9835314099762074	8.4788818359375	-0.2470998186760116	-6.532737173511968	-1.2535518971643385	0.9403127289836712	-9.722222222237406	-0.2552779766343157	2.9853417314710637	0.1925095159866251	-0.0438127303341289	5.758421052608803	-0.5100089777472968	1.7423906326056882
1	0.0001408119463389	0.0108006337559467	18.047298616297763	0.01772181688882	0.2450725933155084	0.6984517515982719	12.107389312307888	3.690185705922114	10.917252576688828	2.4361528384526907	5.770134025190977	-2.104248046875	-0.3122174590625319	3.5602967105386205	-0.7881180044756918	4.991518367111934	0.0393793649246724	-1.3459231550890027	2.408538818359375	-0.8772811183009669	35.14810014531696	32.78450011914924	-2.1166522203092804	4.8067626953125	0.7760294191268908	-1.1711559769304876	2.058973041001249	3.836494148103075	-4.127543859642024	1.4648547995097974	12.419526189928472	-3.009069431379724	2.5002219585556538	-3.021057263182758	-0.1222368634328467	6.018738148333876
1	0.0001435584995127	0.0158966435695002	27.14834255114985	-0.0141796979447137	0.4099702203484962	0.7330890435884184	5.187317050468572	-1.7104795772810109	9.21453972024455	0.1536118683221516	-0.8691011437598597	0.3507080078125	-0.5343658357088333	6.512912440105939	-1.4942699667559654	10.365698937902517	0.2098597100184896	-1.0502186579232249	0.3602170944213867	-0.3632191834056798	16.40653426938262	89.9191589326258	-0.2847469579341595	-2.07330322265625	0.3057825458703243	-1.541195956683137	0.0299796034680749	0.3584163850023438	0.3180701754694244	0.5074308972029555	3.9665039718358943	-12.250132184415891	0.1186136737354991	0.997397660881532	-1.348974114890554	18.880245072092368
1	0.0003264341237165	0.0340375961379479	20.103210759888118	-0.1032347305111027	0.8104107993059819	0.3942772341633649	1.8570654747990056	1.3571740787248483	23.37418584489931	1.0122907062458175	1.6290040907233845	-8.99462890625	-0.0187911780089555	1.3657616548937188	-3.7804676291094808	17.148912923329473	0.090707748904257	-0.721405361266517	-0.9670257568359376	0.3110043072906672	6.128212571193124	159.4053649873133	-0.6224509057915598	-7.591796875	-0.0670388788065511	-3.728848284623326	-3.61816374125462	12.664159768151023	4.936842105361972	-0.0092902838866375	4.4202148882873935	-23.07562588662079	0.5131866432578127	2.100000000000016	-0.2666808880205451	3.911839467943536
1	0.0004144468630545	0.0349328570813964	23.29281991665133	-0.02632797469376	1.0494978847406382	0.3755315965747421	1.6557462831650789	-5.164794762827886	20.97273187739198	-0.2467656993730468	-0.2580781799202785	3.6514892578125	-0.2164016759124329	1.86459572125941	-1.9411598440753013	21.053952835689557	0.0240167044356558	-0.8549420091464248	-3.04290771484375	0.3738355916395962	6.880601134113508	226.076187130868	-0.7927415111061765	-15.513671875	0.0151002990826799	-3.81769443847014	-0.1339678732348157	1.162134271226103	-2.7001169590495646	-0.2101891137774472	2.0074454796717367	-26.629676718823102	-0.0516805144116606	1.3533333332758648	-0.1803630001950813	2.5698505306390613
1	0.0004709817239203	0.0387193951239483	22.359845352703164	-0.0130025889950529	1.0825492536318504	0.3832476160634409	1.6350970128507698	-1.3315542537946827	24.51255446952389	-0.218746730619255	-1.0797609063609086	8.741912841796875	0.0225490065904394	1.826065426239578	-0.5190616842852621	20.984326245834083	-0.0416818717012473	-1.0003331604663206	-3.49523401260376	0.3497142592854439	4.607102966160204	213.93847655957893	-0.8755697520526543	-13.345438957214355	-0.5416411315216151	-4.545219742105083	-0.6982179825018342	1.01626677817621	-4.687339181277142	0.2362794937667976	2.474647845045568	-28.844028945556268	0.3665315199624038	-3.991596491416921	-0.066331891641788	1.724510065811399
1	9.62616590375761e-05	0.0090506822770569	96.91518708494677	-0.023963090018241	0.9339562508905024	0.2385280845559388	1.2090987044876087	-1.212585290171636	23.97031696428646	-0.0270107031928262	-0.6013555422083279	1.0521240234375	-0.0670918217457212	1.0375689776188732	0.7793067696942301	19.875898209741408	-0.0218929213270526	-1.081075286073383	-3.441322326660156	0.1996089740314561	3.484331603963408	193.59761047071171	-0.7090582089688546	-5.7144775390625	-0.0010552475313503	-4.280771361553865	0.1561788963489112	2.622675375334776	-0.0695906428536012	-0.009832602221588	1.5109526868305796	-26.58056178405146	0.4944373004535796	-0.442105263145919	0.0521826566367489	1.5928182744162953
1	0.0003660452817149	0.0321522167879797	23.29478709581561	-0.0708504454285625	0.8568222222420744	0.360894318136057	1.7887793814871742	-1.453052361704839	20.391243404607984	-0.330924983645516	-0.9262482160604032	0.01031494140625	0.108026842381748	1.1743650596261617	1.566106200541398	18.27543813807594	-0.0475226768537764	-0.8831971746150873	-1.2236099243164062	0.1652089021557543	2.168799424349463	172.39326476758674	-0.5233878504775009	-5.570068359375	0.1716117578718247	-3.572844011123654	0.2889800430293415	3.018317950887369	-0.6144444444501254	0.2686620288228264	2.1289379864690954	-21.581032994139807	0.1244378818213556	-0.1866666666645784	0.0684680522285516	1.390112922440041
1	0.000225309375876	0.0236172851011488	18.752607579908208	0.0221747997877577	0.4863701950925398	0.174327123874867	1.7882973214549565	1.588318030140864	16.048879619700635	-0.1120474800665324	-1.0693785434413876	0.778778076171875	-0.1010492814417193	2.650076824643737	-1.3067909475909265	10.986929840774954	0.0718252019697082	-0.3405061808804914	-1.88763427734375	0.5116954155359799	6.941895008438504	94.49443053907112	-0.000895445836361	2.15582275390625	-0.0305035844853102	-1.1163179202672535	0.2671625723517802	0.7392613578512011	-2.16631393712812	0.6684344814814251	5.2906087592748605	-14.311377123689349	0.4362791250295433	-2.21216374261752	0.1500427262583954	1.5359111720650342
1	0.0002096794293714	0.0143836454620856	21.484120772654578	-0.0130583791092828	0.443397775947956	-0.3784187862350695	0.8812970302382142	-14.991016228892338	20.212291443774838	-0.6325210972696225	-0.0697543773455815	-1.3589935302734375	0.107007051717966	2.20851549288137	-0.2081009146319418	8.765737500493916	-0.0336817798615463	-1.127388400434593	-1.3809127807617188	0.3136312841991445	9.224310233398723	81.50033187574104	-0.817856467668767	1.5034027099609375	-0.6002422722957601	-6.1565304708604565	1.5448721299262915	2.3774823320705845	-1.2926682864129069	0.3805011569316641	2.8505351232015257	-9.34179041653771	-1.1598976927187796	-3.4668421052631158	0.4602335759791972	2.988427037642705
1	0.000323641213844	0.026022081714414	15.033397022638804	-0.0636216077619743	0.6543684274502244	0.3769808806233151	7.972184846078175	-3.353332360484136	21.03924941651096	-0.8038502990262303	0.0416852004098622	5.03369140625	-0.344904471115056	8.04568163890306	4.489655971850297	12.061660943803616	-0.5368731876583077	0.3574610872628163	-3.725325703620911	3.5032945197963423	36.15017844385424	83.27167510694221	0.324401759861577	-11.6971435546875	0.3768042569181868	-1.2126741955538027	2.1246895305527542	3.6738172393078714	-1.8015819262867403	0.4144815094853493	6.76233898098206	-13.43695455284326	0.0423154008267432	4.136140350840577	-1.1344765217466062	13.422719357865558
1	9.387090506778634e-05	0.0194499360296308	56.703882812666	-0.0305403848997083	0.8473782161439332	0.2969402557794185	0.4595145404518064	-4.508729775645269	28.075690453789985	-0.1258775835958211	-0.8647520441563019	-1.150115966796875	-0.0912693625027623	-0.1124586543410681	-0.0263713595019369	24.999645431618323	-0.004153001418284	-1.201188225570242	0.050607681274414	0.0641370293964641	0.0533843928106212	253.0843734712	-1.0191663041176386	-7.550537109375	0.4850255403998438	-5.990386746169504	-1.6269093517622977	12.755610555411518	-0.9173858285534068	-0.0673961028687342	3.655256539160917	-35.27516558523256	2.14062035718258	0.1228070170685811	-0.0785584042998186	7.444557465470144
1	0.0001755908009211	0.0212032159395854	12.604038413235118	-0.0413129532211594	0.2917357404946735	0.5205885662169294	1.7822554270687134	11.682441967108495	6.035194539840489	0.4527604397343503	-0.4028486835537683	-3.29046630859375	-0.032761630375645	2.8348806859650213	0.9800515248635112	1.2863500283357814	-2.0393190224324087	16.995931496727376	0.1540794372558593	-2.833547015641109	53.81571757881564	58.50018563650196	-0.6564397385340762	-6.271484375	0.3523722283141625	-3.496449392262273	0.3754499116200491	-0.7958554928137462	1.9076032654986648	0.9582428382360898	8.347384575682735	-3.828208235973414	-0.3116047904205512	-5.92666666666611	-0.2847840559865061	3.5933249195285613
1	0.0001467979507079	0.0229264503682322	9.789024385611256	-0.0343972219376897	0.2832183296217008	0.1130998853627812	-0.7762687076389314	10.516556041815528	8.482020066373988	0.3129244523094153	-0.9197921571570756	16.545166015625	-0.1804405110175423	-0.7026692552332952	0.1820747330048381	1.86657577883717	-0.6170652474376254	0.9321997101794706	-2.8779895305633545	3.476059808231272	31.65804167811146	37.16650643728321	-0.5009221876085348	-0.87677001953125	-0.5147185242967713	8.306911097616062	0.7503725061336608	-0.8726312976712336	10.840175438597145	0.3266088880428582	-0.4341673824946226	-1.3915965625590492	-0.5286598635679712	0.7121795570181613	0.3439823944503772	0.6649693326397794
1	4.409375483744786e-05	0.0155710401075807	59.054551155931975	-0.0687795643762636	0.5786196187200531	1.0308062001938352	2.616751635180434	1.6908343010928704	8.808262438133822	1.0260135778121828	2.8344461021089606	-2.38275146484375	0.3235372116159251	2.6605223942800893	0.0950242056706249	5.139044978370839	-0.0153133899217144	-0.6801436640109078	0.4034512042999267	-1.2083880878788469	51.51722473981794	212.40421929739065	-0.8246481368179355	-14.7916259765625	1.0223482109489488	-2.1329372465135013	0.0668107600895333	5.42829742721271	0.335263157888237	-0.0297185395365883	3.339264396303712	7.0298632696952055	-2.105295457998233	-0.4935204678366158	-0.1704843295443824	5.387381503904647
1	0.0001458739487984	0.0176425373933359	20.27340374219985	-0.0432046051877228	0.3882968268781864	-0.4098773827414388	9.572995380566724	-3.0984723395321296	14.073535609210191	-0.1031380780873703	1.290523893476514	-0.6395263671875	0.5787497140717697	9.013411914858358	0.2102959229805766	2.5173284915054785	-0.1420860975014512	0.7646411697139399	-1.6291160583496094	0.7377668529969581	13.743619625348495	85.32141366384572	-0.1625655295311354	-9.5928955078125	-0.2692173985676102	-1.1158825906430327	-1.0255845152674945	3.4401162604901363	0.2063202736847671	-0.1288694971732588	5.918046330777326	3.515464884026528	0.5655459737917233	-0.7957894736911315	0.5207900067653627	7.854272881508766
1	0.0001508873169871	0.0163913771708963	35.51210307388021	0.0029564517196909	0.548232190614769	-0.21334865296333	4.284027416875932	-0.0984113043758796	10.086192640712213	-0.2179132591251697	0.5116227398342441	-1.9185791015625	0.4189667974749636	3.028029645065612	0.1562549322107135	3.74888717895835	-0.1033577331852197	0.2175352873302878	0.4723920822143554	0.1634576918094858	5.108585192201275	127.84713998220508	-0.419533031422247	-1.4853515625	-0.0827769223612651	-1.4626234813334749	-0.0279947553887505	2.915440211385796	-0.682602339127004	0.1762330180940615	4.437248264486916	4.524740173823405	-0.0002354125114536	-1.6128654970821923	0.1484653402408605	2.0753614392361834
1	0.0002957183922663	0.0288908833507697	15.5577627125242	-0.0161554925427964	0.5676833461453902	-0.0328430406342286	0.0331173853362756	1.5285723382022454	8.341829118935198	-0.6140661156464085	0.6046893206195203	-6.9935302734375	0.1317471974942626	1.7089959903739906	0.6974018289902507	2.792643397129823	-0.5174953932379314	-0.051596260402869	-0.0925121307373046	0.0663746984753247	2.583599858131106	94.16845956228322	-1.072379415302506	4.20849609375	-0.0600397039302745	-1.9112469631122129	-0.7399030792248263	1.626528689765964	-4.168888888497833	0.1913956677041133	2.7162842922743677	4.405626784268916	0.5719356926880804	2.3578947368158296	0.2989841895480172	2.486000420001278
1	0.0004742729920942	0.0232733106901131	13.592634518424306	-0.0491424205984741	0.5852400352270222	-0.9622242646315152	17.418875583911234	-41.55421040715908	18.70940499349484	0.330109523836153	-1.1880011307871807	6.90069580078125	-2.554358888976472	34.95277919358343	-1.0236847326895893	2.716738959485536	0.2840523714052395	-0.3293980915243208	0.929069995880127	-0.5630634112269607	12.455096596442516	115.24535622976369	-0.6888288874624516	-16.09259796142578	0.7135838037367223	-8.207405307691042	0.4228384513679505	-0.7876705086171532	7.655789473689708	-1.708419503872652	21.492935601494477	-0.1109397924279694	0.419159885673653	8.874444444453417	-0.0829338140624235	0.4226854317051089
1	0.0002306869680197	0.0283812364239595	23.62612294931182	0.0080488435247594	0.5312206003614238	-0.088280203276428	0.7428871134054691	-1.1783063239071296	5.394789456473543	0.6895710974332917	0.1824307141063905	0.041259765625	0.1184911362601607	1.902902962641606	-0.2760498449942768	3.9009179664121487	-0.0520231534769504	-0.7049397591923601	0.568611145019537	0.1504861239291521	3.662921806409576	149.5707041301543	-1.402762198964444	-2.58905029296875	-0.5299242715768738	-1.7423400805226148	-0.3460659881105991	0.5005541041568642	1.6873684211568047	-0.2229694691692216	2.2952982348853905	5.366780718679356	-0.2643342279909803	-1.446666666659766	0.4908776153020254	6.0732121772034375
1	0.0003004260200196	0.0339527321267163	10.7792610661791	0.107232737858272	0.522854073644671	-0.558645216260153	-0.1216008265608166	-6.68093083562588	17.02824266939297	-0.6827810948669754	-0.6180964748804625	-8.953369140625	-0.3547616076173278	0.4816169825565377	-0.1533119604727924	2.3438190024353216	0.5965063722889202	0.2492128634661967	-4.224613189697266	0.5422334126881294	2.4887443953485024	87.74383798025197	-0.6261646196839458	13.78076171875	-0.0370713397039283	-0.0066518214129627	-1.584125225693202	2.7273990401776254	-8.026666666673446	0.0868856397365273	2.1062155646575937	8.715208430693371	0.5457134859524596	12.107666666684828	-0.5891412398540224	2.0364040890926183
1	0.0002153700577805	0.0249040447191059	11.097505902057376	-0.0125334808203365	0.3495249364125081	0.2265441525840885	-0.1572962456869131	0.579448955633886	11.1057312284839	-1.3780207404868527	0.6127215407375197	13.87359619140625	-0.2923456331097029	0.083799412677882	0.3684170319893657	1.5874798169495816	-0.0295233473874824	-0.5997100472540327	0.0799407958984346	0.816256388123982	4.518660017842504	68.21195092580861	-0.7832542938090254	-18.924694061279297	0.7579921475603075	-1.5553380562301635	-1.601631052812721	1.963981373519295	7.83385964920932	0.0063631783477777	1.1460088199426206	0.348082922028909	-1.133877690784348	1.094415204682366	-0.1203784544786106	0.9655467463097044
1	0.0006109307784152	0.0530471419999736	18.684472453440343	-0.0772049241673062	1.3901232144584363	-0.179650337562326	3.8397619646630026	-0.3554913825008796	8.137099614069271	0.0185871944667075	-0.1687526528844114	-5.245147705078125	0.253027086826905	1.837032477098297	0.2973902299263775	6.707755175491167	0.0778302201491396	-0.1134462550756292	-3.020021438598633	-0.1704420556926736	4.697075791564471	230.58970895193164	-1.260039007120737	-14.765838623046877	0.4722364280651584	-2.1425020238351977	-0.992739471018053	4.1829891280790665	0.2431578947247432	-0.463503819479158	3.3878503307038383	7.727430652931485	-0.8885308424867095	4.034619882978904	-0.2302405715195082	1.4659867433850908
1	0.000251717236947	0.0327912290524152	9.2542162399298	0.0229331248017505	0.5096876161934681	-0.3012923408788401	-0.9757973115469358	-7.1517979926083015	12.540443843440544	-0.6626683714061347	-0.9959767460454874	-5.602302551269531	-1.1615276686008909	2.930210320840561	-0.1955139563224018	2.273935803391536	-0.9236024101611532	-0.1111244664007227	1.3726930618286133	-0.5357449903549482	0.8476573718843716	79.52243295095509	-1.1999679703663106	13.987060546875	-0.0542393703602419	-2.6711153841646174	-1.0787012295070584	-0.503418098434119	-6.098596491248485	-1.5155197746604907	4.294492750237744	2.291212704197359	-0.3012872607824143	-6.653888888892458	0.9204182881929014	2.217592569262583
1	0.0003695189768657	0.0312168731642544	8.771151583883272	-0.1623019819700889	0.5474320009145396	0.7404569416499183	0.0468872558690525	-17.11568425359463	8.168389134965652	-0.6700371134949663	-0.1720772414024285	5.3018798828125	0.4223178435061091	0.0390758845614813	1.927677877173692	2.0050381363667533	1.620337675506345	9.481028290655782	0.564380407333374	-2.79904850096355	24.061817269744125	79.41531625173634	-0.4300067479565472	-29.55230712890625	1.2800300843303518	10.90112653283632	-0.5948892198078194	-0.5152713912523628	-7.944222222191374	-0.2350294110658048	0.0670673089439981	4.602143990746725	-0.7870628316798303	19.90333333335063	-0.3392291752921327	1.2241184368599265
1	0.0002638773938999	0.0246473079816411	25.08290316659631	0.0387673020773631	0.6358844448296437	0.0005300276073436	4.116122130264566	1.8495257073428704	12.52201397132201	-0.1851720603383328	-0.5246142223415013	-5.982666015625	0.1291634497268337	2.17418699639888	0.0423371865608989	4.159492043601246	-0.0046945744221234	-0.2474558875245969	2.492347717285156	0.1545114482138436	5.879642549386055	132.2834574260527	-1.1383994929522725	-6.77691650390625	-0.1187972440182766	-1.8603530006107905	-0.0755069576295062	0.6415109497280973	0.582105263164074	-0.0588701027264816	2.035067888878628	4.32372395026224	0.187833956233984	0.6549707602050354	-0.3119474923871634	3.504192394146524
1	0.0003100175720023	0.0357662574164538	12.02734279773542	-0.0305668346082503	0.5288093243409934	0.1390691602150496	-0.6128320233248012	0.3855974846866203	10.789128106016069	-1.7323514169582783	1.9007472123446272	-3.094482421875	-0.4214640035685879	1.0224393966180738	-1.044495932831496	2.8151953347861025	0.1888752793267105	-1.246331471397064	2.230283737182617	-0.3842327624447852	1.2904719506997449	99.27038827322072	-0.8734274430566539	-5.19873046875	-0.1522422627083197	-0.8601606420601269	-2.2542017037035484	3.960791251297672	-4.082105263172005	-0.1699497851585967	1.411955440482811	4.7449520204319695	1.3638768238186831	0.758947368550615	-0.2155041723232389	2.5859697488374422
1	0.0002458868773778	0.0242981788249665	12.778808825481336	0.0307035809871816	0.4016525567693378	-0.0461476021915595	0.624140177875907	-7.700622302911036	11.49720798720546	-0.9881571750993228	0.1251655993402392	12.089111328125	-0.4974682533352575	1.214724750063314	-1.013425581230849	2.175210777091628	0.3063105486056626	0.2674835571637883	-1.5582008361816406	0.6965260371623365	2.8204642019362405	85.45352425954884	-0.7994274092064437	-16.792724609375	0.1081977705925488	-0.0875627525864635	0.7291415461601952	-0.8570089723913776	2.2711111110011544	0.1233805145609208	1.845679330961807	2.1951004684815643	-1.6000992942520609	12.180723181190729	-0.1377033924554451	1.000237866776816
1	0.0002473327373306	0.023683498526423	23.752385261661008	-0.1183201860738023	0.7500153513416623	0.7055277938709854	1.413538078835538	0.4710924798038078	5.105353554489304	0.1033281266595137	-0.4966906707960881	2.926864624023437	0.190729140109905	2.321702795981529	-0.0956065580985248	3.7001846454996095	-0.159230683185195	0.1831525280227621	0.0074944496154785	0.3517260193224473	6.374329221713668	129.25750985525195	-0.323894977678984	-22.6722412109375	0.6275249918604295	-1.5972388659468093	-0.1758551536819803	0.367705033760942	0.4474269005972111	0.0836820565973769	2.524903129726165	4.713258363214052	0.3979355566696101	0.9431578947611924	-0.25620556452538	3.819837090916104
1	0.0001833702206344	0.0168100241630916	17.073204603545143	-0.0315348712467878	0.4365546570092075	0.1878730721939305	0.69029392267058	-17.280326587579005	20.44238791624635	-0.7499266939204675	-0.3998622247659145	-0.1856689453125	-0.1724717238199564	3.985045208797974	-0.0477263853690326	2.2615548751698347	-0.541151608441346	0.9109620450291755	-1.8386383056640625	0.3617339370737946	4.663197114920421	88.40082040212697	-0.3100386361103922	-12.385665893554688	0.1728520005839018	-0.1577044529913056	0.8470676885758024	0.9067782852893728	-0.4545906431981201	-0.0295007035452128	1.7188391039366104	4.222620711396958	-1.4740702174839708	1.5246491227557204	-0.4183932188954478	3.18296268342917
1	0.0002505204620268	0.0272241884511178	23.395331379766965	0.0389846380095404	0.5664013745363277	-0.0127852683216426	1.3637546946539327	-0.4372174567196296	5.288764454296511	0.23335837407769	-0.4990185972405192	-4.53857421875	0.6909280769122343	4.230003094528913	0.4963743760445415	3.976761242130625	-0.0567550490023425	-0.5258981688221387	1.7425804138183594	0.2019732510350307	3.954885338629225	146.0938746013457	-0.8531309665283123	11.098876953125	-0.2205991044218661	-1.8282246959075543	-0.0727663586327644	0.2996497664073416	-0.2333333333778378	-0.0654508499888697	1.0775022539259451	3.907974962406828	-0.5450622841575149	0.4961403511541373	0.4569406603705011	7.068235772637132
1	0.000217456067137	0.0233183913336114	10.279417040329369	-0.057645926672874	0.3379041594107719	0.1502808499491217	-1.0945874981603714	-4.69966862859463	13.275869000500215	-0.6192248852066478	-1.2938107584087384	-11.7796630859375	-0.2368876739149097	1.6556548624845568	0.8800635411598979	1.0906580559870735	0.1197119527038393	-0.0736516609132689	1.7632102966308594	-0.1334118207411499	1.3485416837241786	62.25293984792774	-1.2332577231392876	16.9371337890625	0.1007713997926381	5.48778137696848	0.5867848297046624	-0.9857130206732	0.007368421038798	0.7915301861034871	1.7954205557362375	1.0432178860916257	0.9471364007110444	8.412771929835246	-0.1685098427902828	0.7430328442715788
1	0.0002236361818907	0.0218377578283471	11.95485174088816	0.0115806100859445	0.4157994466300372	-0.3374474808321023	0.5265682576195254	-30.20177434148525	12.100433612263355	-0.3764370247243866	-0.6568306834383391	-5.85888671875	-0.0233264312627524	0.1282078542434788	-0.4374842569968403	1.902196819624372	0.4353750687491193	1.2441784712807582	0.4777107238769531	-0.0809035999154842	0.5079410607909791	82.08172860525197	-0.1779144911001044	-1.856689453125	0.5156655743189746	-8.04659109266741	0.2477393479484612	-0.7859970728190939	15.46754385957368	-0.2949517502453416	-0.5353069931613987	-6.459818559859898	0.6658032437759498	-6.376222222302239	-0.1294707787434751	0.1083734639716089
1	0.0001264364419847	0.0166587018006546	27.68501918392076	0.0313674967317099	0.4495017660560683	-0.4044266002562911	1.027578196311182	-0.953162891289942	11.029431724008804	0.4423022484805435	1.6841680862997737	3.254364013671875	-0.1898027865999102	1.5948515870332698	-0.1798121855399311	2.897963081357219	0.1158936542942834	0.0817042997123618	-0.6562881469726562	0.0821224178404187	3.512651802915189	105.16498055837695	-0.8476829251936497	-1.23779296875	-0.2079960495484996	-1.220882590649789	-0.4132841338007216	1.8580147562908655	-2.454666666725462	0.1203969419434139	2.1757074146270043	3.257428403699777	1.0008271360662782	-1.5621052632555958	0.0045504527260059	1.8838086354693984
1	0.0001296513700424	0.0134872511091265	64.25376159705597	-0.0348814049493113	0.7977215105314146	0.1267709122156126	1.1045664439599627	-6.336768848321192	12.918670617316485	0.3525006361590888	1.2919305725634491	1.41314697265625	-0.0613516333278569	0.9323089955738246	0.0155983044960796	5.9942798497686445	-0.0039067618533327	-0.364249808480396	-1.6016767024993896	0.153895805746326	3.8281674491562296	203.05060067556445	-1.0317468755505164	-13.102554321289062	0.2878703877644868	-2.498170040040775	-0.02542859448659	1.3824721761119902	0.5009502925151175	0.0169456542105588	1.5357873355141742	7.191204831953342	0.1274207914220498	-0.3477485666293847	0.0241186616116598	1.260184390768189
1	0.0001099425043003	0.0114822073147243	72.92769816234947	-0.0280019580455359	0.7259783976644864	0.137016743870374	1.249813762833876	-5.40743230046963	12.603992490317257	-0.4441371689394346	1.6585967478328365	0.288818359375	-0.0009629585455267	0.9815178570671588	0.1765120103218852	5.480036183768888	-0.0889051777166809	-0.3880946133043848	0.0805451869964599	0.2964902205885841	5.064980675470741	186.76747384450977	-1.1481063571767711	-9.4072265625	0.2966979435890037	-2.303898784977245	-0.4440718201465773	4.451345954744911	0.1555555553031524	-0.0592790244264403	1.394577295893913	6.879999292722721	0.0127173177256069	-0.3684157887277166	0.1084307127723287	1.649420954584618
1	6.032149041172026e-05	0.0185382812670604	57.246681901592645	-0.0733852062097764	0.5956216389501438	0.8360324857202404	6.320240761549001	2.337303417303808	9.750445461548075	0.751582644373707	1.9343574193357425	-5.18841552734375	0.3018591144367655	1.770164585581794	0.143078334555894	6.405671766542408	-0.0423935496130017	-0.9504336486471678	-0.1276473999023437	-0.121126434607267	9.293923811154084	232.8435608424956	-1.4493177461180256	-17.95476722717285	0.6846296998194199	-2.8347557350397814	0.1618516708371236	4.056712996258683	0.7622222221674946	-0.1580325630465644	3.067915702672252	8.475404112207755	0.9917605213549816	0.3299415204710527	0.1219203448280368	4.13408531758788
1	4.684597018888474e-05	0.0156681496543315	59.48911151824216	-0.0644591916433192	0.5101223353959938	1.311900645765763	4.363907712442559	-1.5669514960262705	9.099100904418965	-0.2965130521764572	0.5703366736666151	-2.1584014892578125	0.1410859582766447	2.103884413199824	0.1044918372490703	5.934903876445776	-0.0428034008828912	-0.712254009419997	-0.1151314675807952	1.0426459595993438	25.768630881406462	213.6683513202483	-1.309074382059526	-16.90747833251953	1.5439462674784648	-2.458005847498584	0.3762085088972368	4.256700868824611	0.3721052628256336	0.0534200231903596	3.903738754268794	7.9278028976249235	-0.1637192717203428	-0.3098830408753112	0.0736381067775713	2.7359339276191696
1	0.0002027678324918	0.0226931309642114	25.801080690533546	-0.0259680983184433	0.5733449116821866	-0.1509891532690371	2.513819193540181	0.0349824434946753	7.049812829214217	0.0588076967221975	-0.9542883252880628	-0.123779296875	0.0419469934101435	6.020412786221112	0.7347790074119042	6.556348422507695	-0.0197220062156699	-1.0487832294861414	1.3686637878417969	-0.0471242604606749	4.462805721793284	128.02731882407946	-1.1693003253857852	-1.5059814453125	-0.3215148424421477	-4.715869232469039	-0.4216129777161105	1.3919546194740238	1.297660818827996	0.7768297173477662	8.204456950218011	-5.883876474913979	0.8156804489982381	0.8236643133240378	-0.2335666657247732	5.488557201088415
1	0.0001918853209164	0.0219047343454296	23.98834076069109	-0.0176255957429469	0.6804176704275502	0.2622332864820176	1.290765020357019	-6.535436868028762	15.068641268650849	-0.5274297002624323	-0.6186321775955146	1.3203125	0.0053914879416365	1.316086331360686	0.5509635281333397	7.11947988462792	-0.0144005969188847	-0.880221333197992	0.3821363449096679	-0.0354373857258151	3.24459636780721	135.67307077720446	-0.1851564814415391	-6.371088027954102	0.3148034065419569	-6.411952287122595	0.7150948123476494	4.245973207578815	1.7788187133135551	-0.1086541088666891	1.835329815239388	-6.735377824445033	0.860197684905196	-2.011169590628501	-0.0420588842363627	2.240315967709855
1	0.0002270381625378	0.0251724547525279	11.239581276216878	0.0333259201007508	0.4375090110734414	-0.0170857235859351	-0.5818559651905688	-25.202108620958448	16.24162300425186	-0.5224617981524694	-0.6857115440304908	-5.94140625	0.4022822689118923	1.0404919711100309	3.156893379665322	5.252828993307272	-0.0952440399898848	-1.3107941057674124	3.5273876190185547	0.093873647421152	2.940216401772915	87.67110239341541	-0.4016727788516202	41.05604553222656	-0.2924907317572854	4.488225459388849	-0.9436805897040368	-0.627535939698872	-15.74631578951097	0.1205905343046444	1.551064879812892	1.7552710734434398	-0.0138262112928907	13.58000000005014	-0.6922195856021104	0.6486402595519403
1	0.0002532109807199	0.0290157920305979	25.27502590768786	-0.0325843611837273	0.7552693405745766	0.3743771672007332	1.385508791582892	1.6639497286509253	20.09487972640164	-0.1346207145066408	-0.2757898283391236	3.837158203125	-0.1844318776326093	1.264710027529396	0.7311092686423729	8.127113512764257	-0.0452774804124019	-0.9402332888195302	-4.137580871582031	0.8388347906245496	8.575648471817235	155.62990366294665	-1.172949319282615	-10.026123046875	0.8009402839877238	-5.632529151493821	0.0503744365398522	0.4903166137656045	-2.57485380117064	0.216809901309643	1.5973923829243453	-7.074190577477164	-0.3727959364841119	3.411566063356844	-0.0148993255673306	1.5957947394648682
1	0.0002898414466647	0.021689610691933	12.46503871971188	-0.0334471659395605	0.5035229824299643	0.2729604340527842	0.3422296508566065	27.717508078260305	13.083921464697909	-0.2527091981905944	-0.8557002497218105	11.841552734375	-0.7242769501509984	0.4057762669078983	0.4528902244338463	3.550738158056748	-0.0388509260362939	-0.9483531354435124	2.8944692611694336	-0.274933739631045	1.0488907643734322	31.272350180890992	0.2916234406713828	-3.758506774902344	1.7855576471702976	11.462951617724157	0.164373921440531	-1.4043535612603864	-8.695761991833843	-0.5543464117593158	1.9748756161975292	3.657567519691006	0.599306722052228	16.761397660971614	-1.042391158003553	2.838381040357196
1	0.0001673563275812	0.018723739016991	28.681809245702592	-0.0623129794926655	0.7948874296117092	0.262268587156188	1.101767114695963	0.1357514864634253	6.891667442620239	-0.3400515354700828	0.0911255181485932	0.866455078125	-0.1916968740173445	2.7034530123853324	-0.718090407871299	6.050044615486955	0.1290174672634239	-1.143416357452923	0.7878036499023438	-0.0565875186491916	1.3580735198570588	110.74602304771228	-0.7180705249150966	-8.82958984375	-0.1596098431867335	-4.5360514187027645	-1.844469250252951	10.142131018787236	0.5382222222190123	0.4973900230204314	5.920416597261342	-5.079396052781068	-0.0876565730703283	-0.5133333333300847	0.1379992024713306	3.125784570696691
1	0.0001857190633239	0.0190103745012171	14.76827626621296	0.0245734484190802	0.4003822003875218	-0.2079138483011256	0.2272181986313488	29.9820344454478	10.281786329837807	-0.1441228932147549	-0.982830022482068	7.5711669921875	-0.2633537487092758	0.3290740049520635	1.493051178432412	2.6291206643947858	0.5900172859067004	0.0371066148074632	-0.6998043060302734	-0.7159389885350869	8.183403923861027	34.57771860435291	-0.6604398845691902	7.055419921875	-0.3998958101544843	-14.35957368590624	0.2451063957729766	-1.0122255677245633	3.2568583156854487	-0.2293642662365635	0.5064601200579144	-18.504517500555156	0.2056837319766813	-11.818333333279163	0.7548752951551538	2.0302428117054503
1	0.0002419345320178	0.0288828585477637	22.99725783554891	0.0053616598479746	0.6686934701170808	0.210513226076725	1.2140758218693946	1.0053803927134253	8.09445273863132	0.0375552105687743	-1.3270290236693805	-1.583343505859375	0.1636848057804232	1.9985050980235808	0.524472601390786	7.774535356679075	-0.086141177806585	-0.8906418586195279	0.500274658203125	0.1976079405229251	2.2996119462715288	157.27910410239977	-1.1924159687366256	6.147705078125	-0.0329512698928759	-5.907073685911918	-0.1431596528548207	-0.081934154057544	-3.543330409434235	0.3488382984910537	3.954177635555948	-7.463717905413341	0.8106960887879958	0.8031595790280264	0.0626972475651803	3.2164929530311723
1	0.0001798110008766	0.0186613796492802	15.55744086515724	0.0038555079308495	0.4150492298975608	0.1843482854089316	0.0055572408245234	27.499307394666552	12.129013243958898	0.1111772868113346	-0.7706309803869598	7.302978515625	-0.3304887840108041	-0.523426017774169	-0.9775779772034218	2.803415066478524	0.3788816621845395	-0.7228210213862138	2.443674087524414	-0.3807542606425499	2.121498231152651	32.3891657479076	-0.0098773820798675	12.179367065429688	-0.0466650922465664	2.2449820945665104	0.8229659283153711	-0.0676195014940059	0.9566538333325916	-0.3994653648846435	1.598227712683824	21.107889719417933	-0.2751814328564803	4.367099415189564	-0.3554454222417965	0.1239380073457123
1	0.0002152639027502	0.0235181178132131	25.543485489919917	0.0637843162216775	0.6233375683900026	-0.3001422042717199	0.5149416631826607	3.762048483533738	18.061981621111112	-0.185316727096257	-0.2489316825656296	5.817626953125	-0.0615476356534923	1.6796245072826554	0.5816913914451073	7.22049434271872	-0.2423087025149889	-0.7825479314109445	1.365762710571289	0.1741680314485308	2.1216966928009784	129.45712839439196	-0.4874864414493851	14.28619384765625	-0.3715973638747616	-5.620909718296155	0.3286298334636583	1.2471900882462237	-2.7005263157673025	-0.0136741370510065	2.5318546311316794	-7.250954747518775	-0.8176709419721492	1.897777777774298	-0.0139417750245173	1.5658904849348485
1	0.0001569130800404	0.0167243994024532	31.447053059988704	0.0325156344384476	0.6459163697130639	-2.332200643186748	21.346081400760475	5.40311598841655	12.61957419353188	-1.045386715557035	1.534638159027225	1.56787109375	1.1253120629918405	13.606641121782486	0.7983547520408104	5.939849563884569	-0.1318382191481866	-0.7815148522312616	1.72259521484375	-0.6458644651027731	10.681449113142822	110.3619154579906	-0.5710902005489539	4.20849609375	-2.8217136823330526	-4.0158692324744845	-0.5904811117966061	2.250395733342337	-0.650263158631887	1.0948835013978775	20.349349231540483	-4.55680494994792	0.2726380178387602	-0.3905263158002512	2.3599570449029152	34.42563597098857
1	0.0001470886908096	0.0153753200298438	48.39648132612296	-0.0501583622222501	0.7970272030681195	0.2724404410196179	0.5637549410074314	-2.415708779649856	15.248934325790126	-0.3090480048134372	0.8261123851913079	-2.9913330078125	0.3075008681033581	1.780666228203307	0.1571918797263573	8.11069995970123	-0.0091442936289455	-1.2115557640379664	-0.1482772827148437	0.1739556269455134	2.2082345356873647	155.54738413169665	-0.9587083854391756	-2.5368309020996094	0.2219126129502384	-6.299229841780564	-0.2672849092330845	2.3033869690228297	0.1788888887044173	-0.0938715984860356	1.5423977843101362	-7.767594423631304	-0.151778932382935	-0.205087596887012	-0.0650884309886015	3.186554862383903
1	0.0001672330975278	0.018087967257625	38.91668737836413	-0.0113692946672054	0.7920292485101822	0.1910705348634654	0.3654097279122892	-0.8481352322865747	13.268298004994795	-1.1108339474496454	1.314511517163107	-1.4853515625	0.1328236728728352	1.3081938916013098	0.4589535069236229	7.666072057536286	0.0136662789304093	-1.2257039811939705	-0.6453285217285156	0.0456973764528434	6.321955983956823	147.92890726402086	-1.3428396919449694	1.3822021484375	0.0497000395063603	-6.063377104714573	-0.40774611807575	4.64984178380025	0.2063017892258258	-0.0260311339084087	1.4679873214743575	-7.142979039014566	0.3407346150022694	-0.1621052631171835	-0.1570360824554781	2.9081174031219734
1	9.63341202952714e-05	0.010314412408103	74.03286381761454	0.0107058496286824	0.7889998532787246	0.0159780707231391	0.3537592843488997	-4.3331968777943874	11.643514935794608	-0.8353847307149658	1.4413911356960512	-0.83551025390625	0.168279068582808	1.6452288239579491	0.2376223873862694	8.241826834420154	0.0146927535177482	-1.2266053456058603	-0.1616544723510742	0.1181056491980654	3.009214770982988	156.69035898521227	-0.9749366433810236	-0.9696044921875	-0.0085930328011955	-5.877800743912633	-0.5196037767703799	5.152694193735017	-0.1989482738193615	-0.0390520206058216	1.9425963627425205	-7.377568782605775	-0.4463128650133546	-0.0361052651259923	-0.014132616979493	2.9139082378512318
1	4.4027307512095774e-05	0.0137550169120373	64.8481129190543	-0.0937868038553031	0.8305606086994871	0.5104189350721811	0.0162594001492206	2.284234762830613	10.338972138814196	0.2957704387222873	-0.1479939806478327	1.6297607421875	-0.1983494945660061	0.7664703378206599	0.1181389164695213	9.025142625166952	0.0058784801301515	-1.325867412506096	-1.7011594772338867	0.337486414654162	1.9547623715770808	176.35182749107165	-2.364871186919143	-18.41217041015625	0.5133632813565758	-7.419442106962939	0.710657235584062	7.640304544900847	-0.1545446083016628	0.1101958860107045	2.599881719582409	-8.740084302168027	0.8575885318643275	0.682813175468203	-0.0980767025953807	2.2077377200239594
1	6.10177252096234e-05	0.01587714819223	53.50870518799152	-0.0756580181814345	0.8600982185812304	0.484212030748173	0.2466531659996622	0.4975678927134253	10.390082633065498	-0.570197299684629	0.3523168546112121	-0.52606201171875	-0.3963928169038148	8.333537075778178	0.1588593792685936	8.724402344832756	-0.0048036179290327	-1.353982095541262	-1.392839431762695	0.3641356516459119	6.215058853077986	171.1571634896068	-1.915495894571762	-13.25469970703125	0.3335560983115077	-7.1348368438033765	-1.4674272847624572	11.11892720626415	-0.4531578947345291	-0.6043248252734229	19.27096984545489	-8.361248269784443	0.7140705784753885	0.8893274853466	-0.0531817680111056	3.2929694206272684
1	7.263448918166308e-05	0.0215732802674123	38.97446859292555	-0.1012244810599967	0.8305542520001836	0.8611358827221156	1.4775878667229811	-2.192449807481887	12.225359652650935	-0.6985279204121588	0.620991405773669	0.6395263671875	-0.2497617394928744	1.3998669909480776	-0.4713438678017189	9.137427683149712	0.0324356057144948	-1.2657503863305426	0.107823371887207	0.2048129992060234	2.034139330590349	182.630353797224	-1.242271369316654	-25.90855407714844	0.896510874223807	-7.705535224369863	0.9251410925679496	6.734953183765607	0.5133333333377283	-0.1479320990843805	1.8514999312790852	-8.94249545826887	-0.4527856135014672	0.9439766078782093	-0.2213948797493546	2.2960298904584544
1	0.0001219708786512	0.0235408417006739	16.87670653682731	-0.043004969509078	0.4918181602801213	0.2597871984559634	1.183820502377177	-4.081472634630325	13.95700964596877	-0.74789664936352	-0.3843979013292746	-7.055419921875	0.5440358282189024	1.1347003141352463	0.2528747391471336	5.190759499053772	-0.1900739817322883	-1.0826425492411933	-1.0959625244140625	-3.3150760975655325	32.07420425327821	89.11598764732166	-0.6194626104453317	11.76934814453125	-0.1115185670014918	-4.199103600440127	0.3812870041286004	0.710402643545859	-4.044526315614389	0.8226331047651215	3.0625516702934323	-3.4541734834601003	-1.0429335074815125	-0.4715789474459368	0.2983610062929991	0.54297361400288
1	0.0001937616687414	0.0247239925421401	24.940348526883724	-0.0053317268222361	0.5198111342887669	0.0448543166361302	1.1574468140651557	0.0646829296928046	6.286535827673694	0.1246018756067193	-0.6082884716709156	-1.390583038330078	-0.1664824015747964	2.590246310727981	0.4112947524579096	5.600317772030432	-0.1261939880807978	0.1928853897072828	0.0219192504882812	-0.0500367870293742	12.473952752535476	141.64747084543606	-0.939975424833969	0.3094482421875	-0.1682093909699691	-3.0180429738500614	-0.5123856151744098	0.5616441321602119	0.4355555555079462	-0.2272728228119963	2.233228912766734	-5.037766848830016	0.3189805002778101	1.5532222221962613	-0.191784640970895	3.996810247334869
1	0.0001967853421883	0.0180345070572565	15.161659897630573	-0.0156802577422702	0.3898895726249695	0.199804576447876	0.3054876639048398	29.518650977788507	12.919778274710398	-0.405294628629698	-0.191780988410779	10.26336669921875	-0.3749647244221998	0.1068358664250479	0.8238087237866449	2.589036809074561	-0.4129950662985107	0.5104892017918514	-3.654551506042481	0.3463504594362864	2.708603545306815	29.748011006568877	0.1764271119794231	-7.4061279296875	0.3831248557736538	-19.145505299534943	0.4618007341398477	-0.9044273934542012	-7.760380117040253	0.3228250889485181	0.1918681813653857	9.20718591770121	0.5215707758593277	1.87376900585189	-0.2802849484227705	0.9147106981761994
1	0.0001980839025505	0.0244201792660167	26.00913442962024	0.0206140946582529	0.5690933798704954	-0.2193873171618888	1.982675764348848	1.1241960217338205	7.162973610687118	-0.3872473631671806	0.1848320415110036	-2.269287109375	0.6661837738938573	3.3230588684077533	0.4817264617474604	6.3085769633644935	-0.4242566775068532	2.1340771745459657	0.1275668144226074	0.2843407708402377	12.659982078452414	134.7880348102798	-1.172130782597918	3.9609375	-0.0161038560449257	-2.6962728433952208	-0.9457742770278584	1.8607451562188544	-0.1694736841624937	-0.5490157961490172	8.537855018797053	-4.698536079600309	-0.7955507688216498	1.5621052631573598	0.1938584558997913	3.705238510564572
1	0.0001572483399297	0.017395062173531	15.485643655402464	0.0325590942059262	0.3665065157181355	-0.6515888307391434	1.461628141724745	23.78969284790569	18.56651768103671	-0.4017991371956959	-0.9214846235814802	7.9837646484375	-0.356220296938071	0.2807863002060773	0.0167327464612055	2.403974694065947	-0.687748646290002	1.8526769298757904	-1.5767757892608645	-2.602420330135608	36.55132108286165	19.27051009104153	0.5235941315934628	2.511688232421875	0.0155377225557492	-17.2764966400653	0.3000209402612051	-0.969912016958942	-5.846228070206008	0.6232115871203048	0.5776903436594134	19.710732363947024	-0.0449652740275955	-1.9024357775749363	-0.1081519478928018	0.7797896448941617
1	0.0002010797621568	0.0215214006047906	26.740726750545477	-0.0085814397083892	0.5566867480977983	-0.212440563614544	2.130445809648501	4.6142167736869455	16.547280663209932	-0.4895470741198521	-0.6676665091247789	3.0233657360076904	0.2689852806517722	1.3645988030401912	0.3774283171685267	5.584316000725193	-0.2802502281948275	0.9247873351993064	-0.5402450561523438	0.2423492016401668	11.51842432751828	123.10388411447904	-0.3969594529007144	3.8165283203125	-0.0092916077562738	-2.711930738128756	-0.1399850371610242	0.3474711254454314	0.9347660818501726	0.0372701199652738	1.4237228008694929	-5.121316950046845	-0.1042167442068284	-1.376461988241671	0.3378545793303596	2.006944541909792
1	0.0001975104276291	0.024427340917997	15.6116162439851	-0.0004123434195987	0.46120264587772	-0.2212017840181642	-0.3727853350582011	-34.31814101439899	22.05784779219818	0.7879383953393393	-0.6278554364736042	-4.34259033203125	0.1131009787696348	0.3043036652250359	0.5934923232586908	4.6893221676823575	-0.1333065641089518	-0.2626231054666648	0.4431798458099365	-0.5739013416571439	8.114346772780927	113.28078688547512	-0.8843440749308957	9.270553588867188	-0.3420343243722275	-10.06423339298976	0.1634550980809034	-0.6820871562061739	1.9469005846922904	0.0957420169865348	-0.289829596628953	3.38121313317786	-0.4346519034148418	-1.213333333327288	0.1504299547201472	-0.1819704549398695
1	0.0001309160725635	0.0180047130747254	27.240478327263897	-0.051318648876378	0.4850748362964052	0.0855079262015547	0.7474127764592922	-0.2310285876411797	5.154306451002725	-0.0243881305477142	-0.83021580152203	1.40283203125	-0.2512228373105462	3.686769167142593	0.0634723247082758	4.840043155431831	0.2166776777946677	1.642850368496144	0.4841575622558594	0.6156623170013011	11.591666693560768	109.93914259836576	-0.4342652304421143	-9.362098693847656	0.3882210412682899	-2.764170954055986	0.2533707856809108	0.7136261823003389	-2.4260526316841924	0.1861222281214267	3.354641537389977	-2.750899439922409	1.1273811266946543	-0.2578909894687804	-0.3072356965146102	4.506714318258694
1	0.0001546752229048	0.0193938746194473	41.63052500256976	0.0128679633113688	0.6575500299135223	-0.0900884441152709	1.0137686757864328	-4.9382124255318045	9.345874976699715	-0.3489037910606563	0.017203089780402	0.38165283203125	-0.0161134399911255	0.8369303481802541	0.0899384559186029	7.326703451114384	0.029058844724086	0.082318137897146	1.5885009765625	-0.0421650488887652	6.687355153915453	177.1455482380142	-1.1811885411526142	8.00439453125	-0.0507998266721278	-3.3982566490375703	0.0331105364387888	1.243748146930189	0.9286666667815736	0.0257547632091616	0.9358590560958632	-5.664082638304626	-0.5844353080128668	-1.5621110405127894	0.1113119264720893	1.3114911219864949
1	0.0002590599903038	0.0255200735713781	25.42683080583041	-0.0327720514604896	0.6449373463370359	0.4385943124667765	2.88582236162526	-8.268351585688055	14.857057971609269	0.1662615857003812	-0.166131360052816	4.6829833984375	0.0416285251321474	1.2668563298212336	0.2795808852704096	6.062665161566934	-0.2026265875261522	-0.2474093975957121	0.2823715209960937	0.3035914176070443	5.749982984074542	150.4778541462173	-0.7454106642058914	-8.6439208984375	0.1813587392591372	-3.033236406160329	0.8468500642491551	1.644381966054039	-0.6144444444648123	0.0181193056291301	1.0497788994419222	-4.798151464215791	-0.2819142500583039	0.575146198560077	0.298140368219531	1.665421062543055
1	0.0001969087968618	0.0246518989802741	36.84834901041377	-0.0374630825729405	0.698047497934666	0.1806757894659355	0.9306435156029048	-7.351710350336492	9.953392930568548	-0.0982920881464107	-0.0855750790675955	1.4234619140625	-0.1400975122128442	0.8877719199315024	0.189315074780755	7.972610149823616	-0.2268935310392007	-0.2133496923963624	5.179873466491699	-0.7183101689639836	9.036668566338715	203.47091521189117	-2.011360925817583	-4.37353515625	0.1238226392151653	-3.169379006353209	0.0168691644338762	0.9523773470420038	2.575261768416378	-0.0175780962033685	0.989341164215154	-7.031467928447571	-0.1510069079586506	1.978418896897271	-0.1077257206440011	0.7006917813766962
1	0.0002328273645526	0.028474961809085	24.70708995386686	-0.0445539749458683	0.652201476690807	0.0300770343219363	0.5094219054123159	-6.601422340692937	13.441224983407052	-0.2924667733762003	0.476462730300681	-1.2416610717773438	0.1753367772417845	1.9616162352007696	1.027998381951623	6.740030422872197	-0.1529060127324721	0.2116962231745551	-2.617094039916992	-0.8466236043818307	11.285181482517292	168.5591529743423	-1.192364514225296	-4.9950103759765625	-0.4045791092305452	-2.9596348541928057	-0.5930757814124152	1.9535186136918343	0.7331590060784654	0.0030529114422311	0.9184933012858032	-3.6957223144177833	-0.4959777345382102	0.7395470598030807	-0.0492557858021551	1.9863164212356303
1	0.0001326569465617	0.016549432416203	52.564248464615	-0.0414525562851408	0.6878810587079754	0.2829208560567877	1.2396369886429657	-6.941889793695867	11.404088846308207	-0.2977982529000103	-0.0951332733270109	0.46417236328125	0.0171878681165827	1.153056812501469	0.2202845008166361	7.723966105366477	-0.1382033674614753	-0.2479664747513639	1.026054620742798	-0.3768659320132546	8.370105551047772	195.36167277262112	-1.6769129048672458	-4.855758666992188	0.2728159552731442	-3.882376082261654	-0.1684721995069547	1.67478633730327	-1.0565514633390105	-0.1144737257889237	1.19455569848361	-6.536350969386759	0.041125680442522	1.0409941519904748	0.0084927859155498	1.3160316340528722
1	8.972099626556993e-05	0.0138315826584737	12.252365239212835	0.0036297978825328	0.2112919718389301	-0.8055879207674658	3.421936268148531	-5.0080366442818045	1.959678853208849	0.9317184200019184	1.1208293686240751	0.330078125	-1.7656684133528333	9.707554215657057	-1.6591848789660406	1.5982361326175647	0.3176561237047999	-1.3266228214543825	0.0091867446899414	-0.6943033690277322	9.692982668335883	41.59258879587552	-0.3664781331995052	0.21661376953125	0.2124039728839718	-2.6610366760528312	1.4374682161498444	4.717932604426171	1.7811111110980369	-1.9750571564167885	11.554458441354017	-2.1057375087498205	0.0679722768047207	-1.424766081898647	0.1558026550940569	1.168954831555484
1	0.0001863464728367	0.0188129615364979	17.794977245057833	-0.038095198787837	0.4240025377427964	-0.6114333190703208	9.821988402275656	2.681355445561945	12.340767699134966	1.305957689476668	0.684976664878973	0.288818359375	-0.0321793099044051	7.419913217252271	0.9157226623089838	4.862734171738475	1.0107674889477578	4.648001499687164	0.0863876342773437	-0.5284730927537844	14.831211258007984	66.75425185129544	0.0407996068626749	-11.181396484375	-0.7172408174792537	-0.5266979446090603	-1.4395462873957103	0.9991783636031988	-0.972631578964302	2.1215873717596034	19.80856362782597	-2.34347535976143	1.042730028067421	0.0736842105186852	0.4980916999093155	5.529502905702311
1	0.0001070224648688	0.0141470717033571	23.803642715531243	0.020682890386578	0.400310493679813	-0.530318775198986	6.388063588445583	-2.5663709948677424	6.939757021947097	-0.603148254897953	-0.3221300633457979	2.1248779296875	-1.2604986015300317	8.634905404303765	-0.6323368011919928	3.145939239963742	0.4389175271507839	-0.7218927100090387	0.0251426696777343	0.1621693776829364	11.536696334737146	74.62822188303372	-0.5728360872875803	6.2095947265625	-0.4639028598146424	-1.2873811429892743	-0.9253384881654078	1.4085198011833593	-0.5591812865649217	1.0132941092189136	8.417399427372159	-2.599471302271507	0.0526612465186161	0.6144444444558812	-0.6120782237951856	5.186270740593512
1	6.988757477959662e-05	0.0141305809224844	10.551888929463113	-0.0119113393544564	0.1861461469895283	0.8903218044091622	5.2564453822157216	-3.50879958373493	4.031500247307909	0.5394627965082702	-0.5923146840646738	-3.919677734375	0.2966166923083675	3.1583697917275977	0.0732324660809565	0.9601735595417538	-0.2262888951745794	-0.6385393907114243	-0.618896484375	0.9931746544607808	16.637133434071316	33.69565810129544	-1.1594689032550125	2.434326171875	-0.9962344619812672	-3.0468396450149307	0.00293080952138	-0.8940462003625953	-3.0640350876578992	0.2741067953296616	1.823335213938056	-0.0313498447817883	-1.4343429879821377	0.0	0.1975905945915566	1.5055044789160332
1	6.076158137394779e-05	0.0178748851979074	53.102015597212656	-0.055282750736366	0.5477073095185332	0.8260795005517741	3.180008633588922	-3.30726149779743	14.783985502526766	-1.894999502046744	4.910642616675071	0.288818359375	-0.0610972227537296	1.835190786229896	-0.342650598189063	7.293418223233748	0.0132605760901123	-1.188551639754242	1.3789787292480469	0.344081477339844	28.049957987139702	209.3789466755142	-1.0835178143134017	-10.9544677734375	0.3374264455182645	-4.368621021532701	-0.3719005750137293	17.23163071513854	0.3831695158891897	0.0112193310129438	4.293310029071373	-7.920661585688985	1.02773725705741	0.8621052631590018	-0.3175475811102489	4.07092579324579
1	0.0001486014931326	0.0198442174263066	18.06894072283515	-0.0007995431629297	0.3889796330267404	0.1740645264064047	0.6008668416962903	-14.033412010492745	27.971551983778465	0.1461780583922773	-1.0954089024592562	4.07440185546875	-0.1418986184772724	0.4225885812260843	-0.0146862923113774	4.029789377654289	-0.3778917888246765	0.906432530019288	4.511819839477539	0.5258542242053951	14.688423953936155	94.55361403391262	-0.1958439086254395	-7.99407958984375	0.0928161625946221	-4.975500238836558	0.6921333712416902	-0.0949212489766373	-10.222353723584009	0.2693383101991203	0.1165791053114424	3.151439628902406	-0.5055315631466919	-1.208421052526771	-0.1120829569217893	0.1103990376476447
1	4.229357864523728e-05	0.0109696597940064	33.51093738567125	0.0230156256543574	0.2142784540176713	-0.3962987256997202	1.0561076556235325	-0.4851243039193261	3.7631264624569063	0.060423286187316	-1.1246073990950751	1.28936767578125	-1.747551059616968	10.9128316237986	0.4148379551306724	3.779081249514824	-0.1474242240273085	-1.2440648555522134	-0.3906784057617187	0.1151150465822095	11.818461346950606	76.27875018604689	-1.3303610434103723	3.342041015625	0.5428014144665841	-2.2021635582698256	0.757413933667266	1.784622013629078	0.0884210526257014	0.1037025407859454	13.0924266441296	-3.367478296482879	-0.250493587060368	0.1915789473692726	-0.7643030414459112	14.951277436817264
1	0.0002359571602458	0.0174955292139847	14.632065144069854	0.0005304870083605	0.3704603326529545	-1.357645159464161	6.958533592008799	22.210127160924426	10.987035580047367	0.5530586870991773	-0.4777872593911074	22.6103515625	-0.5890567723178213	0.4664186287862129	0.767244456900692	2.836750867645625	0.8389032901055687	0.737350248495483	4.630119323730469	0.0421165985564156	4.314473374899093	30.387637858471216	-1.07808060257245	-1.273895263671875	-0.906750747079088	-8.112104798350565	-0.4571833404904205	-0.4191129864381731	-12.571754385958425	0.3392507810157626	1.6380512970061605	13.6090804079708	1.1469914983090732	13.456783626102688	-0.5107353536208367	0.7600476107500076
1	0.0001693810791501	0.0375511491319498	21.38683837511673	-0.0367817127845098	0.5479648984237647	-0.0644185433684262	6.028690440013127	0.3690321902212989	8.126952961198349	0.0713314761453771	-1.1810840389887267	0.0618896484375	-0.2477418197482251	3.863256720128493	-0.906746090756321	7.857037061236403	0.0436051561920187	-1.2287279586357958	-0.489959716796875	0.1396044293399304	3.834199306187071	180.90927577503612	-1.1858491045945676	-3.20794677734375	0.3849689250800197	-5.781090628308382	0.2765176166203136	0.2802453993335141	0.2149122807063861	0.0251684331220458	3.666843862147813	-7.696301677049603	0.4789191379709789	0.4296198830983018	-0.0829487300617596	6.4084774200697865
1	0.0001480413982152	0.0214439437732523	14.047026369308975	-0.0069722121026529	0.3641274901919241	-0.1479843681176958	-0.598111652813416	32.0724013308463	17.219207442735485	0.5054965739874712	-0.4485325374798345	25.9111328125	-0.955337877160232	0.1776956835893637	3.109988330496884	2.0039312629786448	-0.3654786013503055	-0.6569495032845203	-0.8696784973144531	0.3022963284098353	3.2044140580597853	34.5079982329219	-1.610514324108466	-10.0673828125	0.0188917823609547	-14.638216757857304	-0.341403947477376	-0.5423680536427211	-9.829473684234088	0.9636208722655096	1.1788766435564524	-17.363510685150356	-0.6792235125305841	-18.408444444471428	0.7698663750826876	0.744478980987203
1	0.0001287839738778	0.0261416991106099	25.210788751996898	0.018131227801148	0.4575145156025684	0.0174696852564162	4.252601737680314	-0.6767441769662011	19.48391218722965	-0.0248483547488951	0.4952784151760112	2.681884765625	-0.4333725462909991	3.034690304201712	-0.1551121486290931	6.399672513236828	-0.0616845615611965	-0.9152363093408012	-1.050431728363037	1.2535006010834395	44.44677941029876	138.02478290089064	-0.4040105949103154	0.041259765625	0.3746871933933274	-4.431331294076058	-0.5862564053063577	1.7618207146323424	2.4888888889538974	-0.35379654980689	2.759154370247697	-5.494401373410498	0.0389608253725589	-1.252631578960731	0.20399500212719	1.056391614785634
1	0.000165703889122	0.0170600896279564	17.248011577631917	0.014947461442698	0.4343205661852858	0.173848472498998	2.0319728267294623	-20.70607919893886	14.585921112353278	-0.3484973566014318	-0.8878276829845531	-4.997589111328125	0.3890572027229115	0.7229304330910638	0.6165000187293053	4.547466139022817	0.1615615402892583	-0.9262085450326004	0.50543212890625	0.096771416302576	22.623285959924125	84.56164813526564	-0.1499908212028777	10.603759765625	-0.1102862090443718	-1.0708274704157008	-0.4427542292585625	0.0341406771703907	-6.896842105175718	0.3348507548125826	-0.1084550279233029	-1.3298500913550528	-0.2881869904665603	-1.376666666663759	-0.0470888506963648	0.4020290604934824
1	0.0001047878451857	0.0220685215504662	23.87866284702833	-0.0872148133052037	0.5213100932326429	0.5069925653909414	1.0367653578916456	-0.3430954953255761	6.254655941213542	-0.0619849373628447	-0.7290001418094634	-0.5570068359375	-0.5663195721063017	3.477809099962815	-0.380007625924015	5.638894108960303	0.089516681917961	-0.7573530984451744	-0.2784228324890136	-0.1103908297466151	2.770786075793693	119.57571673878128	-0.2823277864698332	-14.737472534179688	0.7208602021213547	-3.311929584675095	-0.3486657794228537	-0.4687627203267368	-0.1694792000009464	0.0163303518629572	3.2788731976459595	-5.214401373406384	-0.4504903809466854	0.3500000000035435	-0.6182952900109139	5.226382994135626
1	7.231923837011952e-05	0.0179710581938635	56.65316407565778	-0.0151364685600625	0.5562942755348661	0.2493274119006311	1.955135623321156	-4.3883378048958885	18.04622338882064	-0.8510428528200727	3.05938047612877	0.9373703002929688	0.3831634754697994	4.108203023621915	0.3321944462195396	9.480131634404046	-0.0374111183231152	-1.2857456207364324	-0.4602236747741699	0.0170452721386267	4.451556722745479	220.3263118315547	-1.460031991648952	-4.294883728027344	0.2649551241430825	-7.2596005248451965	0.6197160249822942	10.729676451831253	-0.36310789300334	0.2843787958958491	6.1750564271250585	-10.13550705986397	-0.0127576366830774	-0.795789473833004	0.2883444879823738	6.073008199622459
1	8.228148766162837e-05	0.0208622108517904	49.62068791498956	-0.032181284949674	0.5648784987652122	0.2955045896996029	0.4775827793181904	-2.144639684778701	16.26579823289929	-0.9675927950326418	1.4946201751445334	-1.444091796875	0.0947698378337888	0.8574588704274038	0.1146632419959068	9.495374338010771	-0.0005972467083923	-1.3211579823130706	1.0617942810058594	0.1693024831817819	2.214958589267954	221.6702296782344	-1.3932311870004803	-4.6829833984375	0.3979702620886229	-7.174714110090418	1.104305945077699	5.687135528584118	0.1420467836300005	0.2279870981680545	2.58466134318777	-9.775469749472691	1.372289237795872	-0.6140161403664948	0.3389083243631611	3.667471841951493
1	0.0001194999286429	0.0198517683618315	24.07911846523365	-0.0125299832603653	0.4146563418960206	0.1068791791682007	1.8441088818099256	2.268568323033799	13.790183168211112	0.4905947697120467	0.0267699691569887	-0.4951171875	-0.2450891647454071	2.3402122756965875	0.391852496756649	5.12273717772143	0.105767838209024	-0.5625521105728932	0.5634536743164062	-0.6358437223135036	29.879828400559497	98.2400538969844	-1.115802363476922	-6.230224609375	0.0764174716383589	-2.4917778752710653	-0.6790534133977558	1.835984377825436	-0.0139181284046934	0.203856351316586	3.4560335672690448	-3.6394013734061	-1.0970505810165017	1.5608786877553946	-0.5472551991175955	2.794405362135036
1	0.0001088795631527	0.0173370928556167	11.343856573194476	-0.0409615151645186	0.3053949103574017	0.0555597518519494	-0.273554080898299	-2.068864538294326	4.674413558050562	-0.7248149895190298	-0.2993459808626686	0.0	-0.3299645803453572	5.24658773351517	-0.1747626079186439	1.8224468929377828	-0.4502086782436104	-0.9402104065685744	-2.348583221435547	0.7824703595020557	3.0831532444587144	44.68745685108596	0.1703121158157385	-3.6514892578125	-0.5732952878778746	-1.3606047983480478	-1.5442980452261723	1.9450397797588168	0.2742690057959294	-0.4484260026110079	2.8419372489862025	-2.895332547495564	1.1098132620928538	-0.2947368420965404	-0.3485579590603641	8.249243313744056
1	0.0001053610078151	0.0229451508869631	49.6809035866692	-0.083193279835928	0.6672139061007806	0.4045857549834271	7.15441259178902	1.0555708865103617	12.853983582570171	0.0147630804713888	0.5192633290099371	-0.783935546875	-0.2030705898954939	4.040240558633142	0.3605667339697838	10.493556908196162	-0.0657531600704778	-1.2697940704094668	0.958564281463623	0.0967514966344867	10.004242568826148	248.23417926319533	-1.7104104725977556	-20.45452880859375	0.8509203608114202	-7.67823075426424	0.8187827075945685	13.842195252080376	0.6743913655780958	0.1125452194461655	20.64318131111264	-11.02124155356636	2.938966428587789	0.4174615183476717	-0.210140236339221	4.630667838888995
1	0.0001719689144435	0.0153416985332202	11.71581549673568	0.0499471023530292	0.3927342483963837	0.161057776035191	0.544076550561587	1.131147668736924	5.702099400121131	0.2469186836605548	-1.084903453756492	-0.5982666015625	-0.2420223262389423	1.1695987191101789	1.269803403510189	1.0706919247949545	-0.3928228587389168	0.1109683366726836	-2.8472461700439453	0.0534595020893643	4.812871325405631	35.10071063526565	-0.096382303610998	14.812255859375	0.0988678109191096	-1.2445600390162064	-0.0495373085345469	-0.9557219062112368	-0.6805551797306544	-0.0533241040109857	1.3645880458186226	-1.6462434786690046	-0.7005611544104525	-0.8474502923667759	0.1312571029773117	2.162069694374242
1	8.427478015848253e-05	0.01876455884607	25.15064043039586	0.0080616478687929	0.4551374492198131	0.2111410143882933	0.8124024142542816	-7.642305090052138	22.249422880979097	0.4385018946583035	1.206553916616977	-0.9283447265625	0.0875418520530928	0.6920001164593352	0.0013337122336387	6.411343134454253	0.028101966946755	-0.572306784894558	0.0602779388427734	-0.1219366385149308	9.092383049887598	93.34105182178908	0.5016905161328353	2.1893463134765625	0.1687347390944548	-3.070979854580377	0.5457866976792859	1.1398991538234031	3.70222222220976	0.114735302525029	1.4033991701941502	-5.516483063558592	-1.1536545399967493	1.6345000000071297	-0.0911071081309009	2.191936160131465
1	3.724636931427145e-05	0.0148288581074638	62.73384639114285	-0.02286964928409	0.4202596821161022	0.4515193660312239	0.9383309991823324	0.4717594010824766	9.137595220072258	0.3425476592402224	11.76841299460852	1.6710205078125	-0.3685915622796331	1.8846105767872852	0.0445600720124936	1.9086061344846683	-0.0204265050701385	0.730845567857036	0.1463432312011718	-0.0716284065708197	14.756255148130352	194.9313809448171	-1.2062788142499852	-9.32470703125	0.549108312644665	-1.1301787862145596	0.3248089576528109	21.613032031597115	-0.6815783684129979	-0.1235775391198257	3.599581906663077	1.2720694334059357	-1.159733317409153	0.2042687595321695	0.1050117602200877	2.87380947420298
1	3.084743236583279e-05	0.0163538200426061	29.113177253613767	0.0207929339311494	0.202194443750176	-0.2778194847186837	-0.4509829748993206	0.8913493974203672	9.322112343033616	-3.677175777978953	13.42924619884592	-1.4640769958496094	0.7776041433691313	16.473955503336217	-0.0575665263456606	1.1273457790273316	-0.5469367055307968	0.8899026825926728	0.1413469314575195	0.4641872764296669	15.42260837326329	103.95439119872336	-1.28214566392841	7.60759162902832	-0.365165612554082	-0.6769736580093677	3.577524943580733	24.45588061737762	0.0	1.8158665679022643	8.733343087874687	0.599039742822737	-4.148243082337019	-0.3251111111031965	1.3113953328467314	24.643255008637453
1	5.84584714355986e-05	0.0297162407290221	23.236857612218586	-0.0129337346714009	0.3295654695551656	0.3280175971712347	0.3482775274016596	0.3432193620199766	8.350729817175921	-3.002619020290307	9.481364776009883	-1.939208984375	-0.1575761164960217	2.545302481329104	-0.0928443698210024	1.2451310950316188	0.2135498957170151	-0.6080024550600647	-0.0809078216552734	-0.1786708748198407	2.953053416918663	157.3294522338796	-0.8009580809745922	3.8990478515625	-0.0579937183946268	-0.8338005810864111	-3.4216904343103267	12.775926963016015	-0.1588304093822312	0.3736267935511915	4.4615846433859625	0.96365062901252	-4.521260864731089	-0.3536842105299627	-1.3242020446042018	3.7940870461162746
1	4.8072693981664056e-05	0.0197624262676955	26.05587588150859	0.0067143721822267	0.2497227315144593	-0.1239910103105761	-0.0839077126437377	-7.709202565432111	23.07213323964524	-0.1177307506501126	-0.5104707054556412	0.9328575134277344	0.134206827597882	-0.125088806067414	-0.1413785247129702	1.3951991988304169	0.2940159107822374	-0.1263308212725116	0.2729430198669433	-0.6238229189861394	23.82116618554094	125.2196347289968	-0.308460342160347	0.73236083984375	0.0168079583057488	0.1440384877399153	-0.6094414428745155	1.081164751615943	0.2371198830374297	0.0145348976185564	0.2556759955545007	1.7629117626175557	-0.3085647717121628	-1.142105263183003	0.0195961992691345	-0.054256210460561
1	5.664042563909876e-05	0.0302284696288631	21.571293088616965	0.0531242953807464	0.3894114111284568	-0.625242352267036	0.7384323223277196	0.8756290299887266	2.3324239838507617	-0.3934783210417129	-0.1794390561714749	0.288818359375	-0.3768866291261376	1.1835363151800773	0.169058439322064	1.214862877715919	0.0318337330273829	-0.3568282317794415	0.2971992492675781	0.0801211056003129	2.366389295060736	148.61173983153586	-0.6183773928942112	8.587188720703125	-0.084412276357943	-0.5464675851350009	0.0238388253225103	0.6622954574897548	-0.3499999399936957	-0.113182577085389	2.9361077045843245	0.8407019110638586	0.031710071695438	0.0	-0.129939512835256	1.414013581057347
1	0.0001842561846571	0.0216865675300313	11.351578698770142	0.0185888465645018	0.2908430261898675	0.2334452491869811	0.2715487373427256	-18.240337766886277	20.947523432481077	0.2908510609937118	-1.2900422176657562	-19.14453125	0.600741929355275	-0.0346089091140537	-0.4779654769224428	1.4212325280156384	0.7383406307984145	1.946681251889513	-2.571321487426758	0.04253928283159	5.310225216599992	73.62409945067648	-0.5566720926096688	31.02734375	-0.8436899113730213	-10.584665965696914	-0.7829709935646015	-0.4106623189788112	-8.679984715775237	0.5923930078136709	0.3948804038193825	-8.32695216001186	0.3449789989088296	-18.782101410537912	0.6009084683676181	-0.3715624556276786
1	7.246536275031095e-05	0.0307665539251121	15.10082708590628	0.0787132825362946	0.4237710897581881	-0.6395380547658044	-0.1198463758832537	0.6724048478598204	2.968951584960366	0.0015529654711056	-0.6238567893165539	-0.335235595703125	-0.3044345833333071	0.8416649107224554	0.4133068295198179	1.032423421273534	0.158026355379685	-0.8243282412803348	0.8274517059326172	0.4694143492951607	5.076076777593325	110.16101046141868	-0.6166121400332952	11.22265625	0.1218613076398211	-0.5507343417700566	0.2976094699107748	0.1020829282993931	0.8469590643687077	-0.1706252129091172	3.0378549397837173	0.5350726375591963	0.477424638646571	0.5026693183851655	0.2921521832890911	2.173644207316283
1	6.095446542710076e-05	0.0322693822935763	14.97037865378923	-0.0455748350500271	0.3592131275032642	0.1623263012184474	-0.8634137391237569	0.7027545793051329	2.195246198014429	0.1101139131322038	-0.5696898945045188	-0.31976318359375	-0.2432185394470257	1.322299166611657	0.1895395489412046	1.0037875777537268	0.0875312494084683	-0.6229916791081602	-0.4651393890380859	0.6237757209405939	4.996787922764449	109.4871670776296	-0.6705648988818088	-9.5516357421875	0.3129380880287257	-0.2919737580093677	-0.4724224331412544	0.5956211415731842	0.4936842105220402	0.1019081274187975	2.5733649211173537	1.092582252944142	0.3795359047371056	0.0	0.0161308258239864	0.2381145673056695
1	4.0855458812236834e-05	0.0206011061269831	19.061760456766432	0.034488778246954	0.31696315816681	-0.2590512764540928	-0.3579566027581631	0.926211915730914	17.320483253233025	-1.6544468775368553	3.367436725639624	-0.67047119140625	-0.5312909204524099	6.804431432043243	0.177854654379437	1.2626723387878658	-0.450226743819714	-0.0592883067843987	0.5257396697998047	0.3802893569056972	1.4773428033956946	93.60255404052025	-0.3700473438864479	10.2117919921875	-0.0247843840367019	-0.3646659657008932	-2.757868506164853	7.328233168285774	-0.5973333333274384	0.4040810850045826	10.205572783562834	0.8376632288963763	-1.8880845430192923	-2.289122807024377	-0.1545064250210485	5.593125165012184
1	4.606100545024652e-05	0.0224355839716402	26.083655673724277	-0.0177826275184296	0.3126488181765116	0.260004860860485	-0.4746040925056607	0.5455509049887266	9.432206634016875	-2.9473841278014707	8.450285076687258	-1.196533203125	0.1773473942475545	6.212793417040426	0.046692487783978	1.2794024728767788	-0.0314200252426238	-0.0456348509511932	-0.117654800415039	0.3945112901123742	8.760658712143972	136.3409268432546	-0.9620565958842848	-0.371337890625	0.2469104771696708	-0.1763461276447342	3.7133302159287913	14.678267670871296	0.2628084491204845	-0.721687939036582	12.594991881359586	0.792319095048843	1.6848699096884223	0.5190643274879783	0.9436902685772424	5.409050042161748
1	0.0002337891234338	0.0113232314450667	13.411065213444408	0.0127642383680823	0.2519482835556033	-1.0193596978306607	10.437352091932798	-32.965710081339395	21.61954045528469	-0.0854898738204446	-1.4463879305049523	5.688690185546875	0.960804449051146	2.4020033574560564	-0.8307718066496157	1.6467692630834252	0.7626317495489503	-0.4548933842158451	-1.439941644668579	1.9626316834188569	16.37994994007566	60.80314798888449	-0.143667060459094	-10.221945762634276	-1.0250853280541978	-9.470185196471114	-0.5493474116176842	-1.2708115892517746	1.8421048210525253	0.7883400351071892	2.8578540823597995	-2.3205318084593483	0.6937787057819932	1.6376315789428282	-0.8173461948588658	1.0455700865827249
1	9.991836383979252e-05	0.0249460535865506	24.67570518273748	-0.0595893214856082	0.3916071517698194	0.8771512453629167	2.180191738693485	-1.106228269815961	12.025749681616649	-1.0380227128770945	1.1795010175283511	2.852081298828125	-0.5703546374726601	1.6379913667337584	-0.1870890883726381	1.974290309481024	-0.2633502118109647	3.324146450716736	1.8381547927856443	-2.827358942194103	27.272737821836888	144.07009096678976	-0.6031043367664538	-13.437789916992188	1.0753705423996534	-0.976811714689522	0.4096520872199628	3.876435326576508	0.1964895436947311	0.0274522199088408	7.1955676443193495	1.3492686002244625	-1.3320620100899143	-0.7742982456220395	0.2002501529189549	3.274895756618053
1	0.0001201256557755	0.0252443873582337	24.754237654017672	-0.0278331793128452	0.452555157554197	0.5837637906107123	3.093913920210845	-0.5216488020425234	14.94460867442248	-1.7488292643309893	2.59066450433674	4.084716796875	-0.789147085131697	5.454309795729234	-0.0044730929655336	2.089044581213421	-0.1133416837257503	2.0049967495209	2.966835021972656	-1.0893447332755792	18.68902416559387	145.7084805541921	-0.7276257170081463	-10.0673828125	0.7415414581714073	-1.1562044272403305	-1.9534231748101945	10.36945317908116	-1.3181286548583309	0.5856553079825576	10.687534936151309	1.701893993834689	2.142179097577383	-3.2150900561373987	-0.0938323235275813	2.6823934319895666
1	0.0001135043013513	0.0236908275315881	25.69451500239886	-0.0357844127532291	0.4236012015478792	0.7994835448731638	3.259296758359153	-1.0941280500893984	17.947533446581424	-1.139305224187492	1.983349696290107	0.407440185546875	-0.3868244731086808	1.5989514935999551	0.0173469753938413	1.9849756449387963	-0.1819377779676697	0.612625012606264	1.726261854171753	-2.4710471269750154	24.491610597496614	136.827439981072	-0.7689363139914113	-7.9837646484375	1.0653215575121875	-1.7250292135650265	1.617759152144598	5.722299196318062	0.6373684210421997	0.2282166930896817	2.111562937339212	0.5074304338345542	-1.9508438421994427	-0.361052631566209	0.1447651686327123	2.505656556063303
1	0.0002344038437175	0.0350693747698312	15.387027523550492	-0.0513426664559218	0.5548628713307748	0.0487189992775516	2.7004383019474507	1.3033023698324766	6.606514570640535	0.1938763636438028	-0.0021998459471332	4.86865234375	-0.5929296972591203	4.127142133954287	-0.2307350365442537	2.3268863403949567	-0.006996281063503	1.263346307262078	1.5032415390014648	-1.0990380009290477	9.531208466041436	124.05087252196554	-1.218056647848271	-8.380889892578125	0.4769756815260148	-0.9639209139715296	-0.0516933267961014	0.9034895457479396	0.7329529741516128	-0.2714622550456489	5.263016891238946	1.4071335349952654	-0.3747376710297788	1.5215766526569352	-1.181046879112844	9.138547835644236
1	0.0002145918854395	0.0401115361257691	14.226484650490418	-0.0497884952123268	0.642603889959515	-1.0222385087845711	4.890553768135455	0.0972476823324766	6.0827347855196985	0.3050085966448475	-0.0698659463793127	1.02117919921875	-0.6402661958707536	2.379837368883466	-0.0113693503660463	1.8710401823805127	-0.3267980564402935	0.2862900360209441	-0.7554082870483398	-0.279929449588679	4.622116361746114	134.8745190673757	-1.2405732350179957	-12.987800598144531	-0.5006975002936304	-0.5270546296696508	-0.7539517475584638	0.2728445564825277	2.693976608266419	-0.5107886965298467	2.135817612379935	-0.4533691665707313	0.771802009978232	1.1083333333359675	-0.0817125064160791	3.624325699428767
1	0.0001461191340444	0.0328417808834685	16.308397265275502	-0.0056003576351821	0.5020405345128773	-0.9651833566441972	3.8227854610756	0.3152500016684141	4.304417048584604	0.2224901435585026	0.5230883682708876	1.2584228515625	-0.5417654326846996	2.8062158034249074	0.3366080494600034	1.5872324805785167	0.0241726266639266	1.020518368902246	0.1521453857421875	-0.6678604731640796	7.723889313390227	114.73090763625387	-1.8256815559899968	-3.754638671875	-0.5730459533299953	-0.0990485758233169	0.5572788652504945	0.1131729098563245	1.1347368421413475	0.79338626854149	3.506481036430801	0.8935876558502179	1.339875002112305	0.2603504129677332	-0.0342941468372466	3.979664713215025
1	6.02503519753049e-05	0.0119004533250078	19.714548344598757	0.014527888354862	0.2241888257404688	-0.16918119681691	0.2786111550132255	-6.023876585245649	23.94875526939481	-0.6265625654982396	-0.9562214365406984	3.1357421875	0.3002258674615037	1.4508870070227062	-0.1336764125150942	1.3754165396497595	0.4744661112614607	1.3741718082359182	-0.0277214050292968	-1.2388824483276013	25.614227498198264	72.30636568602804	-0.2567862319866852	0.4951171875	-0.1539258236705316	-1.7463866134767776	0.9309540814811272	2.14560291555592	0.8252631579051553	0.0297927353949301	1.7704665952912513	0.3710437914056804	-0.6369442936901206	-0.5157894736852722	0.2533080330893075	1.743109360186033
1	5.397157003826709e-05	0.0231797274122767	47.2642456472179	-0.0313856563624277	0.5212761660024391	0.00812661251342	1.40294164700155	0.8986392838949766	5.629057582213862	0.0249812654959437	1.9463326362042368	4.04345703125	-0.3708743477068227	0.5118055003837836	0.0242897244172788	2.0449870690231977	-0.0433799365641966	-0.0968389923894905	2.7183094024658203	-0.5508060458840491	5.10791736961899	225.6294400268484	-2.741197660962833	-14.234619140625	0.4372977586588783	-1.060627504163775	0.2444479844986553	3.0125138883969984	-0.0957894735513917	-0.0271984057662654	1.2008956830466562	1.4102745606362117	0.4950151990361294	-0.6115789472909663	-0.0461805257608601	1.3375693784028138
1	5.25821224750009e-05	0.0161443643638667	56.39424673434706	-0.0359487437759722	0.4894971402954998	-0.1423074897094026	6.029536968361542	0.2920413835043516	6.471748074598629	-1.744026092896657	5.173231588002924	2.3311767578125	-0.607124049757513	2.0635586371393795	0.0325714321809507	1.8703770898478356	-0.2208072694262701	1.0762097610785335	1.8631362915039065	-0.8457363548361072	14.98110612865561	181.5449673705984	-2.0431089164450413	-6.041009902954102	0.614488520039524	-0.9277833746091924	0.2223602669004382	4.735360378781182	-0.6336842105304155	-0.0619498558193025	3.1796931233716985	1.1443029152121724	-0.673115226686138	-0.6042105263164119	0.2178648509850712	3.40105067216582
1	0.0006629108184037	0.0244838157931083	22.485595582926532	0.0298191499308915	0.3849409012784691	0.5825043046747739	2.197397074232173	-1.0865902082925234	21.09510298620266	-1.368367669607028	0.4342893399109222	3.4451904296875	-0.031636487217905	3.55360760590595	0.0450900765138364	2.025005912043885	-0.0009440363440719	-0.0828725703894375	0.7465438842773438	-1.192207400803614	11.33868423917846	147.75825281676535	-0.4092386038306886	-2.06298828125	0.98118808380723	-0.9829992990361708	-1.0363817122857737	4.35423640059084	-2.551111111145076	0.5221686861085764	5.98552705942755	0.797562010887048	0.2032994506656161	-0.201403508812838	-0.0715140625230353	2.05468134348152
1	0.0001777152045332	0.0245440334752034	26.287538086358506	0.0273994427226105	0.5699972105353455	0.050816772089488	0.6453030011187941	1.579088318648676	8.852612382687179	-0.2128621544564014	-0.9451931868934862	1.691650390625	-0.1994208222155279	1.7284169665149145	0.9307024977847004	8.188693490852954	-0.1153391403080145	-1.152295713280367	1.5607795715332031	-0.1294435526665866	2.237725072835301	137.5406864828455	-1.1320700703508708	0.71173095703125	-0.0377172197621887	-4.846471555154048	-1.2772900400896845	2.586832997403147	-0.3729239765874084	0.0170130265668029	2.519193906946917	-8.467974395259954	0.639720046196296	-0.0914502923986919	-0.021065340453214	2.882581468317292
1	0.000274341099812	0.0260041523117289	14.262359075238685	0.0324135939766914	0.5741201411301675	-0.2455081264768135	-0.1778419123700825	-27.53304852217164	19.700376705540943	-0.0514367751333357	-1.087029853394713	-16.64767074584961	0.4367670624720446	1.812322607245424	2.2099349997683437	6.3883435741085215	-0.6457912149081367	-0.6457097289239524	1.3614110946655271	0.1288781701511939	3.0021983903253195	105.1041630453455	-1.255632960448026	21.48602294921875	-0.4212031057734651	-6.652819843275692	0.71455195077405	0.1791508250233935	-9.431988304094563	0.0896281181360471	0.4693006762645688	-5.872660546069646	-0.0236089032183487	-11.11116959066946	0.0668308734748735	0.8115942475468652
1	0.0002823617821429	0.0361617943149624	22.729178635838053	-0.0154094070248138	0.7162362309341043	-0.2014140515033377	0.8994562333523044	-0.9554118034216366	10.42572697351292	0.015380930606865	-0.8758923419419391	0.6807861328125	-0.0748839662531136	2.3922391697225165	1.406801512066927	10.816597522704075	-0.0160071309421706	-1.1327234596902545	-6.437812805175781	0.1747052458324344	5.685582306247715	182.96020018523808	-1.3544571180055167	-0.2269287109375	-0.2059403554938271	-6.203263500504143	0.6025224051332105	0.6039192442340129	-0.6557894736065535	-0.206464343499127	2.076612344484056	-11.99872329910676	0.5486179144535548	0.1306666664333917	-0.4874365639811092	10.520699855675051
1	0.0002466075060974	0.0237736094123593	14.366798723319818	-0.0469596742263235	0.5583029737406382	-0.0034444794380911	0.9424299614950068	-26.18218792646851	18.235694635482165	-0.5901494556283157	-0.881759831083254	-4.61077880859375	-0.0681367498417526	1.46220360589106	-1.0377900101498698	7.500134506010389	0.7328304478087675	0.0016713511745085	-0.0348129272460937	-0.1444512745716066	2.680423858223818	110.2290524191248	-0.4920211696047172	-0.3416824340820312	-0.2579436160098185	-1.1700533115614584	-0.7572938457820024	-0.3103145242590241	7.489181286524968	-0.7181911206986639	1.9330013397355947	-11.302659691760804	0.729952900117928	4.627573099405264	-0.0713373807418786	0.9319323460682588
1	0.0003293582037231	0.0472512409621326	20.74056315780002	-0.0810961249136887	1.0534974676371516	0.3400130344851065	-0.0531168438965314	1.3444234016564884	23.034883301528357	0.3363573599300681	0.1670064421470303	6.1683349609375	-0.0827368977110189	0.9515300482633436	-1.818998048479948	12.99415895416236	0.0349876736556659	-1.0091180401476687	3.219712257385254	0.123505091339213	2.8276172249432223	222.68457686370488	-1.044191338909552	-20.794921875	0.1978860971936596	-7.52596592964561	-0.6429764105121362	0.8579455539571295	1.7831578948068485	0.0852599287157042	2.086962381874628	-14.06854111287052	0.2539705134706316	-0.8252631578997054	-0.0540497631543792	0.8128432267250161
1	0.0003513065927764	0.0345899081212073	12.924814397577324	-0.0335741553609669	0.769485221902873	-0.0401550348076713	-0.2996526192387354	38.08584796220337	24.190344589467376	0.1931519397070926	-1.1111799967492166	10.7275390625	-0.3071855781302828	1.161434384721264	1.7906859419985677	5.66815581496147	0.4591357858963936	-0.477074614120637	-2.559394836425781	0.2676575814718765	4.770932827467137	45.301306600033	0.2158942664158444	0.9283447265625	0.1426940450253757	12.6627835080499	-0.4868114949649259	-0.8065838925392526	5.403999999867949	-0.4088355936512307	1.479720504610652	-29.5382577120615	-0.2503794501369999	1.2157894736781572	0.1273386793948595	1.7844623283803736
1	0.0002937782382721	0.0486757789718014	12.297666637049357	-0.2073477690917522	0.7724852810187917	0.7686693811266514	0.3216063540692095	0.480547058883051	8.497997435341613	-0.1235942742383367	-0.0770988196733712	0.90771484375	-0.0887341506056197	1.55739930017789	-1.337938232745323	8.20749258365262	0.5942226314847443	-0.2555877183909261	3.205851554870605	-0.1011757304606982	1.0059479148432215	130.1289547628748	-0.4150439526441951	-36.17449951171875	0.509842295926371	-4.709316132074861	0.4098542466970827	-0.3455640141717726	0.7560717690043575	0.1949696731016162	1.3852205570227651	-8.169187199241106	0.0337873322121616	0.5071892046926649	0.2144021069259581	2.7471071984019355
1	0.0003571119572263	0.0532754244498796	12.47806669293863	-0.2293557293206953	0.8366774737479786	0.4077784558707565	-0.4560839839697563	-1.1474284049841366	11.989632285020631	0.1957323060726849	-0.9059830331378138	10.0054931640625	-0.3191009292310361	0.85321773814906	-0.447470376665983	9.053621522188475	-0.025642560449458	-0.8751563225888388	-1.6645736694335938	-0.0964642377787766	4.673283061472967	157.4881962484705	-0.570635482663125	-23.8687744140625	0.8898493926612038	-6.37479184057907	-0.2105714681078601	-0.7063814585060504	2.9473660632884418	-0.0683121369210132	1.690754916373158	-10.536091720157955	0.2184327374354256	-4.265906432750086	0.3269948200874056	2.462361290582825
1	0.000442707703961	0.0576683264842655	12.201967645170749	-0.2692157061794029	0.9563829059533322	0.5923551879168459	0.07498461711317	0.5422383430627384	10.558168683315268	-0.0660610612979277	-1.192300966524568	1.5059814453125	0.1758570625904492	2.081721763212048	-2.4483334519223305	10.09104489622161	0.041120862401344	-0.7573385103270023	-4.4766845703125	0.1828499683472047	5.864158854445531	167.623816365658	-0.602718533637501	-21.496337890625	0.2491330004469676	-6.585500342597424	-0.3993857670804348	-0.0164365952849281	-0.0062222223374064	0.2830492007187196	2.577476561935648	-10.641516821374625	0.4190210611167198	-3.571228070059938	0.0605911892450523	4.422224475391436
1	0.0003829745409123	0.0476786727022197	9.82434140343264	0.1237315971679851	0.7867326438020769	-0.1093533395405956	-1.1939124636400182	16.26379596025024	33.10766362649516	0.8791274962893402	-0.4969950444707285	26.4268798828125	0.0662931997670054	1.685066235916158	5.17973928672513	8.69182596822517	-0.0816376339096466	-1.5785418401345224	-7.194671630859375	0.1600946996594103	4.30686836944628	92.9896610922205	-0.9262335323957376	2.2073974609375	-0.2343160712834142	-1.728049825281831	1.1323486013984845	-0.3065691028628214	2.10777777776255	-0.6385922664400435	2.324228587447692	-12.337552735565325	-1.0158986506575856	-22.698830409511917	-0.3531815688738499	1.1078570149355973
1	0.000169899772382	0.0265556354953332	23.073015085361064	0.0576866327713352	0.577397802157649	-0.2890389546355741	0.234686168822944	-1.9899805900427303	8.322922103702156	0.2011630884555509	-1.0557068265764709	-1.92889404296875	0.2459431212353359	2.951452990745795	-2.094116876299772	8.95880207043286	0.1714770420519495	-0.8719770432128109	-1.897022485733032	0.2313226913386131	3.680252040460371	141.5002354330408	-0.5269288681090492	6.317901611328125	-0.2870295100667077	-4.559011363743664	0.468297875767746	0.3065898822577768	1.340888888812188	0.0156511800537969	2.8149452892598243	-9.317468238376968	0.1193712937032966	-0.416070175496575	-0.3741470506234139	5.329626049179925
1	0.0001343784718741	0.0189245164618726	17.651191508834824	0.0822087196619643	0.4185774082431068	-0.5135461564640643	0.6362260991889719	-21.66662396162476	16.874831391829268	-0.4546962395632144	-0.6072042865500027	-11.5321044921875	0.6924455781655681	0.9217829737989428	0.2123139403506184	5.995403773677854	0.0894719293968588	-1.012488880583157	-0.58795166015625	0.5919694178797669	12.428949612750646	93.816443318783	-0.4954263009465706	27.8297119140625	-0.7841404078071538	-0.845216941791443	-0.6894546888381212	0.3001228259187107	-2.1233333332874107	0.4255258923428152	0.5814441189708441	-3.3021443517358025	-0.6397374864425395	-1.635780189650653	-0.0677986283962344	0.0890642249806124
1	0.0001499048440125	0.0225393595224093	26.27822856538241	0.0012707385913914	0.5942934315982449	-0.007955353929162	1.1907392574668818	1.9625264290002384	13.950677125894764	0.0377819761092982	0.8204725977410781	3.05322265625	-0.2388104603401072	1.3016693402035675	-0.7810229756192302	8.3219052009406	0.057382312328528	-0.9586698882168188	1.84089469909668	0.0561288818922329	3.9650409873214927	122.67467390960331	-0.6105994321032444	-6.0780792236328125	0.2439993288082864	-2.6898019620341738	0.4165578886377225	3.682449428928796	-0.8694736842424899	-0.1455901300194891	3.094004444928838	-8.54302829235722	-0.9684597484172666	2.678421052567192	-0.1320236483617674	1.9576696655786248
1	0.0001223348928527	0.0174038003372626	53.04970311721589	0.0569848505835821	0.8371956753425336	-0.1662548382917821	0.2809008469296508	-4.791181456741949	16.8195614413339	-1.143844656621549	2.510888041482444	-1.16558837890625	-0.028650620952191	1.233907363656292	0.2088735602541829	11.875983212256772	0.0020444812005465	-1.189395455739725	-0.4311323165893554	-0.0797445885727039	2.7550981234354843	185.71384322112675	-0.5469023780276571	9.6341552734375	-0.0904338992628856	-6.71551052074125	-1.80650254230572	13.14148036599448	-1.275964912248634	-0.0048252955354876	2.034963324917604	-12.89781236793626	0.7681805175873557	-0.342009455698065	-0.0570037200730248	2.000987106267932
1	0.0001484677624751	0.0203491777212599	44.4031659922557	0.0395822669523073	0.8379195477980491	-0.151124615786754	0.2462816153314899	-2.819837462601324	13.978729520953106	-0.6377534329244942	0.765697826685662	-2.599365234375	0.021682783445321	0.9483516100586168	0.5474255583926106	11.513377375759408	-0.0033888761579743	-1.1895406074689028	-0.7939281463623047	0.0005218963808117	1.7142679095176367	189.21596419280644	-1.5469072461611195	7.7774658203125	0.017735259301267	-6.77629993774154	-0.91209267080973	8.665165394841894	-2.1892397659589733	0.1961909611289164	1.9809512087098733	-12.377205080474717	-1.106010964595063	1.0377192979130356	-0.0262810175345252	1.2067319714329845
1	9.65151246637744e-05	0.0136836781117823	69.83205992936385	0.0109848274625399	0.7900294518401336	0.0621396783059442	0.409895075103476	-4.553937804398199	18.388985143523023	-0.5816019944505322	1.7309967818845933	1.4647216796875	-0.0260436553810596	0.8961411491503481	-0.0465638138608072	11.940721016210649	-0.0085976112890798	-1.2310064333128672	0.288818359375	0.0073797707746146	2.0861551047572786	194.29686319297429	-1.2178928045946813	-0.453857421875	0.1309796707440096	-7.3454396138540705	-0.1589217885376706	9.059064739067331	-0.3266663555419846	0.061160537956066	1.5118259091683783	-13.28522127481279	-0.6007715078702829	-0.7483040933141343	0.072654040106906	1.8244518657913475
1	0.0002971206184411	0.0339083905035635	19.149456552200057	-0.0077448620777329	0.6671469649293992	-0.8599835307789268	11.323466256305093	-3.399061095413824	23.15892410210674	-0.1998611787622705	-0.3190185873836495	-5.925933837890625	-0.4713701380821541	6.563006932362032	-1.594613979037199	9.927559090952444	0.2987193199810594	-0.7208611740831223	-2.3221511840820312	0.8572789378796949	28.849693992357302	157.21812331145878	-0.3874939999123793	-9.970680236816406	-0.8569857808025757	-4.647393055151213	-0.4405410773853837	1.598417825885952	-0.8326315790317977	-0.5330521088726576	6.87208692364069	-6.373217226231554	0.3539647815563686	-2.2633333332806487	-0.1113573543925883	4.578590773497343
1	8.02203452081612e-05	0.0311041418395239	43.80835547795404	-0.0366923519597621	0.7226534630247867	0.2487646545855589	0.8111591259961219	0.8850117805627384	17.265100759247666	0.2369651130660681	-0.5095928220034098	-1.939208984375	0.151927541593623	0.1967490113589001	0.1177561782046223	16.254079809293362	-0.0022304419395873	-1.3369320261726596	0.5711898803710938	-0.185139855932955	0.1473526342688709	283.3273075765955	-1.900995540147124	-12.75958251953125	0.4960372123796326	-10.5420590470533	1.347903485178202	19.091377769959497	0.4355563334072272	0.4238570539202215	7.537704036913658	-19.631840708010763	-0.023512554676436	2.748409052659653	0.1334261691009566	7.666734626018506
1	6.248201011455588e-05	0.0204000566639816	59.77623428605185	-0.0006375485656917	0.7129048672010989	0.2786961348645731	1.5169996884719883	2.0744720581201115	21.01104021487057	-1.3486058647644763	4.839043502905501	-2.06298828125	0.0705209816995284	0.1167762075239302	0.247337629620638	15.16139442824991	-0.0091425977606516	-1.294512141211969	-1.650390625	-0.2353680810910295	6.934922829833338	261.11289107268925	-1.6885595181905753	-1.526611328125	0.165114434106377	-10.037747306171235	-0.1115805634140241	19.82582543689253	-0.5829239765050431	0.4194521619873146	4.785900531685735	-18.277082930008437	-0.9945350045704322	1.1052631573991576	-0.3735898065803096	6.023887820621924
1	0.0002935602927926	0.0393495183915192	10.821630942378528	0.0689805557529759	0.7960216118467053	-0.3523915745168635	-0.0205129365034135	-5.719724547562262	14.721105235110988	0.9237455902249572	-0.2072353083839018	2.8262939453125	0.3344143956275587	2.3582541662186656	-2.45324296730319	5.168804389688107	0.2518180110230053	-1.427487785099115	-0.5721569061279297	0.9153129307234938	4.981156186030839	91.57304274505252	-1.374579004739532	-29.1912841796875	0.0882729883173182	-9.298968628701632	-1.5797957066660484	2.028819195506816	0.0294736841595337	-0.1740238352422081	3.526527349918014	-6.122181021293337	-0.0301207942406429	-10.942109894665975	1.4297527138079014	7.492152148057622
0	0.000266701032828	0.0321609428532343	22.23898715457525	-0.0201471639992378	0.5823349634863263	0.2867604189519373	1.730646868141442	0.5301738147558306	7.241001372860829	0.248851562263405	-1.0799199382103242	-0.7220458984375	0.1517541372740123	2.391657696683206	1.1672922820909364	7.524494965743989	-0.0445966440765491	-0.9190549176419824	-1.857414722442627	1.0484767560031734	8.389001544496608	146.83232346200745	-0.7536663243860782	-5.425014495849609	0.2471811176814997	-3.8269179111411353	-0.0387964706044583	-0.5440398266714803	1.6001769052957764	0.3182348498318844	4.633991175848827	-8.1595780795103	0.5437777745690274	-0.3162690058871904	-0.044939814866699	2.703838242336294
0	0.0003146503379958	0.0229152209369081	9.52595414610616	0.0207761203950181	0.3030401611063588	-0.3090639153027296	-0.3357869641136375	24.19562486456052	22.002334285153392	0.440185647179053	-1.272132091885495	25.57073974609375	0.4474326878825366	2.174237809513917	2.1493224353654727	1.0476233059130449	-0.8355914957651677	4.792789107445772	-0.1376399993896484	-0.0033117948490447	7.41469584490663	25.62660446786684	-0.8023809803811651	-11.6146240234375	-1.0917825394051086	20.60371974068388	0.3054412737167146	-1.4948559192371074	22.93216374279904	-0.1737195970587958	2.28954783516742	-14.257182667905312	-0.8401243779188216	-14.7049122806686	-1.5057407707225077	2.4205114227619204
0	0.0004652895156508	0.0551383154625263	18.41334957000093	0.0239143165715707	0.8983203058498108	0.0597159789570851	0.435737339260914	2.115005052548799	9.945388472150697	-0.158259738557707	-1.0070741281672535	-1.676177978515625	-0.1950136293498644	2.7319278031170864	1.54214803885058	10.044262780756975	-0.179180922048625	-0.9578361259503518	-2.130680084228516	0.2811690282773933	1.7702992771053705	244.6038841309528	-1.2842504232549996	-27.939308166503903	0.5620704307998101	-5.534305450501449	0.2199386109575035	0.0946471453202875	-0.2578947367636881	0.2926439582940374	4.552935929336025	-11.3978810484722	0.4794668837828509	0.7323391813482836	0.0865855849509017	2.146876241779661
0	0.0003240380741233	0.03403152337894	22.270798100886815	-0.0026232135134218	0.6384602666900654	0.2300994232612721	1.6424936460435364	-0.2743916149316694	19.1185656903198	-0.2916983939329844	-0.2470983166314471	1.3615722656250029	-0.0534070052792094	3.684152726500898	0.4366082401140077	8.045097260191094	-0.1652379444140979	-0.8939427850739592	-3.1589508056640625	0.229834184799939	2.322410455108232	176.72661057138245	-1.3361918938912838	5.14715576171875	0.1402084913166729	-5.275592184014429	-0.0411025663781344	0.2242301167779441	-5.003157894652546	0.2189581736397646	2.461570267912101	-7.752937278791554	-0.5739708634473967	-0.7982456140615284	-0.1546828340465821	1.8998088995371651
0	0.0006965664888014	0.0336749663788974	9.085938860631408	0.06451767567088	0.6668685815617288	0.8800538913357732	3.724774618148152	-22.70700880243167	10.271730535385563	-1.955857845631988	3.507890248146292	9.778564453125	-1.0521991170040796	5.452920768117238	-3.190507009519781	4.425001924513859	0.0145301595353931	-0.7567893135904842	0.324920654296875	-0.828496704376632	10.369634889843631	83.28583756112856	0.0118232227407491	-28.4898681640625	1.2156153488425436	11.18050111719652	-0.7490665922896811	-0.3069628878539601	17.68421094732925	2.268747417125629	13.148859119774189	-15.662638133492193	0.1936940338740897	43.82982456139396	-2.2121533462213026	11.549727342389062
0	0.0002052958433391	0.0257661951081774	22.52388055451361	0.0174336468654883	0.5764650515466424	0.0527271584458464	1.8005844866109468	1.0999751453222368	6.472389854766265	-0.1911812086649661	-0.920637196100401	1.04180908203125	-0.0265179383147486	3.912695900216601	0.2682837695939882	6.680844873484358	-0.0987975559366741	-0.6763253738584658	0.3113822937011719	0.1810592237320629	14.250457216219328	133.38977280282776	-0.3475007806010162	7.8187255859375	-0.5408374008361142	-3.398431722026037	0.2278450358662216	-0.5658332771250101	0.5599999999226677	-0.0005374154690405	4.873469125027294	-6.651602371004575	0.3486641169654396	-1.034526315754011	-0.0704997333811827	5.79529546246988
0	0.0003272514442758	0.0244744785869823	9.029618832392126	0.132376972035052	0.3637222193964445	-0.6713760910821608	-0.090554110250697	-50.33081861688479	15.956492930404968	0.9306412546489308	-0.4516491560773064	-38.41574287414551	0.9435606403642316	1.5913572928035014	1.8647813052995548	6.197574138639696	0.1709628666380774	-1.74873536464349	2.6038780212402344	0.5864384851736302	1.3942027322135755	90.23602524423404	-0.9426781041551664	43.529052734375	-0.4201175578229205	18.12183714958988	-0.523835179313122	-0.6774515558530032	-20.44405263142953	-0.1402264752149148	-1.2453408269100217	14.26819544000159	0.0713477095508013	15.890000000018318	0.2073310620324945	-0.1936754060476251
0	0.0002232420812661	0.0258019470190793	39.27378654320164	0.000442916686449	0.7584160837735227	0.2733370066386495	2.3049183459095817	6.818717515927705	14.368731501229693	0.1847570751923815	-0.3968266856436298	0.046417236328125	-0.084671702035523	3.54878072679001	0.0503930301530702	9.709570489754936	0.0886441997173359	-0.9778799878864604	-1.3638488054275513	0.336042218878749	3.5500142011678832	207.6773361268024	-1.7017865678218564	4.79403018951416	-0.3496724953466397	-5.985227627737752	0.2056388952026568	2.2367030697443937	0.4789365261156142	0.1318683557189573	2.3783788400132746	-10.946140372359691	1.1172952560355578	0.9783625736496084	-0.4409901277909471	5.456090260950591
0	0.000230354420328	0.026895207641277	27.07775391958856	0.0041479550796106	0.6644361743417273	0.2132712787569091	1.4032776819142545	6.718940294248018	21.92081458803752	0.5016354248448909	-0.0020691276781859	1.526611328125	-0.0483414071273385	2.2034264932366976	0.6049261243207795	8.547574800921046	-0.0507352493338894	-0.3599142156991433	0.6683004200458527	0.253598717136637	3.95394121787325	187.72987595224183	-0.6220771504083858	-4.6597747802734375	-0.0305059078358624	-7.0131223645820615	-1.1824800788685068	1.5144440983050882	-0.2932222217924725	-0.0755204778954736	2.7952965302861403	-9.722486311626842	0.2275824365817085	1.0811111108338365	-0.2531141790655836	2.1909941242187805
0	0.0002542963827187	0.0306468856077233	32.00411834707949	-0.0258694830610211	0.720420754783632	0.1833745682562134	1.0924836364024402	0.5714335803808306	9.480720522788587	0.0052054157663353	-1.1089868266908258	1.0521240234375	-0.0600639185981529	1.2068283586010682	1.07718221853808	9.898631284021084	0.0098822879737597	-1.0006839579480733	-4.021658658981323	0.1502345849247667	2.509001508068137	217.71387329721253	-1.8809641087286868	-1.04180908203125	0.0384280170197006	-5.643938266509192	0.0086563939594597	0.1237840933401246	-0.7368421057548389	-0.0216016518259905	1.817048414702933	-10.86935821896632	0.9026953184157088	-0.7173976608344264	-0.1260311799803713	2.339064875997072
0	0.0003414486304557	0.0301409469877761	13.869504127895206	0.0527504276898018	0.4994090295518149	0.1010738974595491	0.4717075476491281	-43.92484327508792	21.938771128716912	0.5228199705408038	-1.2681845457730656	-2.418853759765625	0.4470703666064435	1.3257693452635402	0.018140241609369	6.487582327513997	0.2247475992836298	-0.4682060266020875	-0.6369476318359375	-0.380469410573926	2.880440204845328	139.6981529297809	-0.6643327117463917	4.86865234375	0.0727169956602315	-0.8310171014200882	-0.0193123243180195	-0.761057962535983	-12.19166666663527	0.3007161154013015	0.0311050463463558	-4.842678619322243	-0.0186077840415845	-1.7391111107348252	-0.1765527521042721	0.6070996186807496
0	0.0002214722889095	0.0300605388884782	20.388486494746783	-0.0934169203849584	0.5558899043408708	1.1624964324895142	11.921300799999772	2.1198649768652054	13.734372411115505	1.441300339316487	1.663339389047393	-1.0108642578125	-0.6551612422803036	15.674741784883484	0.0725230426652772	6.721436380832864	-0.0803194627064721	-0.6821758460528478	-1.1381893157958984	0.1739591564959119	10.080133578979051	133.18625107431214	-0.3409557194364524	-16.6070556640625	1.5347052384103472	-2.432798477943514	-0.0496552795793367	2.684056727187727	0.4863160673551072	-0.2582110450110828	4.609156745788723	-5.2700470403751165	-1.2282553018559113	0.7294736842014444	-1.043086970445709	17.441015245297322
0	0.0003045635777453	0.0396974088426119	37.94669488189033	-0.0941316374860585	1.3238253603649053	1.0108341070860998	4.1147816573521006	-5.490330183046904	27.065526697823948	-1.749197892842158	4.3526566363278505	6.9935302734375	-0.4092460947771497	7.849605907486014	-0.1141377239362852	15.128059651463222	-0.0138555064476627	-1.0342181440405382	4.658485412597656	0.2853766235794097	15.0619398081809	348.9549888672809	-1.1981597868178966	-33.01006889343262	0.9971900081844004	-10.174033295760738	-2.403656429809936	17.612122536128147	-0.2664858999744908	-0.258783898679263	14.204818641688382	-18.62552274887517	2.982395154685784	1.3631578943942628	-0.5804211003164153	14.32763130499203
0	4.531818428644809e-05	0.0286967486244857	41.39112967422784	-0.0099413875162481	0.3860266470814595	0.1201367208258781	-0.3274158930244994	7.439200914365205	15.144795619784611	0.0989493778618159	-0.5425673138486666	-2.3311767578125	0.1854600608129229	0.0703579446443809	0.7292451114518983	11.1922456873724	-0.0534506306590885	-1.1180491920318405	-1.5955924987792969	0.096947970665482	6.067183098106945	264.6214164795856	-1.110275188320926	-1.2996826171875	0.2470677669903081	-8.135389571059434	-0.3072379158604454	3.448120125644978	1.1236842103848943	-0.5834262391608771	5.17308466477726	-14.51182616767889	1.3681192443431476	0.5583625735046667	-0.0387641930205919	0.8341241731429689
0	3.849821448626506e-05	0.023929295406706	43.24540413220704	-0.0077504654547913	0.3680397798189357	-0.1257995945491977	0.3215765441364309	-3.186180555361357	13.944664369283634	-0.4507463284291843	0.1125126876616322	-0.38165283203125	-0.023499005054896	0.1039417775173903	0.3747929782731874	10.46221989341006	-0.0244581954337277	-1.07052308627702	-0.2378883361816406	0.0065183535297922	0.2019728173180257	238.31434860849183	-0.7657360940478732	0.036102294921875	0.0156772428537126	-6.815914762243015	0.1317638495197806	7.009175700107532	-0.2776666667191767	-0.0623250632989522	5.10647017865254	-12.540482263045078	0.4509559975606736	0.1467543859831952	0.0018995095447869	5.588793735904508
0	0.0004784669898571	0.0228653362787118	25.73580277718252	-0.0449502472377565	0.8751266324949225	6.062625038349943	159.32981621148298	-0.0075477171817409	16.297377303542323	-0.002000702345357	-1.2565563446363812	-1.2287673950195312	-2.403277109087768	56.59814058976004	0.3095531877438987	15.36592638561106	-0.0888406868768253	-1.2552531474066395	3.0184097290039062	-1.2360841065378323	50.40550969778016	122.37877149156198	-1.615254013694331	-3.6927490234375	11.53757190214197	-19.42404145638061	0.6792759324931541	0.5746244095180333	0.9217635681175976	5.3596232452853725	128.85262488744422	-7.690573447121557	1.3695393790229764	0.5696131527834494	-1.9422832127930951	54.70672917636332
0	0.0003768204000169	0.0318552987722905	8.826762948944205	0.1315744429371247	0.5339613837575024	-0.9065099127708816	0.6539451411128923	-34.20899234303624	10.9199310941701	1.3764881658446722	0.7750191420262533	-17.646286010742188	0.1020587815432795	0.4598254177472989	1.810277980224368	12.523851496944127	0.4094664434740621	-1.3001783020579354	4.943294644355774	0.8240834989487246	13.846805941223057	91.30481524041755	-0.4743897407025486	37.634063720703125	-0.5045928816991594	6.829884123671781	-0.0611634901839317	-1.3304679098036392	-2.045823891551521	-1.4662216384349556	3.8801866769417983	-5.500910284021684	0.2470869539656842	-4.610062689025625	0.2511641668961234	-1.1398466026548013
0	0.0003741543086417	0.0489322278593647	18.50461621452179	-0.0706097091996889	0.9938514091120668	0.1869125786427061	-0.2560842630776112	-0.9352725554385768	25.466971661943997	-0.1320449091513131	-0.9434348646918598	5.570068359375	-0.0451427958254786	0.2531931657671089	-0.6660518232424294	25.38902995164881	0.0304815153125163	-1.0770928217843851	-7.14825439453125	0.4533913463554862	1.5116483688452345	204.705297418152	-0.8982970599041785	-6.7047119140625	-0.1689113283791664	-31.497839276209262	0.4599706566279437	-0.3774173157945149	1.020212765955847	-0.377256734482741	2.53794920228104	-12.289762636312258	0.5468174444800081	0.4609072883462346	0.1575852907454406	0.5560787800230305
0	0.0002673767256396	0.0215681033800014	10.92645714528666	-0.0404969661645464	0.4455798585838935	0.9863096779468556	2.334752712826341	-34.159004550067486	20.317163866289835	-0.8467748472063317	-0.1945592546241301	8.71612548828125	1.0946703553955404	3.8987153244097983	8.998608153716798	7.756121451028926	-0.6175660637615291	-1.0909076392664092	-2.215778350830078	0.4042710094591131	0.2917383258123154	91.35480303338632	-0.0509002111672248	-11.96533203125	0.2301553115431336	-0.680999202173729	-0.2347337306358942	-1.070747222781766	-14.026759668677276	0.8370228101298323	0.0642267250177863	15.691266886630366	-0.8566194939389107	12.119356246596624	0.3238659392677285	0.8138112106743236
0	0.0003634836343255	0.0443518534696643	19.53921757785156	-0.0292556836384068	0.9570028969366324	-0.0347390751433072	0.3148102224567903	-1.1036838103213893	27.38088541536424	0.1746689637348839	-0.0698764708665522	5.458860397338867	-0.0308740619159903	0.9818109231551596	0.484212916747805	24.28502763978196	0.1070032595739522	-1.07577523846964	-6.1270751953125	-0.0709347680342087	1.432807968267623	184.26723284295664	-0.8748038832982961	-9.2421875	-0.0695647192242001	-25.88841619928464	-0.1346596961374829	-0.4621269401714474	7.385561497316228	-0.0863105096458491	2.199482999382072	-10.857636856684731	0.1539200053327724	1.4868461942240283	-0.246649937973297	1.4910447846914288
0	0.0002035427763381	0.014028677458206	15.548676074500811	-0.0095684939030166	0.3152754093908708	0.334755464156516	2.122619546995812	43.66386856547207	29.69354187521913	-0.4710710923537629	-1.3928046404519514	-3.10479736328125	-0.1122322029950733	-0.1652566704554163	1.3119373735349145	5.149733858528322	0.3659522000015227	-0.4403745806879695	-0.7439651489257812	-1.6283355678743396	14.71845444090064	4.230443902526947	0.1776327153859355	3.7340087890625	-0.2293577682117488	31.057980345347534	-0.1545848357159368	-1.2857630741198014	-5.172036584113684	0.3076816377653904	-0.0976434360749065	-3.191920817405154	-0.7262542278181524	-1.5849357150980623	0.4460965399537622	1.3000812399578927
0	0.0002191139162647	0.0238953621114712	22.981685728727367	-0.0454972888602258	0.5902155732629315	-0.0170889484812885	1.947537205881957	2.776916165264548	15.739131921835662	-0.064972558627993	-0.5526198453359439	-1.0933837890625	-0.1906206373571643	1.9129129276016976	-0.154346424682859	15.671227670617151	0.1175486478131921	-0.8721742130996502	-0.7491226196289062	-0.1575045595256151	4.668514666063899	116.31052679589853	-0.4688253081674391	-5.16778564453125	-0.5979994555130553	-17.754400200412086	0.100579749020163	-0.9996377674689154	0.1310160427716979	-0.2659230205369408	3.936006306524846	-7.241509717610953	0.0964778766008746	0.1378168748410466	-0.2317100161010637	2.659214170712572
0	8.379455488586026e-05	0.011111365382995	75.37229509506547	-0.0221548994626257	0.7771530085205606	0.1432848917087881	0.7375469697341259	-1.651987414447366	26.687732049805252	-0.0262933528676962	-0.6522654893759863	-1.82574462890625	0.1337847051236956	0.7142431191084966	0.1178341325681174	22.73274712920319	0.0055435691468742	-1.1742390606829132	-1.2435951232910156	0.061663863931674	1.8569200338221976	192.3703135924684	-1.2988134746129802	-3.3497772216796875	0.0486420183446233	-30.340465854883607	0.6313279273343462	1.4525246165568908	0.0874223460541259	-0.091832057895307	2.418600628118221	-12.090072902354398	2.000311183775475	0.5716342980425395	0.0003572955121071	1.5355159623223409
0	0.0004691369875463	0.0315799420722128	16.581356487637937	0.011921890723666	0.7213946182158593	-0.9927940501049364	49.13876129105655	-1.3879758669856597	28.991220940626228	0.1527713774160939	-1.309877384532642	6.02392578125	-1.4120040542849135	44.99402433079084	0.3803577811159767	5.128037820005675	-0.1675456887321729	-0.7130510877109826	-3.884864807128906	-2.80740357038014	77.15217802944399	100.96425249782386	0.5732396092267763	11.248443603515623	-2.5681810962841114	-7.698743838987652	0.4154526645553456	0.114466211878716	-4.398394941228531	2.850274596530786	76.24827672604174	-2.2258000258498534	0.146590429893968	-10.239476268432083	-1.5931252861860177	13.201143443790178
0	0.0001127135338188	0.0214998851888512	25.65650445622048	0.0004702333228119	0.3196324426907703	0.2265556205311725	0.7455436335218666	-1.0087034060481597	6.448481717338221	0.3791103527427717	-0.389877704194657	0.618896484375	-0.0868843920274549	1.147731459791714	0.1208601385988868	5.359954029611258	-0.0751796613408884	-1.0785257923367169	-0.8061771392822266	0.3348509416114666	1.9213348281840357	120.5664100905973	-1.0882615699370706	-0.453857421875	0.2659850090041092	-4.999538909441309	-0.6353651723512677	1.5632277366331864	-1.335130736779977	0.2319366192503404	2.3959703571810302	-3.317327806335628	1.6924863549693825	-0.7014511729315025	-0.1026183013998899	1.798025637237593
0	0.0003654043578278	0.0490444572258561	18.90874149093214	-0.0011230830341881	0.7079871114633374	0.0415770863098411	-0.1364923728791458	-1.0914708926204253	10.690011855427777	-0.0774572568106408	-0.8185815350404275	3.4322967529296875	-0.1728357502713594	1.617146443160364	-0.681033572491201	9.4166365745347	0.1357832541281567	-0.8416193402427528	2.470428466796875	0.1429700612578972	6.390647809128375	226.53001787868325	-1.2915880538794091	-0.701416015625	-0.0169086241836198	-8.646251911709033	0.7855760924773397	0.5856399853843532	1.7833394007728174	0.0511393171804307	2.8365469326640773	-7.616258290991571	-0.6692621492990001	-0.6401069519112887	-0.2020926885679403	3.290884925662201
0	0.0002537312578274	0.0380562348392823	21.66290664230897	0.0145566862608206	0.5581856287811412	0.0921732212515986	0.5289215466895221	-3.5021421267512847	16.672170870244145	0.3820833742220247	-0.6596993687427455	0.948974609375	-0.2099462096090834	1.6371908701010431	0.5886588484682717	7.763613183571008	-0.0658164782610685	-1.057519344898812	-2.56842041015625	0.2665971477130796	1.7385276076907674	185.0606308242399	-1.6181434272533275	-3.630859375	0.3737401322373543	-6.336594338127508	0.2293364542300554	-0.0106362600437344	-0.5044322521381979	0.227534231151658	1.2480240235291369	-7.390630134646653	-0.3925654658851441	-3.2349318059379	0.1632873020480039	1.1392142803971552
0	0.0004720925683652	0.0313592201001813	9.39532015248073	0.0739558934151827	0.5256420920355969	0.1081832884225974	3.889677673507198	-11.145712073040348	12.692304952443898	0.1534130434626031	-1.438001687966569	12.212890625	-0.1288748305506465	5.480623980250337	-1.5225691407285056	4.414624575879643	0.4991224522918808	-1.2261613032601169	1.435710906982422	1.027350793547925	35.19434813500472	71.26118853298011	-0.5013864174422683	2.2151336669921875	-1.2043878662080765	3.7958096519323847	-0.5606373550798451	-0.9449641591654072	-6.4323657465609605	1.084400183079821	5.106167631194243	-3.676641137005842	0.3201475677225092	21.46096541127975	-0.2785263924960548	2.724957588234749
0	0.0001558397772144	0.0257190628409793	23.548274329309088	0.0108243999649655	0.4681766592080271	0.1330568563869054	0.657981730022823	-0.3267270876887848	8.807580816919307	0.1932491676477793	-0.2974551599023796	-1.06243896484375	0.1222506310572501	4.351251386147078	0.5237069518007912	5.876244641732735	-0.0964837329930576	-0.8375702914150072	0.90771484375	0.1151894953755822	6.185712464647773	136.9114265700895	-0.749550799028667	-9.32470703125	0.3554166295561832	-5.82404085597106	-0.610931587215603	-0.0506232678630871	-0.1867636867765494	-0.1366607506500114	5.855502437812744	-4.729903953829863	-2.015090614997231	-0.0595744680974892	-0.3572579429451563	6.681337589066979
0	0.000369297645101	0.0273612871197388	9.493955046808622	0.0822655663744897	0.4143929314305052	-0.9550136360909302	1.5264297974029524	-40.05988138456379	16.283360489052697	0.4998395862008845	-0.764730648777693	-34.8232421875	1.4304766200059469	6.879386008165183	1.522261002723185	2.4440551947087124	-0.2150388529523435	-0.9876553626494208	0.0322341918945312	0.2910331329036648	2.655397135321188	104.71750261989418	-1.1893448096707635	39.9188232421875	-0.8466219675699492	-24.9338062090518	0.0995287848962317	-1.554302238419324	-11.476216216209052	0.6669199778257827	1.2052527527616663	13.782464892101078	-0.8363117580034463	-33.057938959204435	0.1993520888932923	-0.4785750041615073
0	0.0001547767779565	0.0237422295636927	33.32109614902804	0.0051315102858788	0.5339951773373276	0.0333958062092674	1.1345997490514188	-1.108282263470035	14.096410762679785	-0.1689740275164634	0.0775970940653389	-0.221771240234375	0.0867092715541166	3.940148426705744	-0.8633334248624168	7.714810653882592	0.0183425867760184	-0.9595832975525078	-3.0229225158691406	0.0741395067911829	4.2264057113064295	188.50894549098797	-1.273004645331582	1.774169921875	0.0171892086026877	-7.175805669906362	0.3677586331441566	3.280926684617591	1.0933985665572212	-0.2642582102346015	4.933723423977522	-5.832073932133978	0.834821830008339	1.266505490562981	-0.0364488340287747	3.378164972675525
0	0.0001576672572735	0.0229758100499707	36.27190964689317	-0.0287419367647467	0.538240080316974	0.1981155846326561	1.017692221195872	-4.92917459745441	12.859967756682888	-0.5538311489444507	-0.2258076671396285	-0.866455078125	-0.0349895282549979	2.0453548309097447	0.3874802977480568	7.800020068623427	-0.0271862064555255	-1.1365526627715856	-0.7903823852539062	0.0683049007753144	1.312071519842971	181.6955299636442	-1.7719820882795938	-4.6417236328125	0.0175864390831582	-7.101997477246544	-0.1136824184368805	3.305754004565417	-0.228135168637749	-0.0607961967563776	2.383668895741599	-6.631713624137604	0.6630767586153472	-0.742194316578594	-0.0320982232295068	2.691852610292447
0	0.0001266702254528	0.0206252726094325	41.68905860510432	-0.0175911308962348	0.5465669810425638	0.157288746018222	0.7545638523002967	-2.951854880047183	19.1369162990574	-0.0981833327445519	0.7459968714501946	0.5750579833984375	-0.1235285929562937	2.577112206919317	-1.0835642426572163	8.223838735448123	0.105077057575016	-1.0484492031131074	-0.3018933534622192	-0.0807800569594239	2.782966583888874	205.55398943630044	-1.1039113729330048	-2.640625	0.0661443412506772	-7.719328572219845	-0.0888948156351367	2.655485616645479	-0.4128160200238446	0.1644132942206579	2.4897981351809912	-5.671944582847638	-0.3691747002047184	0.7035504874029659	-0.1030475896883012	2.8337505542829984
0	0.0001895123001062	0.0271682855597144	35.92294260688134	-0.0079547996526749	0.6257330604836097	0.1179035161925929	0.5914771038177751	-7.595586950970035	17.835248715514417	-0.5069514963529442	-0.5765628190998648	3.754638671875	-0.0486731071389867	1.5973946485612045	-0.0406455605588279	9.072754737506235	0.0123384066642725	-1.1567677203116773	-0.6058416366577148	-0.0147252391105913	1.081818952730928	217.5610027572233	-2.2138179440958594	0.1031494140625	0.3921462785591094	-8.076127140848936	0.0254676351304981	1.55548755923322	-0.577872341033526	0.0480794872154446	1.3003922780587294	-7.112427781702076	-0.4162676864696846	0.461701787281882	-0.0674688859457857	1.2249073478066492
0	0.0001509003552968	0.0260789629661577	11.570349823623197	-0.0720743132846327	0.3350130303790081	-0.0052365819579897	1.9359475257772871	2.1766298459049653	7.068557140421163	-0.4851004866463657	-1.184864675632026	-0.93865966796875	1.663458567920775	50.78473681866389	0.2808905035891212	3.5236905670724488	-0.8591653675993671	-0.5533818140442937	-1.6758556365966797	-3.866109271775054	47.97305015345317	61.74555590358559	0.152217441579185	-4.497314453125	-0.8372979176013579	-5.630466314324707	0.3117528904080908	-1.073563931853602	-1.0766173626382685	-3.4060212427158345	36.71890369361486	-1.4928043231754295	-0.5376261045593071	-0.1835134438876382	-2.824640852566425	68.85664787508638
0	4.345264773307051e-05	0.0327802929387939	30.57273562624235	0.009014883468069	0.3153743708603841	0.0415009501533784	1.0356033058326837	-4.319601233196598	12.620366224557834	-0.2886289768944071	-0.5188328852213506	-2.38275146484375	0.0421861886883979	-0.8049434067642465	0.6016703040041603	8.675018360603664	-0.0826151351533373	-1.3384920730944465	-2.706705093383789	0.1140237326058511	0.7155246235083617	210.14076616969888	-2.036320167336271	1.593658447265625	-0.4282899695395394	-8.743632773580545	0.0978916087741012	2.9809449620912067	-0.3003293454538038	-0.1014974173419213	3.0641527771173847	-7.209377009991288	0.6720660750389195	-0.4840425532116192	0.2056517254687264	2.0003815247865218
0	3.608438762928397e-05	0.0251085081488753	40.12967732845217	-0.010724018032187	0.2763005095243559	0.0333388151615904	-0.1056844250839277	-0.6095945193294098	20.217243840776348	-0.6928150626872182	0.4934378311597931	1.47503662109375	0.1762445399700597	7.04431773248288	0.0238786131777443	9.39614887165787	-0.031225133399832	-1.2435710094931651	0.1044387817382812	-0.1235046430312836	53.80845150372421	238.0809669753629	-1.0818207519563878	-0.1031494140625	-0.0244585539944151	-10.225003191713348	0.6716811943500169	5.101318305692819	0.1691978609434699	0.0498891687269523	6.169207467001477	-8.663671666095	1.025994997243874	0.8721925132232684	0.5688597004743106	17.03773782825457
0	6.052809054716517e-05	0.0339202326406799	27.899198735496693	0.0210370011397627	0.3139933572767324	0.0620266293484848	1.5155622335197385	-0.6502591921809723	12.060843713286715	-0.6451391608693513	-0.1334017786075154	2.4755859375	0.3572968858296818	8.143058344034872	-0.9138202279172264	8.940468407897972	0.0564507642137921	-1.124376408436235	0.409404456615448	0.494614041140429	6.49552023883445	234.4358625670988	-1.141250459047025	4.774528503417969	-0.3631536717933167	-8.96642094328446	-0.6630504988558382	3.100411190014143	-0.4495721924040516	0.0103420377236953	7.008177792969144	-7.493784788266554	-0.2013331737535795	0.3335254295265599	-0.1474178970813473	10.141751091619406
0	0.0001534537468286	0.0361469169678107	13.824283560333743	0.0212866214793159	0.3713047695593127	-0.200208589564013	0.3705999334912331	0.6750124142643402	15.384326269128216	0.4102003481918871	-0.9085357736986815	-14.3790283203125	0.0161228853170359	7.327100341600984	0.4349389464296974	5.2316344463074165	-0.3104241254602239	-0.8259563221177362	2.301924228668213	1.29651120754251	17.259179385663444	118.815845515402	-0.6663670833237327	-9.7166748046875	0.5641735216583391	-9.71055411899073	-0.6016726243678278	-0.7372235840844117	0.1400716800450467	0.2484575269154195	9.397201041189064	-1.8655526230606996	0.4375056925525711	0.9105822744437492	-0.8303820218801842	3.901126040137896
0	0.0002908477750805	0.0325700469790159	13.760170344637825	0.0437823469274366	0.4707320314116147	-0.3003587333273199	0.0786616699352298	-6.612603274358523	35.54856371784429	-0.0731714782170509	-1.3368349482724482	-10.273681640625	-0.6887129784278034	5.553680828325568	0.2180142742995908	3.1115263460913454	0.4391166529236318	14.124549965513816	5.80183219909668	0.8470856061970452	14.95920801589456	99.0876047667281	-0.4841876029258201	8.05596923828125	0.4451571427166271	2.009852317186424	-0.9050357039051976	0.3645532233589961	-14.57252019569033	0.7704111278353661	9.212432529639967	21.97957973744283	0.0756531961995248	8.360018204525735	-0.2765483457414045	0.0914922891081038
0	0.0002575575611475	0.0338635184819792	21.71165618738412	0.0203303665201231	0.5321243510676466	0.01632333588956	2.0433479349931787	-0.7354670438897724	4.625366396618319	0.4012498102849351	-0.3203799380006429	-0.5982666015625	0.1787181834701579	4.503296470374232	-0.211351360618622	4.0024712023563245	-0.0942191140868092	-0.160494816056671	-2.378238677978516	0.4418820502545668	5.8311363116508685	164.65046334827107	-1.1878784973730514	5.6732177734375	0.1091045233603553	5.4676985915705805	-0.1264383561572355	-0.7568673970297017	-0.145989304825818	-0.2049210306649224	4.357230187826109	1.5263701529060285	0.6807669843819966	-0.6936761860724268	-0.0836212775424903	6.289216888569441
0	0.0008478633538722	0.0368405520077568	8.808940596828975	0.1429705465956809	0.772369227993613	-2.3136054958735737	10.161456029095405	-34.916405764592895	28.495939760901223	-0.0258799121338375	-1.6150418658552212	-28.5311279296875	1.5102737486098945	19.90379781728096	-0.4369798558349916	2.999225497049995	-0.2043878944258841	2.46646270272559	-3.1860275268554688	0.3234611835964261	11.823704375007075	105.80580545032186	-0.7884585842813878	79.43278503417969	0.9542047157364588	2.8199496024489807	0.948079369431154	-0.3082924169526793	10.14740100921497	0.1880061291125818	8.945530351623917	-22.32452591910576	-0.2121733316351156	2.195877455164591	-0.0363049747833561	10.961279699809328
0	0.000515516470146	0.0567398388641512	17.7752415226738	-0.0878415247220822	0.9351657707062508	0.2426307325690878	1.8937120662629916	0.0651311006414777	5.064509976698407	-0.1517186364900394	-0.4610003763655892	-1.6503906249999998	0.2167451548444447	3.011227553048009	0.598033700645416	6.423603331387747	-0.5216841856032305	0.992060627873192	4.787905693054199	-0.8761681635725637	8.15063776067359	248.77595162952107	-1.009905400882697	-25.9730224609375	0.668296517437997	6.765111500092441	0.2936955966340674	-0.4556681611341027	0.7636970662125404	0.0157208034771624	2.3421697714408776	2.942982769227683	0.6629878767466986	-1.790727583269426	-0.0484804175895819	1.8295293128059047
0	0.0003453831075493	0.0418473624696771	20.313819062350344	0.0028373423958489	0.6861503436754015	0.0046726438513251	1.0010586665337322	-0.3617487821710223	18.616829825645407	0.1256530573576808	-0.1299516381038823	-0.701416015625	0.1292960530983808	3.5271264362223387	0.3261103970412901	5.406686565777964	-0.1247037089362667	0.9899378833135226	0.8052101135253906	-0.0599086876476537	1.890863141554783	211.9801752623336	-1.0217772897202029	-3.9609375	0.3106620896242371	2.7574597440507	0.6347467381443254	0.8811314713824929	-0.4117647058848224	0.2677735583079875	2.8783294617114152	1.510628771873447	0.2462387594783038	-0.790851093954688	-0.179688663147872	2.575703365923864
0	0.0005728202144282	0.0402297655989599	8.754400060153385	0.1450139543632407	0.6270323457499386	-0.4066563776604103	-0.804285174285515	-14.240502444280397	29.76104127522953	-0.4111901164896892	-1.5594049206390823	-24.3226318359375	-0.1186751285958555	0.5778892999689464	-0.2634591715927431	2.0582107727394074	-0.6825017739627777	-0.2907877016956339	1.5117835998535156	-0.4689177442123533	3.1846521935513303	102.57911325061482	-0.6953340560566539	62.6116943359375	-0.5020944410971455	5.766941438836216	0.8399637210481243	-1.0519510610276628	11.158074866035651	1.028978633436366	0.6877792973094472	-0.0687651190577366	-0.3954674500807369	3.2843242292055246	0.3877898719949126	-0.1337564345712438
0	0.000191299141967	0.0384808813813836	8.986109690308766	-0.0815927319512352	0.5301296116737703	0.3594715625606111	-1.063607614954094	-15.522828188909305	2.9692838256327847	0.1249448512839133	0.1947980679717926	3.236312866210937	0.0458769484839434	-0.0935880739063481	-0.2335867541427919	2.041830555733293	0.1089112554009346	-1.2733741329047328	-0.8538031578063965	-0.1150863888194549	1.265090322670817	95.66056466663044	-0.6822654957176608	-14.90509033203125	0.0658474473287197	-5.923306927712645	0.4152656721488848	-0.9378125058103096	-6.464578450358726	0.1925591884878218	-0.4094979711717919	5.805130950931527	-0.0216291948261739	-16.662608374069354	0.1076299594720517	-0.755359822808753
0	0.0002297757455641	0.0288716970394683	22.14162995917313	-0.0049854644772731	0.6362338691266113	-0.053941264512492	1.735244173648613	-0.1670542631280535	3.896464498290213	0.1777571761236961	-0.1541529626767492	-1.108856201171875	-0.3785653221320664	16.90919947928563	0.1818042737846067	3.262769493162906	0.1209565836434549	0.897010100386844	1.126212298870087	0.1056935339661127	5.250542208873734	143.61195016467732	-0.3370504757981894	-5.5494384765625	0.2321412326638817	3.731806556505602	-0.8215658606715814	2.325822082074511	2.1782631445255616	-0.6572891818421592	24.223145530098627	2.065946262031267	0.0668078597206856	0.5279667766251555	0.3459668147001711	7.616552640485517
0	0.0003070341585439	0.0161290316334534	10.790408180319382	0.0208129028707668	0.3047532133297566	-0.5950279040768556	1.9786399512089448	-52.178063479436645	7.687667481658897	0.7165550505086657	-0.1637854156082232	-3.54833984375	-0.4323928207097263	2.023545262995771	-0.0432314532394716	2.466219854981755	0.5199725068644023	-0.7886359576645185	-0.4077625274658203	-0.0642141587733898	3.314582116760954	80.10245919788045	-0.7930578908244538	1.23779296875	-0.0430524993601843	29.093319416969194	-0.2605148051588021	-1.1222654274775137	-1.3243650808480112	0.1987426190564252	-0.0423859556198369	2.894031368417907	0.0708388524375531	30.22160200235049	0.0397220919596654	-0.7193603275254641
0	0.0002946846928929	0.0353742938456776	9.386726785084743	0.0285013272861462	0.517093522870163	-0.6207083566768004	0.1521849869275557	13.703864010797728	24.91781281072174	-0.7513305734764278	-0.6602577422516278	-33.42041015625	0.1761461595685345	-0.3956556428068127	-0.3950165169830629	2.0130847341696523	-0.1111020525063931	1.5139277422476698	4.626412391662598	0.0585702082970954	3.518078931885508	60.82959557140035	-0.2504986311359611	38.577880859375	-1.1329911673423534	12.435161766693817	0.0290367460741938	-1.35631952954588	2.595256570863839	-0.308643617742928	0.0276937117379802	-7.907134752699807	-1.2309046184214334	-5.433428484719528	-0.8391891765154982	0.7739629015310889
0	0.0002442877483083	0.0279945000572357	30.879824113478293	-0.0229578478315515	0.7117306352484617	0.3324355095832766	2.437040359909309	2.998938473688353	11.420024727586476	-0.7445525573816774	1.1384593069450792	2.3311767578125	-0.1126301243241022	2.2388648672273845	0.5550359231834104	5.370559100529944	-0.3307114895434118	0.6251326834912105	-0.3884220123291015	-0.0112559644558179	3.510522870463734	202.87247872913045	-0.9011823886717594	-3.837158203125	0.1531440639485315	5.589623462693375	-0.3204463405539267	2.2153030722327616	0.569438202252833	0.1190518811095611	2.473316480362077	1.571747701452638	0.729967437943639	-0.9290271930736792	0.0627985337247864	2.0432195600755074
0	0.000204006529549	0.026187197294088	39.47093974636158	-0.0026498646010963	0.6569894148496593	0.1556779599453945	1.2089956982929395	-7.14798840619446	13.586866976476514	-1.194127342919079	1.3826673729797037	-0.866455078125	0.0097216167678457	1.4203509237900045	0.2291226727370908	5.777178449154265	-0.0596757868701187	-0.3154132049940314	-0.7710418701171875	0.1696986260478974	1.306198085903243	214.87430978381795	-3.243433565487128	-5.88983154296875	0.3967510850532348	7.01967076839675	0.5243655278119844	4.130822917108982	-0.5951871660072428	0.1198534462617407	2.3339401766400654	3.0652881353764787	0.3707362326777257	-0.280748662932055	0.0634584822142495	2.3412245709566903
0	0.0002034216401381	0.0238461285977426	40.05993386894446	-0.0196011011953469	0.7258229544921636	-0.0246911347716633	2.0775806925159377	-1.3133021268975849	21.518375649087982	-1.1667436249805996	2.092252749607188	0.79425048828125	-0.1206656000192516	1.8564772103635208	0.1813711268310239	5.811400222409417	-0.15489947621136	0.3140262762775503	0.3833451271057129	-0.0093109686937801	1.8969038714981357	229.4173853453414	-1.414182662232192	-5.652587890625	0.5764078877614126	7.470078008143277	0.0229110938142297	5.651042370258541	0.1925424250743681	-0.0409705964220477	1.5301446721854997	2.9145940595391524	-0.3968517734856718	0.1843224472092641	0.0211425357469087	1.4954909208750595
0	0.000270416579943	0.0322178801915166	28.6594862368677	-0.0460522291984082	0.6944149565257538	0.8595687502819553	7.487049173212402	-8.074944582952272	10.654746346467906	0.0275029389847308	-0.5773775240055325	1.6065521240234375	0.3780711899943109	5.528368498192615	0.2874541623000791	5.8475361523876455	-0.0614126557755247	0.0433361393777746	-1.3319168090820312	0.5181394287761458	6.131886308570797	219.5326960142867	-1.4751865508741182	-13.203125	0.7645556231368349	6.566240081370298	-0.0109037922237859	0.4460460420942689	-1.358297872336646	0.0555539993821777	1.6190986797410862	2.5200045147316423	-0.1543139239745546	0.2728161988988731	-0.0971942896426382	2.0991355473489404
0	3.0434601268423637e-05	0.0251920169523128	15.869704717841204	-0.0833989728505242	0.2463964442026993	1.343917757438872	0.9551874381952654	-4.187245778191397	12.199429622713836	-0.4335617848125866	0.1271223623847466	0.3919677734375	-0.4013845211988002	0.6987715701596771	1.2550409908183582	5.819327823182412	-0.3010759574212543	-0.5771419344520434	0.420716643333435	-1.667979899198692	21.1286230007815	84.65036581798489	0.113926377725388	-11.6971435546875	0.7838363872570205	-4.023545735957766	-1.12096946131411	0.8245693972046206	-0.0573099415205113	-0.1975058848957967	0.71846213266282	-3.2253026803817497	-1.1223234709685936	1.8644970760233184	-0.5441562714668206	1.1103868174206295
0	3.9962803482399634e-05	0.0240656246742699	48.80977168667083	-0.038508345898367	0.4520356095359359	-0.0150969277964227	0.4923438417253831	1.357828684699228	16.391972470959683	0.1433938918847753	-0.785757044371068	-0.005157470703125	-0.0027316016538175	0.4572122077616005	0.6581629390605457	14.498909204708488	-0.0262473748523632	-1.1967180271351283	0.4087295532226562	0.2376205645953211	3.2082028719787994	275.6112728004068	-1.3137045154477165	-3.4039306640625	0.4364678582573126	-15.750210715714784	0.6615832251066185	1.509477257626048	0.4494736842067937	-1.0867905840379175	34.911344121080695	-13.54279255447077	0.2029439240724125	-0.2071345029252622	0.2330406966116044	30.169878031981195
0	0.0002448373787551	0.0371643263979002	13.880689553934449	-0.0079043305546259	0.5101140339156008	0.2452572562613585	2.200968900516626	-9.431294731247732	14.495509538562407	-0.455891030505427	-0.8808012180603573	-1.6787567138671875	-0.8663529802226483	17.91972622775519	0.7302311534770496	8.263445652014813	8.772002763370418e-05	-0.5356627499890414	-2.2077198028564453	-0.7047753782914804	14.603212929796014	149.35301779552395	-0.7312318481282799	-21.274566650390625	0.3772179302226318	-8.20167270401895	-0.8602448969721307	0.1385545236638168	4.443157894726911	0.0478971529504113	13.576653859515568	-2.993469005213181	-0.0987518782870838	3.812748538011827	0.1738512245790891	10.641822868576876
0	0.0002235924353682	0.0398393690176167	25.235195712937696	0.054695808386362	0.6709652040565582	0.03725049491696	1.3685385169424389	-2.459493092644522	18.28535596499783	-0.0135367188749772	-0.3402118270679883	-6.68408203125	1.1655083894389031	12.255428381786851	0.3765228862651355	13.591326292633523	0.0133239211165982	-0.8587439705053721	2.09393310546875	-0.075484573907774	3.063905077320418	258.0430741195291	-0.7947970304270036	15.2042236328125	-0.3559722410243311	-12.381425290613755	0.6822747608234673	1.40382638827707	-3.252666666648693	-0.1707315943603335	2.9804259995734435	-10.35076263994041	-0.3014484977826166	0.3094736845330885	1.425749911884402	17.89457050080434
0	0.000148207259898	0.0284741035350401	25.146852040994972	-0.0151170380529055	0.4467666521642127	0.1828150118998508	1.918660862576766	0.663157053839853	9.848366222563666	-0.19348258118818	-1.0490166898682551	-0.1444091796875	0.3451704160608154	3.722692226707433	0.7397309417613513	9.075974284112624	-0.1098157844098701	-1.1279671606393764	1.727752685546875	0.4160177640966471	5.484805306124411	162.45755575939114	-1.633407657839253	-8.6439208984375	0.3467877721923233	-8.716184905997977	-0.1372839907101243	0.921160587725964	0.299648459637069	0.095918578389472	3.784708639367978	-7.495448312455423	0.5449858174245003	0.5692105263193898	-0.0991533986070585	6.007490481416529
0	0.000404229930467	0.0323357521846708	8.912602502714348	-0.0400892432271078	0.4878518135656666	-0.0385297535449915	-0.6328570729145251	-26.82814543639452	25.311081706009297	-0.0820387216506861	-1.5306957785629671	-34.41064453125	-0.0457380260745422	2.9995529564719248	2.038951742161132	5.043135390034363	-0.6183661346210851	-1.0027968427191247	-3.2724151611328125	0.6449694845520099	6.891519161863664	105.0723628882974	-1.0453037722947451	57.84619140625	-0.3682404682040643	-22.16952245660405	-0.1010659624078142	-1.6098948640974131	-11.295789473704133	0.190190273705629	0.963744376039522	-1.3932581415139291	-1.1726111184281154	-29.158853777810123	0.2211731342068794	-0.1335242334703816
0	0.0003549765085542	0.0566900236109194	18.281198631403598	-0.0449843251086541	0.7824539475883637	0.0437237743457652	-0.2269582231412181	-2.0564417163017485	13.443864453280204	0.3723451736321128	-0.9989330548833584	0.5068826675415039	-0.3361362890951063	2.736937453169865	-0.3977176075092785	13.483827791877609	-0.0971470280754313	-0.9586538583105768	3.08569860458374	-0.3566277986666634	3.012441193815794	268.89862631603177	-1.1479700033679183	-19.55841827392578	0.3645850228428762	-13.259988435880649	0.6388533092572336	-0.0235210537606231	-2.840833333208796	-0.1956346943277848	4.979878956531554	-10.72762273890782	0.2786302396701675	2.2694122807068773	-0.0384016787986778	2.0583348520925475
0	0.0003397880514524	0.029183845748997	9.184076636244775	0.0166669280013271	0.4400821577452048	-0.2800846254886427	-0.3172080186400605	51.74492890442579	22.116028668266047	-0.5140448759269444	-1.1167834226472615	37.32977294921875	-0.4665810448839821	1.224671998033362	5.03466116141162	4.154676918224071	-0.0638725207275442	-1.2731003612624618	1.2558441162109375	0.9089093303880428	7.657260774006389	24.45633505626615	-1.051488099530976	-32.5333251953125	-0.6540663808298378	-44.880783140366844	0.5004749113555569	-1.295432188919507	-25.31789473661985	1.6753677082951686	8.459315288873622	23.83720744552923	0.1532422500258247	22.46549707608351	2.713899877989246	23.680060140117607
0	0.0002591078191639	0.0398431367572131	21.64873702525978	0.0013578438375825	0.6312386397135498	0.1572810442296217	0.0171703658054118	0.2279458721992279	17.50144394998148	-0.4092990934576769	-0.0325617319452562	-0.57763671875	0.3103519973365378	1.5330356320031688	0.337755071628905	11.173542937983898	-0.0403103500668132	-0.9435288800928988	-4.3444437980651855	0.008852325812479	2.2277548273713164	200.11552237316067	-1.271292213573416	7.550537109375	0.1920721739559882	-9.997032578061376	-0.1320642170733328	0.2746982074664261	-1.3508771929665857	0.1189183532786746	2.087270450398205	-8.461061785242233	-0.3660774963676851	-0.1166666667453313	-0.084970941319947	1.4667313588315922
0	0.0003397495713559	0.0310248195881136	9.606904104044172	0.1509261126262027	0.4455583939260995	-1.4597907591124353	3.0802220769895325	-33.18611662780077	13.715326655774954	0.7620527743435684	-0.8853827994997503	-26.98388671875	0.7464668492785675	1.8468673139279068	-2.83329595376172	4.538743048541997	0.5683372240767579	-0.0217718820212349	-2.5123329162597656	0.7071693633878303	7.87246495414964	95.65025900646144	-0.7476656797120323	53.0394287109375	-0.7492289524834579	1.3942629684942585	0.4374241861928149	-1.4483128468349409	3.757894736933413	0.312616444169999	0.9023061468759755	-12.476040417718444	0.2497768206025473	-3.97894736842885	0.1558524641452299	-0.5559424506244826
0	0.0003688113115312	0.038282773991082	8.954405128974384	-0.1639495482210844	0.5654023078544137	0.2053691109709674	-1.1584727777404435	-15.563832692253897	16.143371776088266	-0.372193287144462	-1.4846895212380196	-7.955398559570312	-0.2329536860743283	2.4862300565390223	2.7814539546855457	4.623737891099993	-0.2544929931464483	-0.9984972580632464	-4.996299743652344	0.4057414208368372	0.8454301050194895	110.52341269298488	-0.8951382007126522	11.80029296875	-0.1497963390390339	-13.21122326024928	0.095771337652689	-1.4148535740688266	-25.730157169587613	0.8393204166999446	1.8493037471935647	5.195810732168839	-1.3466804666349157	-11.00105263158039	0.4746344390983729	2.5177264707247917
0	0.0001523265468364	0.0297850700539764	22.59569531041716	-0.0498529298142229	0.5621500336857639	0.1656810408313216	-0.3354247653354867	0.5710106572028901	9.619959435425406	-0.0112870335070247	-0.9182439950456228	-0.8645210266113281	0.1410731599550201	1.7232838195760936	0.3727973575480945	9.078258274688892	0.0334665203087218	-0.8582914071228891	2.409828186035156	-0.0223998175955541	4.47955302209976	157.27588461681302	-0.4567951601260578	-10.232421875	0.2434449025157519	-8.81532205174921	0.5775455179921053	-0.090817804467159	-0.825263157842528	-0.0471269061096203	2.110419802823987	-7.265303238232232	0.128038982882854	-0.8733625731348127	-0.1740619645668914	4.4037456831258
0	0.0001165035622722	0.0180603601862166	51.62300749846997	-0.0188463412149477	0.6216254292296955	0.1532517193677446	0.6486229988343988	-4.400288991082022	14.394787228115124	-0.3021858186975137	-0.3028019935511254	0.36102294921875	0.0481660639173351	1.6185041135365994	-0.7755643253437512	12.080863735722003	-0.0042410111057896	-1.132833509339514	1.5588455200195312	0.0197964693163611	2.437776365768488	217.6528072242349	-1.5306656747550549	-3.7933197021484375	0.0098150135336762	-11.68657373866877	-0.2520465068679193	3.939183360511673	-1.5788888888233856	0.1029438237873753	2.5011169140273006	-9.947144781192415	0.1200580380153368	-1.3541520467797294	0.0556013295151407	1.9636621178566849
0	0.0001207038414195	0.0211568677434545	47.03654389257086	0.0077509987852997	0.6062099241254506	-0.045248359778449	0.7623652635272586	3.850870676886728	18.23795923949661	-0.2008679325254181	-0.0484248183251678	0.0206298828125	-0.0003277303775961	1.3306013698939507	0.3597859020122058	12.316931022947005	-0.0727305006952059	-1.1699153409601977	-0.1571416854858398	0.1409950084119302	1.6841776278061884	218.94376181407864	-1.795675754587721	2.0010986328125	-0.0077467990842824	-12.139687992029623	0.2913277239062466	2.47334598066565	-0.3356725145460437	-0.0439656524085857	1.328093520162439	-10.246982837858198	0.7513211168554235	0.2253508770880863	0.0144661835101659	1.6584572000429914
0	9.651655777080968e-05	0.0179160491886369	54.40898807682174	-0.0165072699858708	0.5357562500121169	0.0869952518812005	0.355360030860631	5.547380991828134	17.647452487572412	-0.1980214227305926	-0.0786039447625248	-0.1031494140625	-0.063446157410046	1.2764361558926685	0.1247366542705066	11.734673053470678	-0.056609371176635	-1.1424426250980853	0.8953046798706055	-0.1790691724718331	6.405473407404761	201.99284170909817	-1.5462673219387926	-1.9185791015625	0.0415469318125163	-11.211263347288885	0.4810164576134466	2.378291681616654	3.4860647701862035e-10	-0.0152105409081491	1.5851266204500107	-9.496254092937304	0.0632648378998759	-1.6505263157994108	0.1496702285253942	1.021921404783733
0	9.252509512408888e-05	0.0160577715891813	52.61410729256418	0.0095176230181186	0.5166262548924496	0.0316712327015814	0.934202505229694	-3.809361867058585	17.188685054475766	-0.1332904147074813	-0.0548764354668218	0.025787353515625	0.1692293056329362	2.836218730209201	-0.1445366268269055	10.552708572312996	-0.0275597542662701	-1.2108635078577044	-0.8677444458007812	0.1383159600920076	2.56593386012358	180.18318747325836	-1.41164845407966	-0.3094482421875	-0.1127647192293189	-10.37133419749653	0.3610830278044439	2.368063900347134	-0.2580994151070186	0.1412637082123177	1.813212134331684	-8.599314146914153	-0.2592702836690394	0.8589122804280909	0.1742250347320511	2.808915986755779
0	1.3884925493231712e-05	0.0130046205935313	83.16771218675055	-0.0191578945241701	0.360546390119769	0.1588351788894175	0.5899917312442637	-0.564320973503897	15.30883452614325	-0.4326686714335535	0.2459920696964923	0.8870849609375	0.0614195694520039	-0.3787921712928837	-0.2932168369404309	13.0493666436396	-0.0161904781310139	-1.2840170835409412	-0.2021083831787109	-0.0603072994567917	0.3027673156856014	236.7624263648599	-1.7241298456370775	-0.4951171875	0.1048420288836665	-13.546061302761832	1.632050132568014	21.512992510297305	0.0147368421232272	-0.2442064511506272	18.327243378347436	-11.459843836522609	4.00405860215762	0.2520000000196916	0.1061320789719242	8.472058918649386
0	0.0004042032852638	0.0331042929033738	12.1765296961225	0.0181320747160942	0.526424060421514	1.1844058313704962	10.183587885235594	-24.117214709729254	8.99816279010354	0.1211931993608229	-0.8953554657630582	2.87786865234375	0.0775381192043649	2.758526681674668	1.2997177883304945	4.401701414535589	-0.5998208308512796	-0.5884961456140716	-4.782587051391602	3.16441733355321	34.1706442968163	113.05609873476982	-1.0452828120912818	-7.885772705078125	3.729687000319605	-2.1781614739360404	0.6954218488238683	-0.918979147707324	12.471052631503005	-0.2916672863593449	5.323419903137888	-4.93709335583544	0.2903320774988487	-5.814520035085664	1.2014423461162935	3.9513228087769705
0	0.0001438872744244	0.0261906633857256	25.0441584444498	0.0046091710388194	0.3591326070553579	0.0921773963153424	1.277336600880744	-0.7543683352175345	5.488535498021726	0.2395172368566182	-1.1641004916764703	-2.8495025634765625	0.2132104349596627	2.8689474402522293	-0.0457172349773058	5.807598337009628	0.0242129550444011	-0.9837983148323896	-1.0572412014007568	0.5667237518951433	4.68410133527108	148.73210886660576	-1.7500586137166876	-0.25787353515625	0.1397962021384757	5.512033645271073	-0.1955433236834347	0.2237490677746794	0.049736841991427	0.1886826922209956	2.42427100553293	-5.547113598750525	0.3296796584401582	-0.586198830369141	-0.0782094940355656	3.221522962470591
0	0.000294273230467	0.0364724544021356	9.552921292834638	-0.058594463109201	0.5014386986806155	-0.0488441101193842	-0.6502424209139974	-25.69515278956324	29.95263765382235	-0.3206212546406147	-1.3776005438935282	-37.63922119140624	0.5321367452314487	2.252785844979565	2.260949139229237	4.967216755621018	0.3010432323624405	-1.1747412692296362	-1.1797714233398438	-0.5579204086402569	3.808263819998259	113.30112818423272	-1.1531198053554688	49.0372314453125	-0.435266098145236	-5.9933189188286	-0.5086016475608813	-1.2988157727340657	-1.8826112736412548	0.5362616595377379	0.4571225417889506	-1.4597654206133333	-1.0610617505875182	-8.923055555556962	-0.7203630831878287	0.5378906204672655
0	0.0004723610569989	0.0575114651335941	18.20640588185093	-0.0010029596455884	0.8647368044449404	0.0105547315359286	1.0224309845301356	0.9861788449582468	9.169679993885456	-0.1392675334271472	-0.906911756393658	1.1552734375	-0.1816355107621148	4.12310653979017	0.6397753997959486	9.954008114930934	-0.275581492905283	-0.083489207709392	0.3429718017578125	-0.1207216892488642	1.085199016593208	256.62282541934013	-1.0558175601534656	-13.739501953125	0.6815838332770838	9.954636546757396	-0.2810509644196836	-0.3591461356009193	-1.94526315788504	0.0780671409701095	2.39831472975077	-8.557955928935272	0.4838802179892327	-3.1094736841423973	0.2227713715114082	2.633809240448717
0	0.0002930792150138	0.0312809218641459	9.677841676346882	0.0843842455913003	0.4271445766612591	-0.1929512408537751	-0.702186089240465	-39.58843663355738	22.15015732626415	0.3092111395266108	-1.6717410840471152	-17.205322265625	-0.0885134151324657	1.1513441542341716	-0.5389220670543322	3.364102276180221	0.4337934907259486	0.16570623877455	4.248144149780273	-0.304944881574339	3.378098450658156	95.90681437197684	-0.5814691742941488	36.90943908691406	-0.096522347433931	15.238707621880856	0.4612973756671089	-1.312916773281206	4.255258452633347	0.0983688141816735	-0.4303887344036261	-0.9841086751790036	0.7266006161760142	4.150795321628936	0.5951335636079398	-0.106294402314242
0	0.0001754132971296	0.0288060157445951	21.32536552516338	-0.0506186500423683	0.6030286934994897	0.4060767953910008	0.1025913286469295	0.4785895047482858	6.61668008589365	0.1283586997399689	-0.6026687353665205	2.038490295410156	-0.2609277072986704	4.192893544201793	0.3912668272175184	6.497020710793885	0.0107726376532943	-0.1423545682751901	-1.019245147705078	0.0174653938237641	3.757889587685052	150.4212797040081	-0.3284929682572988	-10.47998046875	0.4417501672159801	5.967033699586908	0.3247750185025526	-0.646223622433264	-1.0700583684353138	0.5290629758038181	6.5352000334572455	-5.286329748095887	-0.1948504846320449	1.2710503684609908	-0.0692321079792718	3.8528925415089863
0	0.0002772881262038	0.0319126186865013	9.258552566275268	-0.0255406113176286	0.4646615943183743	0.0770652655024254	-0.5664189710123502	-40.35442021510035	26.58688364760676	0.1244741434761751	-1.414237016770541	-27.0870361328125	-0.3238128032238916	2.5598872295964363	1.8791227384724007	5.53952919489026	0.158949483749666	-1.5663715123495787	1.6362075805664062	-0.7443889899265761	3.400995443338457	112.100578104887	-0.8936073217073185	50.790771484375	0.1908637766418262	-0.7911073803719806	-0.2965706401403919	-1.5461286249885948	1.6431578944228136	-0.7945491547802128	0.7838293557752989	1.066044295986596	-0.7380885727317464	-5.422662400013523	-0.545944473178572	0.2252183714217746
0	0.000304736088577	0.0426307787489189	20.899662055594675	0.0245814340804608	0.6572584499193274	-0.0300807055893548	0.4744079768708702	-3.2564359011355037	19.49508761917772	-0.100303625965526	-0.642214345456249	-1.9598388671875	-0.09699560792832	2.1019750556417582	-0.4744195894084582	8.644530727338692	-0.0112231986931994	-0.6348717120867984	-2.264129638671875	0.614708557187206	5.4155117505268775	210.57722452822685	-1.0365579256722603	-13.61572265625	0.413612121267677	7.60345686623468	-0.106548828927262	0.1236613734583444	1.6063157894729123	0.0113392328350879	1.9076698546703048	-6.211826655425222	-0.3034821894048432	2.126608187138011	-0.0592370991444908	1.590115060236121
0	0.0002447066543289	0.037141887125259	22.58020770416219	0.0230786195370229	0.5662125584451945	0.053530776262763	1.1735212351243236	-4.625496417492925	16.599939255168245	0.2941819042284994	-0.3991499048516775	1.3486785888671875	-0.1694778268726162	2.6755282354346424	0.7308912321247449	8.640143755642974	-0.0003096820348899	-0.6404549628089433	-6.045039176940918	0.1231612140226621	3.951651508029255	208.13471583071708	-0.997758142277762	-5.12652587890625	0.2900951937920511	7.444413960316017	0.1034617136879214	-0.2131706206541208	-0.8393859649204591	-0.1254800379924017	2.880770383391578	-5.76730421953409	0.2877086340183103	4.575789877735821	-0.2868095021904235	2.070817720263564
0	9.861115613831084e-05	0.0149436834057186	60.32296287838491	-0.016469966294611	0.5627950632342262	0.0473773602035332	1.4181968127019764	-2.683014422864019	16.094855744891174	0.0308627944346531	-0.2571140191508743	0.453857421875	0.0309947766537822	2.622457089700663	-0.0270508483729967	8.659245950035341	-0.0226068725974443	-0.7782562423693116	0.706089973449707	0.1891042878778215	3.244270027271875	204.7840955609417	-1.1183639226625657	-6.4158935546875	0.1268093153538563	8.04251565428805	0.0032939368668119	1.25967580266413	-0.2304678551802581	0.0107528513875796	2.773544777623751	-8.16959054432006	0.5546891370654234	0.6610263508868748	0.0122671603805853	2.533828768630658
0	0.0001480119427815	0.0227073310425623	46.01770909727369	-0.0132514705710899	0.5936650228568597	0.1300193951967565	1.4587819478721311	-6.415089160412847	13.476254903031998	-0.3099406757970885	-0.6327309835731993	-3.338172912597656	0.1599142544380437	1.8087070345522704	1.0846366926349988	9.55811925808898	-0.0885298094222163	-0.968229060568612	-3.205851554870605	0.1169388170909765	1.743854144106022	224.72615030947685	-2.418831162338344	-6.11676025390625	0.3020683239005043	8.699613885976323	0.0530151199089231	1.1839884313055622	-0.5235672515696663	-0.0183653147608478	1.486377544127417	-8.181182424661705	-0.0128446622124181	0.1019298247872164	0.1595110577136448	1.6012557628542368
0	0.000125197997322	0.0210486468354931	48.04086793767613	-0.0101435028098921	0.5274340713895239	0.0579646819552783	0.5922497834771034	-5.249996692151128	11.650008081316416	-0.3260989093950339	-0.2664982151726232	-1.0933837890625	0.1418277164013132	1.6165535514389573	0.2023000761188855	9.299693786524744	-0.0032383590782621	-1.04913010779446	-0.9852380752563475	0.0992849645455943	1.2330968923549674	219.6672914380169	-2.5232141314179954	-1.196533203125	0.4823692602208538	8.379636546750817	-0.2280451803013687	2.600862871459226	1.215789473153325	0.0154959929464438	1.4231424226075928	-8.234280715279509	0.0089996701478753	0.1657844841955267	0.1340353136955077	1.240033971920334
0	0.000261793249851	0.0395587323576827	23.647752603516345	0.0359868255501254	0.6318122065908236	-0.2153023933701848	0.8531173579986588	-6.790493518323003	10.532807551820415	-0.3057814372501404	-0.4715857194310859	1.73291015625	-0.2141609201946406	3.1204313857544665	0.0516796156086316	9.90845411617554	-0.0684339187645977	-0.621398750086334	0.0259485244750976	0.1870954919354532	2.251896216197223	248.7892225140667	-1.3666342992610192	2.764404296875	0.1739193908678405	7.084069745135593	0.2472983807644268	-0.2891747424162765	0.5413333331460279	0.1818885115179352	2.0409134013073	-6.9092795906534175	-0.2090288704160423	-0.5567251465177208	-0.1930783891628575	1.4483544281981242
0	0.0001896817159138	0.0276159880274551	37.268241077777866	-0.0160010870761844	0.6246104127784826	0.2192967993156917	5.028344508381119	-6.05793431422144	13.238463432979689	-0.1081975461509574	0.0138591419550944	-0.6807861328125	-0.0003970848233177	4.273738107990781	0.4023318334736219	9.844957655181474	-0.0100233964744806	-0.7850084821030001	-1.117478847503662	0.0135542616509455	2.491781897617971	230.6952283734417	-2.230414561200128	-10.851318359375	0.4465524132472776	8.058401728935983	0.2474937345116618	0.3552694246899199	-3.0353798287741016	0.2975732236517873	3.660412354523531	-7.340403072436396	-0.4354948231103083	-0.1423333339313726	-0.0152761163664772	1.5513776260560088
0	0.0001035651430169	0.0172661579217141	15.833863469078524	0.0012378585344827	0.2600159640832035	-0.0075684428506056	1.6221228769052467	0.1824068723019967	31.29961942464832	-0.7539393186171983	-1.1604065983276617	3.1563720703125	0.8233911195029671	2.8172182818457148	0.1650850816883435	3.690714271871333	-0.3240865987153065	-0.9338373822573254	0.6614456176757812	-0.3123726827566298	4.265473540571296	72.03198984805107	0.0492416390430686	-10.268524169921877	0.4171991854134497	3.632058948915405	-1.4537700606274453	2.204901623684248	1.1318705976589758	0.7051013528221325	2.252867474863202	-4.287327723806836	-1.2762282611953186	0.6181286549307519	-0.9385794369734606	2.0656193557518487
0	2.297628195227164e-05	0.0180670125399002	67.82321098312158	0.0042324551209005	0.2990787026312591	-0.0204020940789564	0.7315602822179841	1.2107271848019967	13.128620043398062	-0.0823842883308471	0.2856719112800516	-0.6807861328125	-0.016839309084083	-0.4305924919990707	-0.1653556779704699	10.279508794512449	0.0096947461613607	-1.291437941030195	-0.3731107711791992	-0.6266255121823446	26.086694967051244	255.66333750430107	-1.5305420945265706	0.0	0.2944489839806667	10.805260140996864	-0.8018633911488493	10.87396455521699	-0.2836842104876549	-0.3551461631440525	11.99550330295775	-10.431353364831836	1.2961662269906964	-0.0663049005881859	-0.0433198854298443	3.8884211621326896
0	2.2100607346469736e-05	0.0199049650472941	64.32731817088869	0.0055855125257684	0.3175927349865172	-0.1124501844612868	0.6704871337510165	-0.6638150515261283	14.997033771043856	-1.2093115938236203	2.97181939665687	-0.91802978515625	-0.0108140348905821	-0.8803727263629346	0.4243688627399793	10.889440583118173	-0.0272384694484411	-1.3552148231006933	-0.4584507942199707	-0.0605349294843279	-0.1336708066433249	272.02223948184013	-2.451169364612038	-1.1429237127304075	0.4199725917706798	11.273394981305495	-1.5755417596972496	25.717410506736027	-0.156580589479077	-0.2369661574698281	3.921924946874726	-10.925565015757254	1.9321670162583704	0.2204385964356277	-0.418714663895717	6.65925849060804
0	9.875146014533988e-05	0.0355141207045876	14.683444542003356	0.0756098781885525	0.3607360539076771	-0.6992973984184804	-0.1678136462100634	-5.453121692151128	18.72833745731781	0.4710360200508156	-0.872576826982161	8.8502197265625	-0.6130619671036018	0.8945808861056648	2.2264771505512586	5.805259155552924	-0.3261193858132905	-1.0106619163673891	-0.3104152679443359	0.3454280760601182	9.208779380380513	130.12018564883232	-0.6083569524665939	12.996826171875	-1.106132323343051	8.346510140995537	-0.2860331023120391	-0.2252877261835189	6.0273627369173965	-0.3558599403905068	0.4915168300943069	-8.47209335583741	-0.483913967294966	2.1589486758131966	0.1032927023470349	1.2450291586932138
0	0.0003018094865508	0.035631340647621	12.392838210257535	0.1289995731665606	0.5988616138390764	-0.8268846587011741	0.7754303663917943	-4.138656457163823	24.166276911848804	-0.8230466214024601	-0.8470015719087427	4.9305419921875	-0.5622809831116358	1.561562157675135	0.6189540627850504	12.389597446032123	-0.0155577959300152	-0.788400943544493	-1.450699806213379	0.1226820310317067	1.9909954603837383	119.60709762281137	-0.4555777750862337	23.52838134765625	-0.5461605299671639	0.5463662760400563	-1.3848241019761791	0.8747815141140314	3.772631579036197	0.1198178968048147	2.7992665454090697	-12.429666647981016	-1.1087997094547406	-6.939823929699232	0.346521977454598	1.623667230310457
0	0.0002753668853423	0.0365818670793484	21.093573337903216	-0.0279636155638836	0.6698156014007747	0.1239305031824019	1.8985491574246924	-1.9572447139997609	17.301368225889746	0.0187879816434214	-1.2090357507507683	8.16943359375	-0.3591205404042726	1.6109834583295268	-3.0247246023760823	17.410790789504215	0.1129504589222023	-1.1678753699543876	1.3112869262695312	-0.1466452425980098	1.4766596293799794	180.96121215528208	-1.3779444060603292	-11.281967163085938	0.3902491334608627	-3.646583327359343	0.1044728211345573	0.7030683740129189	1.8758771515711985	0.032521918425056	2.681885261860655	-24.24999554474342	1.1874470979740082	0.7141228072484793	0.1440928284140807	1.8292363360079464
0	0.000415021961544	0.0391112500088672	9.521261125358256	0.0416971401678625	0.5949206753798865	-0.3343228553742978	-0.4073765134053086	-8.118041833140385	26.678016275570773	-0.6042338808291503	-1.3870530900618443	-11.21234130859375	-0.5369491742330448	1.401436567450061	0.9245465997113198	10.162451458243789	0.4177184510021706	-1.2878480678427775	-3.6147422790527344	0.5909099450771941	3.488099273540555	115.0666885346766	-0.8226980782315343	57.29949951171871	-0.9263881415915874	-1.0450662333417096	-0.626080655673463	-1.2302266822209256	2.344752133469081	-0.5986557092597323	0.9703553888409292	-7.1725107269260455	-0.9419517735298288	-16.71280701740315	0.3399075211551299	2.014449132188916
0	0.0002373209835231	0.0304811166161316	9.056664017069012	-0.0998973805116429	0.4086920532018642	0.4320333953037529	-0.9307021599072018	3.916023413441645	18.330850645240545	-0.9197802526896692	-0.7888913206529482	11.774505615234377	1.985993386548251	5.508758346103424	-2.2503105398760823	6.447917231130808	0.0566502338068604	-1.6110840699702451	7.184356689453125	0.3302158129408429	1.622009253421385	75.12535094922737	-0.7117286657891925	-43.446533203125	0.4426107911718693	2.1514209461458376	0.6573612610791221	-1.2562510686433697	-3.7512222222119966	-1.7853196718289202	9.539368397974624	-9.09637712368851	-1.1955957868063694	12.275789473691969	1.2752762891690854	4.242631201141915
0	0.0004517052800649	0.0518160518076376	17.933077818448805	-0.0616726609072508	0.9077249111016008	0.1813173431547933	0.1048848964944744	3.885791460774409	21.755268806077243	-0.0136541907614966	-0.9839082815886592	-3.531900405883789	-0.1305282266823158	0.0171776015143585	2.987510085429093	21.813660592769907	-0.1089472270860734	-1.0458253239039974	2.9436264038085938	0.5899938149241666	2.9841082333115447	234.44061279004768	-0.9722176530039848	-17.7210693359375	0.06696856830428	-4.363709395729124	-0.2292906546918558	-0.4337636131046181	0.1023407366868909	-0.0238902081492098	1.6376587971902778	-31.33278400627957	0.967100757907782	-1.0296959063834876	-0.3526920250720088	1.910942324432265
0	0.0003330953982201	0.0381042946042736	21.628532778397474	0.0536881394798767	0.783110868935429	-0.15284384536367	1.3086160116576928	2.635681311390864	23.70509515177695	-0.5754952548911408	-0.2338039359445707	3.05322265625	0.0065805309967576	1.4937655788082336	0.8074992898358316	18.299196526281683	-0.0586278577039005	-1.0646510043372304	1.0121536254882812	0.2348163101534405	3.581005473765486	183.4010925263758	-1.1575548230285684	-3.820557594299317	-0.4375097602514324	-1.538230875715292	-0.2550016282703912	0.2711516929528135	-1.4663157894210077	-0.0750843799679414	1.8092761095454084	-23.01915040304224	0.0654039211548202	-5.941812865530277	0.3507578257927617	0.96295429987414
0	0.0002084811965759	0.0278834336986658	21.404402529343376	-0.0263300813462075	0.6502720991825539	-0.0507916384048438	-0.2109341364942452	0.9705125491838328	14.991061260599093	-0.0488181100398396	-0.7645847774571379	0.62921142578125	-0.0610027587963139	0.7793162539908018	1.2499755624188391	14.74286552196178	-0.0541899825530451	-0.746017695810524	1.0224685668945312	-0.2588221308242879	2.6531005667835617	149.7427444428797	-0.4594345696634296	-9.89202880859375	0.0218227336297525	-3.0404677178231343	0.3007049892357214	0.0366299181464713	0.3905258705407579	0.2095732902851154	1.974601196283893	-20.39861396579808	0.3512988778042866	-0.247578947363575	-0.2880284921431205	2.554692080553653
0	0.0003170915005008	0.0245916243744393	14.075087761905795	0.0420384723781579	0.496392521378009	-0.4751980503542176	0.5083380964972295	-38.17617781946851	18.920963923396	0.6737165594881123	-0.5000952287991973	6.5809326171875	-0.6329989071892801	0.636005193436953	2.558733344401261	12.828858157858868	-0.5358375915109507	-0.675358486758963	-4.63140869140625	0.692279144523058	4.441452997629682	125.08715820020392	-1.0764546934289787	14.57501220703125	-0.4770810408753099	-9.67146411908433	0.6331800781192854	-0.4261209324232484	3.1688279880006647	-0.2276402651448538	-0.1677181762487172	-14.342763834214889	0.0562101556449339	-1.0450877193344326	0.0633262992135411	0.5226765850713493
0	0.00027696400163	0.0314294638240515	26.8501344640164	0.0177269568229554	0.7911956053701191	0.1691106128689405	0.5650866522823175	0.2713281314592235	24.771884783280704	-0.0192439413281982	-0.8494804687217496	1.361572265625	0.1455622509865729	0.3818545228553773	1.4692920449627846	20.1233598610289	-0.0443382909664839	-1.0159175107809304	1.4515056610107422	0.1926668635898437	1.8140015375977183	214.2619094819422	-1.1674221375152476	6.94195556640625	0.1258787022529953	-4.157409357160308	0.0699577639693411	0.8247806615161313	0.0491228071088301	0.0039227635685613	1.6691586810695087	-28.73824959332241	0.2814060698600377	3.999824561443914	-0.2141284436180991	0.8986032728410103
0	0.0002083995048829	0.0228214514261281	37.60731658590883	-0.0229144943132886	0.7675132623154884	0.2484542261276017	1.9188364188733005	7.830444494984614	24.832037772691063	-0.096427694833849	-0.5702866218126208	-0.3094482421875	0.0957680934940376	1.2127163425151748	0.8282407525433512	18.92399298276097	-0.0541132258876503	-0.9980814065694372	-4.847538948059082	0.2802416412752821	2.724221507776728	179.23083114331916	-0.5826644807148017	-4.8248138427734375	-0.0437528825823679	-3.8212841820613335	0.2006446673602354	2.66933060642405	0.2603508132430083	0.0336995504829696	1.756802643264412	-24.703401498188526	0.9486845162322532	-0.4390350877487377	-0.0545478931035093	1.2382191086915195
0	0.0001922137204343	0.020718722413711	46.34019545013437	-0.0655747900630769	0.8917453997465437	0.208419883575625	1.214820741246629	-5.528198083140386	23.44361253127047	-0.2583422568488544	-0.7586492605519264	-5.487548828125	0.160129538177258	0.8176355154154749	0.4959930184735269	22.03123335580079	-0.0158135593324343	-1.2040735870566892	-3.927413940429688	0.2344076358759163	2.6842429434258017	227.83349609082893	-1.7571524887503185	-4.1388702392578125	0.0512472565827962	-4.593079053844919	-0.8099041851402006	3.968704367509087	-0.4273684214560944	0.0579008340696667	1.3332459637360206	-29.119352832190625	0.1822083759439314	1.591578948416796	-0.0895833755573457	2.477458196785255
0	0.0002042014683244	0.0217262740543978	42.22616007487096	-0.0285333741832918	0.8434964539188252	0.236705708551059	0.8061296417371353	-8.321662743784916	24.967543734166	-0.2214343162187884	-0.5195686164768483	-3.754638671875	0.0129496076826356	0.5810120843256579	-0.2595764395342855	21.03165678058105	-0.0137371170822942	-1.232598442782128	-8.441490173339844	0.3225188269116624	1.5947393644860246	214.55598449414924	-1.565633346905814	0.288818359375	-0.0125679596996842	-4.355856831625671	0.3344005167457005	2.895482457405697	2.1282456143894137	-0.0336481973342522	1.20480502637357	-27.832335288334345	-0.3155402950624404	1.1876666665141755	0.0708615336635043	1.0404149188801752
0	0.0002110844311715	0.0238639133816139	42.3569258803761	-0.0431230660343021	0.9509148771785892	0.1600561470570686	1.0006060711450502	-7.153693993784917	24.85249921099414	-0.2412498404599802	-0.8349673307592651	-2.480743408203125	0.0998222258231295	0.8132719598472868	1.4931205514325112	23.756091312634037	-0.0215884288769543	-1.172193949332957	-1.0401973724365234	0.2461083182532639	1.874990747886592	243.36541747754768	-1.6243982189741897	-4.935699462890625	-0.0490338037832403	-3.9373285477838342	-0.2329417876886595	1.277636224143599	-0.6778968422263993	-0.0706681117449576	1.2316932726521577	-29.295604519101257	-0.0499611838305263	-0.9515497076094236	0.0655818985788379	1.3503776672031718
0	4.940545342583732e-05	0.0263400229270493	43.46412013988766	-0.0383815559875291	0.5602137054406862	0.0962281972360203	-1.0281426565313132	3.257354895375239	24.40815412710556	-0.0168893581784407	-1.231883471709314	-3.5689697265625	0.0509332019978625	-1.1316832809932404	-1.052339195881942	24.299483720426483	0.0056001313997302	-1.3430921263857312	1.6800460815429688	0.0406791203174613	-0.8810467924174317	249.530776974618	-2.5148870780713914	0.536376953125	-0.0558177398154277	-5.4675122522356805	2.595965520138058	17.204412070696502	-0.4646198830417951	0.4370106875938106	1.4577252198885091	-33.8996159900832	2.101089871209473	-0.4044443557522399	0.3194734949036855	2.049722112266303
0	4.470169644591652e-05	0.0203462055681628	62.34552025715763	-0.0101298212207749	0.6628799426028151	-0.0056948326703281	-0.4450706232103876	0.0274888675432079	26.98177198875201	-0.0298221229414319	-1.2162793101326848	-0.4448318481445312	0.0138041803808307	-1.1425164944555184	1.104103446329972	26.27534370763045	-0.0149414303108373	-1.407946057324727	-0.4540185928344726	0.0509943511951099	-0.8896865824268501	268.0421295136805	-3.5176367987683954	-1.3241806030273438	0.6222518487017699	-6.153909013366001	0.2538944393010806	8.748694098946228	0.1473684214946971	0.0123285597086543	2.801834620933662	-36.50832044352691	1.9083078376314009	0.079333333399262	-0.0189183576073343	6.1849425398105
0	7.343423428666586e-05	0.0172181771042796	10.234012993055943	-0.0871731241134179	0.2239217004105356	1.2183450673211706	0.9927796805805134	1.058288733265864	1.3503498642822105	0.3298766212396901	-0.3001147653378364	0.8458251953125	0.2483601062907157	0.6830602663042162	5.329559684122941	2.863004149248409	-0.7642965602409856	-0.6340751791020232	-2.246078491210937	-0.3840443990269671	1.6974912648579252	33.47659301465705	0.1101473158366117	-13.5950927734375	1.28421337541672	-0.6541148163370343	0.2840426350242861	-0.7720766308817271	-0.5600003315934075	0.3107007946591599	0.28385893695248	-4.461215180367876	-0.094978073639227	1.0324385965938916	-0.5327156125812049	0.8106091187382645
0	9.288957537958584e-05	0.02449141217457	15.31219048606666	-0.0478967940138218	0.2456877161958109	0.7560936179923992	0.8306548764403603	-0.7787626583356984	9.38492361410141	0.0666956607131019	-1.4226519914859552	-0.85614013671875	0.1228065458396417	0.1202864182966423	-2.2150512930499104	9.404875211712984	0.6963867654928476	-0.13569031580107	3.8260374069213863	-0.0982990601666827	1.341312868528202	83.40810012525276	-0.2292624582835331	-5.66290283203125	1.2375687807329694	-2.538277546881828	-0.9545403051723544	-0.1351763084941035	-0.5024853801447247	0.2444951421765722	0.7595215438507927	-8.116849458373043	-0.1930319444097306	0.81419978942154	-1.2476966876280895	5.3228041110932
0	0.0001798710043284	0.0228866484294476	26.09948544414585	-0.0019575704317293	0.4451871675858671	0.3753151382691747	1.874740165406364	0.9866411858584954	3.7238187281263584	-0.0010662212035725	-0.785076021756618	0.2681884765625	0.1492961041328513	2.23690007861191	-0.1624553129813374	3.411544243497576	-0.1917850587402144	0.1540941157905608	0.41259765625	-0.2202775246232591	16.038299974170855	134.52447762868945	-1.69854622501106	0.469329833984375	0.1850751954995458	-1.8688785420593332	0.1786490763149824	1.0754598938989903	1.4307017543833656	-0.0980862379942312	4.106459942392236	4.452104517063952	-0.5699868329159408	-0.633684210475888	0.1695000761420922	4.004516198711496
0	0.0003804401954457	0.047691790642873	19.042758297575247	-0.0511593562927632	0.76954065460141	0.2659537189660055	1.525762525289124	0.1418078118350578	6.537868270885017	-0.2357873610738605	-0.6239418731618778	-1.469879150390625	0.3713460255970031	2.903236632171496	-0.332744829430312	5.551880148222487	0.0335712808011767	-0.5092016790929392	3.5083694458007817	0.5853048887111943	4.349675915133371	227.69600835226123	-1.056375553939309	0.0	0.2642862786053818	-2.6774919023838355	-0.6184979637376677	0.4976225313821256	0.3240119033223836	-0.2642559718580593	2.1709861565489974	7.36808237770236	-0.3796585364700955	2.322996161621383	-0.4265159729572139	4.762501031762026
0	0.0002245045075816	0.0232241861923855	14.506977444877531	-0.0146636691457642	0.3771029209258179	0.2258133572819836	-0.2586477259729731	-40.55361149968838	19.348421963057856	0.4498998503908178	-1.1716056593483564	3.133163452148437	0.0093483487010422	1.475287948380787	-0.2519423887870014	2.2472834885218664	-0.1815498318987531	0.217829793440579	-2.2030458450317383	-0.1772445102492175	2.162563757171031	108.36122384450978	-0.9036577741364636	-12.749267578125	0.3956517026867158	6.69684795366635	-0.5946087012482869	-0.6452939350541587	-0.4410818712983255	-0.3563892842768181	-0.0911417258350986	-1.3257294910330777	0.4838872617470336	-2.1755263157824416	0.0700649194823598	0.1222609753016366
0	0.0002995287197645	0.0346838786078646	22.579296130889823	-0.0090511987366834	0.6445364328485932	0.1025276826368186	0.5189636089995928	5.03208185968662	18.627549163295843	-0.2704462938624608	-0.8063759174261462	-2.8675537109375	-0.0210969180401945	1.652123934224853	0.2656147553780376	4.651001925121696	0.0027435165326175	-0.5585968089054525	0.0472230911254882	0.2028581505580825	4.743600639402512	173.34852853200977	-1.5366435858150798	1.856689453125	-0.0560654437797908	-2.310417003602811	-0.4223269938205954	0.0307124399342377	-1.817543859650847	0.1237036840122818	1.6223653135999414	6.029796824757435	-0.000151167216167	2.3578947367069247	-0.0698621243547111	1.653646184322927
0	0.0002147289949764	0.0252060508114319	22.81412300511699	0.0105458289651978	0.5979130788076347	0.0103008933788339	1.3395401935815294	0.5396273308780266	4.116536744498575	0.0459654864762473	-0.5221479598930272	-0.892242431640625	-0.4214721710549502	9.607273579654994	0.205374009833604	3.677917272795384	-0.2307758187108043	0.3001057056319363	0.304290771484375	0.4706635693601596	11.605611686812278	139.11264291189258	-0.51835768306501	-5.616485595703125	0.229288575067557	-1.5053068169582942	0.3674541754077463	1.8767331792120852	0.1569871777767941	-1.379461593993205	22.71988372268296	4.775929303388118	-0.2723215127181149	-0.8764326159173452	0.1926386622244625	3.81095229780169
0	0.000236143698539	0.0319835436709836	21.68760940576894	0.0090616903622968	0.563882649553251	-0.0057326323106932	2.17144702714691	-5.785985690972559	16.49784887287312	0.8607843396599005	-0.0650692502042824	5.20904541015625	-0.1344428294025041	2.2138144728412383	0.2596545293190777	4.605846371295178	-0.1287028702389404	-0.2633785550507896	-0.7935655117034912	0.1804753140510262	2.492786945989799	190.03016915700977	-0.5348737072169683	-2.58905029296875	-0.0807451610790879	0.5415870241332008	0.5677105567505174	0.4104740359176704	-2.22362573072224	0.2019953123590321	1.2345486599668591	7.578964891142005	0.3680347956685754	3.2011695901338117	-0.0667790001277825	2.1122132384819654
0	0.0001217917268564	0.0143452428506484	60.91552347343054	-0.0088507031187647	0.649552714747559	0.029162918634457	1.4349259929552916	-5.33998845281338	10.498642875467963	-0.6204078566377222	0.5974478838706476	0.74267578125	-0.1340999509870337	1.780207425995799	0.037799604163438	5.269901887774746	0.0225738752059937	-0.8158029502506476	-0.0910615921020507	0.0940459160491123	2.037216232601301	197.3696900882537	-1.9378855109084547	-0.783935546875	0.190506193888526	-2.1677246959062013	-0.352059767294778	3.2923963624542965	-0.5894736842257338	0.0474831441696446	1.9875288683506984	7.236533217018802	-0.2928052328698441	0.8244562222208032	-0.0481767619015145	1.1542365894008235
0	0.000211956742049	0.0252358288252665	36.76047541808495	-0.0033100520891284	0.6664822516002887	0.0574655839597646	0.6205235259751141	-6.42385075750088	11.272232625208192	-0.5015701737514039	-0.314695882725748	0.618896484375	-0.0103047105337807	0.9040125494352812	0.3383524491646587	5.713075480151466	-0.0612287631728206	-0.8927755468029313	0.5918197631835938	0.043453890422811	1.7030904325068992	209.2863794841582	-2.229361530343648	-5.239990234375	0.0323486618377208	-2.74770445299374	0.111321861417582	1.5929767739796166	-2.254736842224693	0.0941763930373463	1.199745779084843	7.484918282251713	-0.1730224951234882	1.4442105262577698	-0.0915000276973395	1.1306646549741195
0	0.0001953115108201	0.0229122405449806	40.21797289140631	-0.021075100453592	0.6637437651054084	-0.0464547838475325	1.1093206042104775	-3.7721669501278328	19.52006889494487	-0.4428851922603263	0.5997529083955828	-1.35125732421875	0.0077394983414951	1.522917208825178	-0.285679809822768	5.444077688128711	-0.0341474481947885	-0.8848365493689716	-1.2062840461730957	0.1641782592358268	2.31888416799619	200.8080927409941	-1.8360831899449064	-1.57818603515625	0.4236584893148786	-2.2202105258652733	-0.0976816115359163	2.9636792879194074	-0.4777188982313749	0.0282561602937208	1.189830621123905	7.292559982643425	0.070211589107415	-0.9619756930976884	-0.0605901243874137	1.2252078023449018
0	0.0002586036032169	0.0321605191194139	29.16209543786412	-0.0121006097661062	0.7029070084309759	-0.1463422733561978	1.521839688448989	-10.001151782891505	11.604554911250682	-0.4372773643254204	0.0046462701073135	-1.1552734375	0.0693062308712976	1.7571900643042362	-0.0993072912833393	6.226440162981166	-0.0714727607098534	-0.6608041657571202	0.4893150329589844	-0.0979920802429951	2.941147371944335	228.61920800588672	-1.8717923882472836	-3.424560546875	0.0044194245295682	-3.0427246959062013	-0.0881255960625219	1.546972891138804	-0.8653801169399316	-0.0078789147918133	0.9986859050133248	8.593905011899155	-0.5432849876878802	-2.173684211933079	0.089113454133154	1.0564439006134236
0	0.0002710578716717	0.0318642153706896	31.20711833428859	0.0126980913215861	0.7760842909723881	0.0060417860623373	1.0213190222802115	-7.30220769109463	11.866081735137827	-0.0567717155663165	-0.6030067556572964	-6.395263671875	0.1877437333599635	2.017509367222884	-0.3112533018729389	6.212871538023788	0.0552667165579492	-0.467376091665963	0.1798667907714843	0.2451512368462058	3.8291659806921543	232.28830209158008	-1.6520902975478808	-3.3446197509765625	0.3021506901280103	-3.197461714528162	0.0333823027771196	0.4086121661850508	-1.289473683999816	0.0208023803436332	1.6525444206655855	7.057345182830498	0.1916780304275725	1.5694736845021815	0.0561751608772885	0.905369128007278
0	0.0003011585517871	0.0364519118407373	25.978559500625387	0.010921563082479	0.800010213819728	-0.2453525156330085	1.9085770017690356	-4.840507251641505	8.32613376118382	-0.6588788419422142	0.8259201897268547	-0.91802978515625	-0.116779290432901	2.3486014349488475	-0.1516692564627827	6.625419591443051	0.1288230754816194	-0.4712672169559919	-6.689884185791016	0.4233269035459688	3.2242906471749406	251.73722329519336	-1.2348153958092796	-0.4667510986328125	-0.0856774797852692	-2.9682611331410933	0.197394279313067	3.188808643697877	-1.8236842113421163	0.0576121102814927	1.254286596533381	8.014122060932465	0.4634363606449339	-0.7646800678668124	0.0282936505096081	3.5554985405068438
0	0.0003119776189721	0.0257726185564664	15.29354877026912	-0.0869620397146292	0.5601388209488286	0.0985270653928698	5.276385014464969	10.905746715643652	8.227326039738475	0.1860702264497921	-0.6767610233406702	-5.121368408203125	-0.1908714161783294	2.189330526590433	0.819239325747758	2.9599703901849197	-1.5825850384713032	5.454206660797668	0.0752668380737304	0.072906261576729	19.278684539050523	72.25079598806447	-0.0638111024654616	-14.729736328125	-0.9846218745809304	-1.33707303586298	0.6532327997625196	-0.4457893216990385	0.0618128655257166	-0.1287907496707288	3.744292397309832	1.0882313726627029	-0.1796024969936834	-1.6566666667193397	0.2775303825667068	4.853963290620137
0	5.273967253100654e-05	0.0237292768112699	41.82656607787864	0.0098468460221781	0.275553915164271	-0.2095601868454159	3.3189391534203883	-4.01967595281338	11.078841716738214	-0.7398697241598651	0.3756422098981056	1.0108642578125	-0.1012739425011027	1.6202736187115776	0.190298326239854	5.958648167508623	-0.0239961812170655	-1.1930929922643216	1.026336669921875	0.546970531787822	14.38983745324729	231.0271021404082	-1.724628572448614	0.89739990234375	-0.3339875455084625	-2.8765101210077213	0.5122269949342276	4.624879393770646	-0.1819999999958579	-0.1225384841191241	3.459411259528425	8.595140954309736	-0.0221314094566578	0.3546666666565379	0.1309675183143846	2.2208366602444154
0	4.266883060492244e-05	0.0258418783187447	42.11385819795886	0.0017318814520619	0.2727199765209012	-0.0611597831874511	-0.4338930268879051	1.885479229071386	15.070614640327817	2.0786062931214726	4.680151417329824	-0.73236083984375	0.0498992439745911	-0.3867342073480828	0.8607447221138774	6.63801785551006	-0.0693834402598757	-1.206589344740742	-0.3512721061706543	0.029240939397711	0.4746625445401582	256.5828653850371	-1.834477491737296	0.4574031829833984	0.114112659875665	-3.235822986503002	0.3311749877252233	8.900824872022108	-0.1957339179200392	-0.1488012675682718	0.8441939773528824	9.793642978600982	-3.2117374718356544	-0.023742690079878	0.0167734234889055	0.5945934460970412
0	4.068801145639853e-05	0.0201545396723541	50.70447770626079	-0.0001567293353446	0.3574625789813281	-0.8785331659011487	10.496382867014088	2.657556296033738	14.382210409985174	-0.2666572174148598	0.8068273494621749	-0.4951171875	-0.1664612593807345	1.3029698587753091	0.9175964665183496	10.655358128661929	-0.0350414417259449	-1.2473456053657257	-0.4635276794433594	-0.2675106416624261	60.20195760053895	244.1138514168529	-1.4585006840956316	-3.71337890625	-0.2417742642321966	-9.82034291667958	3.34659117824688	20.694608410255668	-0.3553444912278323	0.2700696100033401	4.728070388017301	-11.520104545088756	1.5549067001307162	0.2517543859643893	0.8254684059050295	27.680615949329468
0	0.0002039366108567	0.0309030402642409	19.99793074497317	-0.0178374067851163	0.4609313943836164	0.1210309887291196	11.240424108998605	-6.184133767442825	15.87745063018404	-0.5822889592043284	-0.4982090096770277	2.75408935546875	1.1102721747337845	38.10601698597655	-0.0759853053322364	7.442090904641332	0.0958345940781042	-0.9030836293368952	0.8206825256347656	5.0165398876672	120.3737717615104	152.27516733482165	-0.8186767610313973	-2.4549560546875	0.1014296929985694	-3.913419839756476	-0.4394287345521818	1.0201702751334585	-1.9157894736844128	1.676682532127612	30.986066628513804	-2.730711832538216	-0.7549448882075014	0.2210526315815499	-0.5025348315648103	3.707138919409816
0	0.0003288294273675	0.0333000995521494	28.878951909249366	-0.0479127382184136	0.8707738836919189	0.4552711560598022	1.3662203154087482	0.6998994356821753	16.155082398061918	-0.4574841053479536	0.1914585988882904	2.1455078125	0.0847507311778197	1.2372297584364995	-0.582235686801963	10.598129080097324	0.0385222547431378	-0.9090826089344048	0.4744873046875	0.077756166329909	1.7090053412419568	220.39880930259508	-1.4239207790812949	1.2584228515625	0.2033623671541323	-7.9584625747995394	0.1610280901100153	2.31494119932662	-2.807368421056477	0.3174541966315508	1.8034521766406224	-9.005205759662305	-0.5072938707831559	-0.1588454736793991	0.0342384640564003	2.018327073367675
0	0.0003119678438408	0.0304775181498174	11.635465436515496	0.0734649618338429	0.4879932165007684	-0.2646166745151227	0.7906556516423553	-9.328603982286577	9.206457309190077	-0.4027554110164876	-0.5482886853604367	0.08251953125	-0.4116987560209321	2.7842069684450035	-0.734182708286338	5.01315239972614	1.1026271535088377	1.2780492947187918	-4.360319137573242	-0.4871525083196028	32.70290754314295	94.29369150474352	-0.2851746193616247	12.0478515625	-1.3434547168399749	-4.605342916679907	-1.098213311079147	-0.2311689567027182	1.7684210526282105	-0.2556360068907153	2.435427961892324	-6.130671346707454	0.298126027516975	-2.3947372526287096	0.2113752202808607	3.7294746775277607
0	0.0002922503328701	0.0319703029818908	22.250821495065043	-0.003927707906917	0.6242657856947972	0.1175221569487104	0.5911942262137404	1.0165879732798315	7.701917904533317	-0.0255711337791231	-1.1228802904395232	-1.4853515625	0.0972603620902805	2.715910880759021	-0.2551485228767921	7.943239915914656	-0.0204667704518269	-0.9745035520529584	-7.218363761901855	0.3169246697650016	2.43530523344506	161.3342646248607	-1.652101670904637	1.7045440673828125	-0.3277006338031016	-6.253857873944728	0.3921876140392932	-0.0959776388937529	0.0569005848546453	-0.1950723609456852	2.3646177287638737	-7.805215881121205	0.9218207793750804	-2.229356725203939	0.5414155919362862	6.806338423678714
0	0.0003171080492563	0.0289008275061115	10.487397906266343	0.0617301914549092	0.4514215217689756	-0.3843191170528405	1.0571155556636782	26.61857008997905	20.78952986962025	-0.0656284577261481	-1.5975526503825728	17.251739501953125	-0.6948709922584919	5.261067885373046	-0.4851859736671974	4.696028877305553	0.6716115494442817	-1.0619762439036855	1.098460674285889	0.1222045358839501	4.035872759372656	51.35323511436268	-0.9059917158280936	-23.069366455078125	-0.1710529878537025	-17.365535224372543	-0.2565985759283645	-1.6325519138275872	-14.313157757883427	0.6436000734136629	7.184544663408858	14.59340647605432	-0.4691635583148075	7.579239766101683	-0.2064686040356161	1.4675966769909552
0	0.0002103682184244	0.0290898832757893	8.957884493492514	-0.1505000845073759	0.4115316676578793	0.4975098451043919	-0.9519162689647797	1.1271760470103005	5.641067027225199	2.050432163092701	3.568316850349325	-9.67541503906249	-0.0610837730249821	2.038370975087762	-3.8664364743462136	1.6232306927643882	-0.8553195823303673	2.512792702482048	5.393102645874023	-1.933958029157296	22.235338809156207	53.51344977691456	-0.3005921912353752	-26.234119415283203	0.6189636666750785	-0.7836121474481399	1.9416000485069749	2.8920417903116835	-6.620935672557378	-0.3319926324283114	1.7674172972469275	-0.5117354492724371	0.6375300154419837	-0.0513742690236576	-0.1040247885287375	3.649346978312705
0	0.0003101447337853	0.0385558872245711	20.845421755006857	-0.0506261253214797	0.6855779743493723	0.1730849727095286	0.5082248841427979	0.6872041231821753	9.202149763631514	-0.033762008519799	-1.0658315134812075	6.02392578125	-0.2979251323495461	2.7738761293524923	-1.4958518672218848	8.973029152433394	0.1063140388772109	-0.9392663011823474	1.997230529785156	-0.0105465988571419	5.617413592865338	196.54570566489977	-1.3157160119198368	-3.997039794921875	-0.2840598019629168	-7.133419839756917	0.1125382070063693	-0.3609646065285914	3.094736842180911	-0.213144604002395	3.544638696788359	-8.956547415082904	0.8714552430163739	-1.665263157906398	0.077217565581438	3.836673768298762
0	0.0003857674642361	0.0326950542832185	9.621583590141558	-0.0029974091488751	0.5019149076251467	-0.0300917127185504	-1.0964285354689778	-12.842031716661577	16.069501971842044	-0.5658193582325894	-1.1162114941665575	-16.75146484375	0.5358359767135921	2.9634543308175827	2.68530715224833	4.670931808379687	0.1616716701169432	-1.3915882757903109	-0.998615264892578	-0.0889406569048243	4.399965417417915	95.20338999107166	-1.1701298712673185	32.72930908203125	-0.3864005026532519	1.1085842088260685	-1.176614259179361	0.2340881709569133	-8.261228070218941	-0.2608900555391517	0.3971948411183494	7.120725414426111	0.2939983248828718	5.008896888897162	-0.5109003946372186	3.1354420014200626
0	0.000373540464605	0.0318734475184128	10.822963577396902	0.0181451603636628	0.4840231864562922	0.3004428314218304	-0.3099435916492368	-34.42207932408345	8.649147217035212	1.1478444636957572	1.0006658845526863	9.8817138671875	0.0756818778888749	4.523227408684841	-0.7130321192970802	5.985919927668612	0.1278879061827353	-1.0570600988669128	-4.702646255493164	0.1974367116186269	2.374649665680114	120.46468149497792	-1.0615519589730609	-26.75180053710937	-0.1334528376211408	-6.096881383346288	-0.0413881628371388	-1.17577386435474	14.337348257317116	0.3033872436043215	0.8484745839946837	-5.043876474912763	0.0527737034596853	-26.36666666628668	0.3722232621477213	1.7201683960517813
0	0.000383364894095	0.0383373045785705	20.802183863318213	-0.0109617152720458	0.7668868582336955	0.1540180284194863	0.7537729653051577	2.7553498751353005	21.21609176055844	-0.1372684342469054	-0.7483083629247891	-6.121917724609375	-0.1014373496425048	4.545790980942149	0.5163985562095116	9.238169024784565	0.0423113150711358	-0.609231471066471	0.4615583717823028	-0.0556527184182996	2.3329594285185724	194.0197352059154	-1.149409633382681	-4.3941650390625	-0.3970719433430132	-6.511394423655614	-0.0958622387082769	-0.5454123126075556	-3.551579080097546	-0.4229225857314995	2.854971528729495	-7.957472966141038	-0.4113266190673921	3.001096491181004	-0.3878609519744412	5.20656807016146
0	0.0003904471668067	0.0320007653547836	9.651961320714836	-0.0532071655297927	0.489311196824106	0.2299589461536781	-0.4775909729422198	-30.25548767979634	20.252079039477785	0.0191503968260218	-1.4421499071940604	-25.493377685546875	-0.1948067559169771	2.773246900999246	-1.8370755839577249	7.348774244353962	0.6487973881547101	-1.0775390545461874	1.2700271606445312	0.9196439770112816	7.276360339634052	102.38417612388416	-1.3009540151058785	50.094512939453125	-0.3614251457679441	3.857146961866427	0.1881763471701782	-1.1639373371632735	-2.5114035088096847	-0.0566890224933641	0.3982502161566521	-0.4355195248461787	0.6154738978063113	4.468947368422768	0.75942934489038	1.1734098227908154
0	0.0002165799497496	0.0250200128674848	23.42285926316488	-0.0159180078223748	0.5803103331298278	-0.065691547007996	0.5296074763594394	0.4126679903696753	7.105301230527759	0.0772405751503392	-0.920422761922461	0.0	0.1045259624410024	2.7107326608388385	0.2866865467795799	6.943245237798282	0.0289673292267607	-0.7183655900203134	-1.3984804153442385	0.6326967993305426	4.983013713476195	136.56471811607165	-0.5973013456184079	-7.5711669921875	0.0493056990836073	-5.044592916679245	0.0247673675020796	-0.4500508387731985	-0.3242105263105266	-0.0137414245954953	3.5649104435991386	-6.493991184764557	0.2419693299807528	-0.9750877193158408	-0.3811944381961877	5.40891491996284
0	0.0002724756043829	0.0209534569043133	13.731285602715928	0.0154633294867334	0.3837459703880051	-0.009799901527527	1.1694820652470683	-37.44792771275532	10.37121908172455	1.324659043178181	0.8185411733116701	-9.778564453125	0.4613307684768404	4.667212571186725	0.5488125157126854	5.484078325104915	-0.311422021969998	-0.6359630054010252	-2.19643783569336	-0.1456674413221435	2.153145357121396	100.3791102059154	-0.5567192694080154	9.76824951171875	-0.1278230195359179	13.005608500325575	-0.5805091889594121	-1.003630044047796	3.111111111004135	0.4373860563162087	0.6971793560129611	-2.1666025207962893	0.0419050246922685	3.899777777608677	-0.3199094611702268	1.5360922456732338
0	0.0001316325907531	0.013706617197113	54.42591938399167	-0.0057286971336349	0.6399114777398943	0.2122040756464913	1.711454486355306	-3.5843718045521995	14.315489255299935	0.0873184486299845	0.7315311797972139	1.02117919921875	-0.0277654931612455	3.1709841857880017	0.406808502651162	8.574548506527211	0.021833064250945	-1.0435409185398017	1.7364559173583984	-0.0136837451930126	3.804964524137576	167.22032724693102	-1.3843050082595163	-0.3120269775390625	-0.0295134951528138	-6.433774090768743	0.1078144083717678	3.2280642926641034	-0.3426315785515719	0.0397219203490382	2.5130663139706355	-8.028394018774689	-0.0492700093858274	-0.8152327601849496	-0.1600243976042009	5.117792650398865
0	0.0002118307532189	0.0256683875345447	32.770739138163606	0.0019529548516183	0.6588745007593569	0.0468430142301047	1.22613878475026	-3.4086210721303245	10.194352073524737	-0.122727128999384	-0.8405245470446312	4.37353515625	-0.1215439347282542	1.7553897219861223	-0.2516120600929786	9.24288256406961	0.0145956510660544	-1.055247507637321	2.492347717285156	-0.0332096551649092	2.2815990203228376	191.1807459481029	-2.16961014275783	5.157470703125	-0.3917732901274194	-7.3626910948199	-0.2039430826677953	0.2375397151671658	0.8056140338511533	0.0439198733517788	2.386540234647475	-8.906141432172301	-0.2517606659608329	0.6795321635053853	0.115948689769245	4.249873494891072
0	0.0001575362001764	0.0191187454781266	37.5248354508991	-0.0055261143298387	0.5473083910071584	0.2975413315884913	1.9165287946995453	-5.558840035753372	15.589255229044014	0.5563978376139157	0.5409132431567207	-0.9618682861328124	0.1726427463082856	2.591701095353728	0.7430359196433495	8.078520358756125	-0.0910004939316883	-1.1185171277466648	0.4986629486083984	-0.0162942469595244	2.117755744627671	166.4026697762279	-1.4424883518719704	-0.8458251953125	-0.2698457635046629	-6.104533200079454	-0.3236080892518411	0.7613433319975842	-2.6636842103791665	0.0661791021747015	3.0646224858336946	-7.356867927902466	0.8656083172553753	1.105263157448945	-0.0894214372664693	2.864860384036348
0	0.0001276703345917	0.0153222442339285	57.10726532263072	-0.0343960327465477	0.6463491867214027	0.1755055535608175	1.1083888219385742	1.3727509981821753	15.41799471792014	0.0555935756713175	0.1199201627704833	-1.18621826171875	0.1220189338503064	1.4261358091939775	-0.3936532664528419	9.223459017720156	0.0424364091469979	-1.1423947701071204	-0.2462692260742187	-0.0808945189583473	1.9529561879693491	183.81230722739977	-1.4128022932339672	-2.635467529296875	-0.105235373059176	-7.356739677813159	1.259357287936024	5.050189104834495	-1.5178990736838944	-0.0401216959563259	1.7855561681347338	-9.055115791166056	-0.3145807832302517	-2.313684210543876	0.1110980711380348	2.333128159191572
0	0.0001283507391635	0.0153484310439419	48.73549877160649	-0.0114524330251659	0.5674562500499951	0.3064387473302845	1.678088471340658	6.4736878878306126	14.636025925095437	-0.3895433418179496	0.854435317185056	0.912872314453125	0.0772558450288973	2.210214579454515	0.153522140956826	8.237389005514139	-0.001334093810528	-1.01773418673858	0.4145317077636719	0.013632016505261	3.1570785924488574	153.81973062827868	-1.2964588886423098	-2.460758209228516	-0.2470081520923696	-6.531334819516598	-0.0649903761643317	1.4071365790100865	0.2763160736910688	-0.0454049526351354	1.98158066062987	-7.544557986384895	-0.0177040736874568	0.4011695906464894	0.1112447824796254	3.3608396073085327
0	0.0001135726001489	0.013452155086324	53.60698111221504	0.0100304345549102	0.5398129517117757	-0.0214594074293349	2.4716520529122445	9.372384787244677	15.164723296217709	-0.4406595740662567	-0.2459161037230472	0.4951171875	-0.1542068031971075	4.628267086169016	-0.0408748316994239	7.943975519843324	0.0248814394260246	-0.7964701139635295	0.0726075172424316	0.0793595323059318	4.403923403451694	137.09692941978258	-0.1056482003459496	-0.01031494140625	-0.1333019633155943	-6.389804455141654	0.1777609885562817	0.1981374703210003	-0.3029239762704598	-0.1200428547753912	5.250469959983471	-7.317979039014593	0.2616649346300049	1.111812865713052	0.0131941613179775	2.202284436779093
0	0.0002142110533394	0.0275506041547408	31.391183425595436	-0.0121641307528408	0.6219523545816995	0.0359640773872307	0.4553575839882056	7.31376051966655	11.833799755166748	0.072792039634173	-0.812111938584211	-0.3094482421875	0.1008178468934771	1.0648406225440912	-0.0264562297096778	8.911358044556037	0.0118506866446488	-1.0658241570581686	1.2062034606933594	0.1247384319781414	2.099734055705534	179.14162241294665	-1.8169196787574895	5.03369140625	-0.4603955284642642	-6.91505951586377	-0.2387305532795054	0.2071781536230474	2.136842105214466	-0.0729743973964496	1.6223325066199186	-8.650529646301376	-0.0277322591264879	0.7933333336256325	-0.1272572820864108	2.0185846737133044
0	0.0002254754495928	0.0256216352029819	30.73398838673768	0.0108571612322073	0.6613430645537085	0.3219096462529947	2.826127730478897	-5.5043394559193874	10.289180716187984	0.0023591428281199	-0.7928782542786541	-3.543182373046875	0.3043841002923734	3.398261315248831	-0.6633852648964454	9.184747666351337	-0.011251007032502	-0.8776314267590912	1.5146846771240234	-0.1473830513444414	3.463289554738274	186.4243677742748	-1.0351259080296646	2.862396240234375	-0.350615849982904	-7.456945480785711	0.4819845905521069	0.7188422979207378	2.00500882841589	-0.3320998829756899	5.437304437449489	-8.09285983074114	0.5400634260554392	-1.4364327483793105	0.2478283911070173	3.629223521359886
0	0.0003038600774464	0.0252042398256353	16.182276800520654	-0.0031584991066706	0.5594259506557682	0.2025782023120912	7.566780688501216	1.4973237520884253	11.760540017532156	-0.1401062034503798	-0.9113463623878872	-1.830902099609375	-0.1114050238795821	19.627315885637167	1.3760565590629052	5.887577697526072	-0.0934391986719952	-0.1136082790609656	-1.8479862213134768	-0.2490010616507423	29.639658834427443	94.12567697837636	-0.0152980412467559	-5.36376953125	1.1033982946167664	-1.9980672814239604	-0.9866490617694008	1.4040528478692629	4.40903801160803	-0.6583363802432505	11.577075439014871	-8.925003330513082	0.6830427038887645	3.375350877276857	-0.7420998305675315	27.280514129442665
0	0.0001207401685505	0.0290060913799816	29.946591199480498	0.0245636640904942	0.4395088841587167	-0.4099676066605996	25.93456215367909	-6.275381326036575	12.761269036567557	-0.3297778285082534	-0.2012928911571947	-1.8154296875	1.095843682203196	17.582137980212245	0.4496675801047752	9.899556737075187	0.020630073680602	-1.1924994572054075	-2.627086639404297	0.1431852571786084	4.611749407388452	218.80971323325917	-1.3791833162292093	1.9185791015625	-0.2210040893969311	-8.954411742590235	0.0245666972732788	1.6256825301754882	-0.1473684217779052	-0.3020885183630202	4.756000755590598	-10.443149979186664	-0.344806048759151	-0.9947368420076544	1.5653197368005076	41.37552418029011
0	3.426866218848802e-05	0.0185849695541845	54.35160823569218	-0.0106180513319111	0.3230153942772633	0.154290718763132	0.3839320990120312	0.1678864962290503	13.916164127411484	0.6397585032129326	1.4182162243164669	-0.304290771484375	-0.2535297782940381	2.130895127216185	0.749408371425576	10.806235155857724	-0.001321204441795	-1.3087566730409894	-1.0869369506835938	0.0006154613118665	6.537137127775907	232.0501307137279	-2.209783870854273	-2.310546875	0.3119202877379183	-9.474735629231926	4.357146714315495	22.078087585393572	0.9644444444057516	-1.6688017604117105	40.47116461306374	-11.227634909459995	0.7965696175953552	-0.1050079000609258	0.0395618975993376	4.119939087021258
0	0.0001651620396429	0.0254807808588603	16.31368343844365	0.0115250920493796	0.4483791973117749	-0.2287131452191266	2.2553582617846994	-2.377726585688055	10.90802892249497	0.0097591081286471	-0.5987783297851434	4.5179443359375	-0.3749456798266958	3.7288493887848753	-0.1510927139727544	4.324368903860988	0.1504176560977153	-0.4895519399495507	1.624603271484375	-0.3516362675344079	8.917817367747995	100.6535133259048	-0.3435437741028473	-0.371337890625	-1.3816594476633657	0.1555895047837054	0.4740105530674802	0.6875933589849397	2.4021052631576385	0.0298132498102662	1.3585283538043087	-4.29922433870905	0.0259252075334412	0.7781871345028968	0.3315688954025171	8.833292346169523
0	4.669497052681002e-05	0.0217398191259033	47.99093384696527	0.0024417555968506	0.3096050676132537	-0.2986181529594523	5.780387852568001	1.1753740002494453	10.355597707503364	0.3018244212794828	-0.3773944191520662	0.4744873046875	-0.4978986736105004	3.679893163991665	-0.5927879272906256	7.893233485701188	0.0705194186148118	-1.2594313171109468	1.348084270954132	-1.2061538510815064	26.54002794808146	234.3295997516861	-1.7875455403485745	0.91802978515625	-2.0191556476686148	-4.948128443934245	2.529168693619004	10.168162592889198	0.0	-1.6941687639122809	15.39811821791804	-8.679128747166065	1.3753224485012667	0.0	0.1911863348887498	5.155635230749347
0	0.0001057801961246	0.027543470135454	24.082930493952617	-0.0017507248959731	0.32923974493857	0.1256776820532375	2.6920049337906	-6.05024245482868	14.064895808321666	0.1692538521752585	-0.3688247834259663	-2.3724365234375	0.1551164080401493	6.9302496447752695	0.6271042169125605	5.890208874041597	-0.1809113383440217	-0.7524080685199754	-0.0651332139968872	0.4521257135168887	20.82925107367932	159.18316878244778	-0.9164679751475212	0.2604522705078125	-0.4430618286359704	-3.551647337321687	-0.0897090961813816	0.6584209761038871	-0.9194152046721928	0.2740910633559074	2.932970992294782	-6.375939419681428	0.1161437373494466	-1.3598830409315037	-0.2433881906839177	5.555334023323407
0	0.0001844324561279	0.0222567554679077	34.85906408267936	-0.0137959094246407	0.5788088007323364	-0.1201148187268631	3.8876312195428206	0.8993005444388984	15.742377495711308	-0.5163393536520787	-0.4080092688098187	-0.93865966796875	-0.035046229916917	2.114613672356949	0.2716261685879755	7.953006902324385	-0.5190489767274524	1.3834076013321286	2.1048222184181213	-0.2841492782964526	11.72700351085166	182.046137227272	-0.5782137201534525	1.2171630859375	-0.3708040786725594	-3.913160495215673	-0.0709142936803802	1.517848658994216	0.0521968176636704	0.2078110987432382	2.426671083832528	-7.03712020015748	1.3660549903727304	-3.135385964938643	0.1711715627641158	1.7121737993418755
0	0.0001010052417698	0.014004690343778	31.200635411384017	-0.0002275089444473	0.3121841987301423	0.0515222638184237	4.207806314145552	0.1570710827689765	4.175115345341384	0.1025840979609511	-0.8753305666724582	1.361572265625	-0.0572025687759756	4.154874138118171	-0.2403194366900396	4.262202754193738	0.3641929071143273	0.6630766735328226	0.9370479583740234	-0.6101792714692292	11.776317900325772	96.66004408762356	-1.4114166754445632	-3.829421997070313	0.2107120547126169	-2.16626609575612	-0.3759419457703795	0.7116263856147444	-1.071204678368936	0.6428098134324143	7.075226355552946	-2.959942962190499	0.2516662464339735	0.4317280701719914	-0.1192967977573466	4.651078153919968
0	0.0001806076984752	0.0172096222354299	16.539392745021935	-0.018806821940392	0.2962159938419774	0.1407680336941546	0.2731480062692464	-26.49921706420368	11.252208860795784	0.7719261239632703	-0.1244211321876438	-5.8382568359375	0.1929101358656688	1.4201648176143271	0.4764326156170893	4.024238634854754	-0.3838827626693054	-0.3425267663947422	-0.8645210266113281	-0.2048218129171635	7.293478185266132	88.40452040598294	-1.449341360211838	1.031494140625	-0.0853914377720684	-9.846034426840118	0.2885536591427571	-1.1906234406778784	-3.345263157881675	0.1437710745740596	0.2650597398690957	-0.1943053332029359	-0.3835463568296064	-3.227368420797021	-0.0848900743546522	0.1961542170963728
0	0.0002176257582239	0.0276611062620011	24.28194267957688	-0.0350766047052144	0.4573938527481784	0.0840657059853832	1.8086947373158124	0.5687760998588203	5.875322592645549	-0.1138665749008634	-1.131375592987082	1.279052734375	-0.2334666184600576	2.6448851895269123	0.3649519027264643	6.451853633452086	-0.1735472388909951	0.0850695952644562	2.87786865234375	0.2863148724796034	10.321888810583136	157.7967018024673	-1.2495988717582818	-5.85888671875	0.5010115598877064	-3.4254788712885063	-0.0879909041126215	0.1769158140110223	1.127368421056751	-0.7282066701251516	4.505606170487093	-5.226214217251657	0.3036397204314061	-0.3553216373953951	-0.1353397189520566	2.8160024930463954
0	0.0001217384180321	0.0156147016732346	16.91867466307983	-0.0020196059010192	0.2174414260153616	0.2417184997091221	1.2602428138293829	-27.13794997435993	7.5873075366133556	1.1400435763020813	0.6923150576924155	-4.744873046875	-0.1126879179484479	2.309164627200538	-0.7582981049029303	3.819131727474365	0.1988497724424805	-0.7925342943371332	-0.2391777038574218	-0.7229379326777983	4.961459308741976	88.97571028635403	-0.9292032260647268	-0.371337890625	-0.1630933785757857	-8.248000238806137	0.7092864884084729	-0.6814832161246911	-0.5133333332814516	-0.0486799589732374	0.2949578588114518	-6.334278319816366	0.3493088871887861	-9.316958993288685	0.2628688857727906	0.1042978174903832
0	0.0001758727917454	0.0201685489645439	28.113101288337404	0.0089016137442079	0.4243231816520436	-0.2991054410409463	3.564176894515454	0.2899751355033515	12.360938807026333	-0.2186267678439516	-0.7173381609271012	-1.830902099609375	0.2115291740014365	4.198302010260669	-0.0252181946246099	5.459231517542139	-0.2282296400298026	0.0433561870673337	5.193572998046875	-0.5626320055505224	8.078823640808384	123.73944319651028	-1.326460711296233	6.8284912109375	-0.2471625622491748	-2.0704766220709354	-0.2289373345808783	-0.2785150174297177	-0.2145029239791283	0.1929280142092037	3.2929154899150874	-3.9794065249417847	0.1149589601780024	0.8334502923794176	-0.1504224062893369	3.406282785999631
0	0.0001168207781165	0.015452491548425	16.517595385194287	-0.0144140411728641	0.2403783274646907	0.3643812871996094	1.3481414617099143	27.45824143189007	8.954012421175813	-0.5227998581609303	-0.173729059824323	2.1248779296875	-0.0646558379729033	0.1024690619122945	1.4197662414105463	2.314423310660968	-0.351323904022624	0.7566025643762169	2.724433898925781	-0.0375057569270261	3.734385349807588	28.65204848215481	-0.1593695335676042	-8.705810546875	0.3039237648608371	-15.31086798509447	-0.3886840301364646	-0.8807160730344514	-2.3431578947305667	0.43812403029415	0.3527051291441405	-7.470791140328429	0.2567397373850438	-2.4978947368878366	-0.1353116980096123	0.7568065035908007
0	0.0001161001413896	0.0174163822343251	27.06669526544276	-0.0099974152032809	0.384673537871157	-0.2406316136531136	2.6172499444117383	-0.3226728747505547	5.128811854436493	-0.0645396541312627	-0.5150186200470843	0.3094482421875	-0.8677640617444008	14.98168936872619	-0.3733505665270757	4.762871023209012	0.2618743430661748	0.5359238741836703	-0.3076350688934326	-0.3611828070323929	10.15536687460808	112.30841924116513	-0.7321289642170876	-1.9965858459472656	-0.4347716524288828	-2.2004632130285384	0.0463176552339893	0.9026407397166832	0.5767625385967712	0.8510265375758942	18.78930630930751	-4.188131221300241	-0.2172898127428424	0.3072222222254783	0.1382256657115401	6.764291888841528
0	0.0001591155544364	0.0185558362322334	15.709735818103969	-0.0008006931779265	0.2708338561718353	0.0072323933566752	-0.1563205234010634	31.37256333130413	7.640941325574349	-0.7670207467423784	0.545318071954993	-1.40283203125	0.2662871335277024	0.7536005787539102	1.1704905570538569	1.5594423989497312	0.5409632906844856	-0.1927321759598128	0.7265586853027344	0.0080092200560658	2.9770272797765878	28.08135451242825	-0.4566091881397596	-1.361572265625	0.0749357199023456	-23.41833930763243	0.2807273524492972	-1.2017950885205977	-1.3471931308108909	0.1477911695000844	1.0404259652318704	8.92918546786032	-0.1546750994514788	-6.436807017522995	0.4345263964845285	0.8503015990803466
0	0.0001512535734989	0.0199080277694785	32.31127087937507	-0.0205064451116914	0.431840833495101	0.2328113444807534	1.679960902872108	-4.5418806384224295	12.123289566113757	0.2120813103473701	-0.2389707068468087	-2.3311767578125	0.4954941816682254	3.113062375390034	-0.0240652023760747	6.360731974951444	0.0230705983461895	-0.0507448539515107	-2.545695304870605	-0.0484930379886335	6.635561658105475	154.69180525705715	-1.709586453515558	-3.1486358642578125	-0.0898987188964012	-2.110884854192031	0.2940928554161071	0.4206542616324622	1.692894736798248	-0.2766895327608158	4.1093999611582905	-4.8889814237294384	0.079943695821578	0.8318233917738951	-0.1409533264721768	1.1827288191294194
0	0.0001438576772628	0.0173367101348553	40.76393064633825	-0.0064032712821142	0.4657881989769904	-0.0024875817743645	1.5751355107342953	-6.4604597399849295	10.518814349783222	-0.0299727171174145	-0.2278556631150081	-1.3293380737304688	0.2690111494201262	2.058204011088882	-0.2609369217364263	6.6470273471474055	-0.0217660733924235	-0.0441064952546721	0.8991727828979492	-0.070080999286847	4.902573905812702	158.2073158161392	-2.0771216205714813	4.332275390625	-0.1462237977594009	-2.719645537950015	0.0437295670708147	0.4571657440000773	0.8776608187887955	0.1416386480864077	1.4474111219610926	-5.068295563405409	-0.2883644788579655	-0.8383625730945958	-0.1250103643785553	2.6135456790063936
0	0.0001366817203877	0.0154903538177864	49.593281463021775	-0.0164332085543534	0.5474156320779381	0.0650931441920746	1.6314725654777584	-7.817072899164617	9.927625419591596	0.0258320732566689	-0.3477675082887135	-4.110504150390625	0.1903737213176553	1.2857057784767625	-0.0270275723135244	7.294734311322152	0.014631140666083	-0.0456135526535024	-0.3466787338256836	-0.1710252707351671	3.479081393347454	167.2927955524673	-2.8677071660798625	-2.07330322265625	-0.0256740840867939	-3.511050180640145	-0.0924250906820803	0.7367371226373924	-0.530526316222435	-0.0733425433980746	1.7674179665523535	-5.741167658540734	0.0447363076486279	1.8568337683355909	-0.1846741178391034	1.7229457280200418
0	0.0001359959600226	0.016405849977342	46.46427223754168	-0.0001721223287904	0.5175274931195003	0.0683313207491918	1.99902240070378	-6.063532860102117	11.183924879360918	-0.1085002623634024	-0.2093164301865511	-0.05157470703125	0.1252529641104646	1.5294560472826009	0.4893355906994867	7.136672877460257	-0.1700995602007622	-0.0510697485475213	1.701723575592041	0.1294311863954227	4.459151029516413	165.74178542063137	-2.314875161669101	1.76385498046875	-0.1547957131125742	-3.3876802882887582	-0.1280679687640747	1.3370272305996629	-1.0098830409212631	0.0834877957997091	0.915738280330944	-5.533623798901743	0.0129670163130786	-0.5184092177925321	0.0659952756363573	1.8486795654239796
0	6.663936207972094e-05	0.0202802882446004	52.032827141571566	0.0037696202109511	0.3998769236688326	0.1021372184581816	6.7434729368343	1.600874231236924	12.741660115638824	-0.2051972966937777	-0.0530719227461475	-0.613739013671875	0.1106341499570224	-0.04671995013658	0.5146275745764732	9.817541588169655	-0.050810755566305	-1.243358363941335	0.5070438385009766	0.542943227070345	8.145551144928927	243.00747943409377	-1.335615984393413	-2.9913330078125	-0.1416524963406815	-7.918168900913461	1.4031301087360135	7.109679599462476	-0.3422222222239668	-0.0013333681007849	3.582913004440101	-10.80632445032944	-0.1743949559265425	0.2750877192984546	0.3362756044873133	5.308066356616294
0	0.0001328430053281	0.025588233175058	23.982177123549512	-0.0304901410137081	0.3535026405998371	0.6437214514720432	2.842850683318943	-2.8026139279427635	13.19101058163102	-0.6234399068484401	-0.2986172548123593	-2.310546875	-0.2605989064910595	8.642925198473222	0.8966151462927818	6.63480487761532	-0.1284127268855144	-1.0494002529398168	0.0211939811706542	-1.423617470134338	35.42722101748748	139.3396403838008	-0.6520652063484206	-1.76385498046875	-2.012145981752047	-4.007993462316629	0.0629233487686558	2.8660770355080825	-1.3844444444119297	-0.0018264753111266	2.825989294975773	-6.207414193918862	0.1864488731864136	-0.5894736842039574	0.1784397632547198	3.834583342807603
0	0.0001833021510915	0.0210481816181975	10.05126580298102	-0.0626372888274225	0.2907811759571036	0.8573340900613884	1.940390104628026	-0.5688154240670312	2.2522610358973374	0.2910265127702094	-0.2602981541754623	4.721503257751465	-0.3425080095205744	-0.082466372613764	-1.3734034312829018	1.109454389427372	0.6077594668520485	0.2695576403720188	2.4987945556640625	-0.5492656026169901	2.0811729223404063	46.75689197071487	-0.2277913424877611	-10.0673828125	1.940588855259181	-0.3568133003737082	-0.6480539456661353	-0.1481942913802165	0.1772514602944799	-0.4581024020067593	1.2198110061100502	-0.5220456080211768	-0.1183098458888162	3.3645029239767474	-0.4983299368301609	-0.1954516479756796
0	6.536493546246414e-05	0.0158390695155957	60.14308782399942	-0.0030185926836185	0.4101458326540391	-0.2301692016453712	9.71876104663978	-4.4248368283333885	15.949107590793224	-0.1387782444886244	-0.3158405543693567	-0.5157470703125	0.4934970554643637	15.668506816214016	-0.0536240352257728	9.064254136637777	-0.0124508777374686	-1.229431347709514	-0.0760726928710937	-0.4161192260687429	41.18820014001346	224.3140285063594	-1.259544482814435	-2.55810546875	0.2466218268515413	-7.551117618862058	0.6747961003595309	2.241614501913068	-0.580877193006998	-0.5851553336319838	12.335349475059171	-10.305980320775696	0.0496397107386366	0.2619883040844897	-0.3276184777683906	18.45925697883436
0	5.6037790161366905e-05	0.0205560960231144	26.195965228795213	-0.0037467771642774	0.1919518303841956	-0.1004197713036548	-0.4259779217353077	0.6764967898306739	5.796828779273081	-0.0254013445658481	-1.2720835078496266	0.8251953125	-0.0819688666930435	0.3582926475596122	0.4860569225684166	5.372212045240228	-0.0655591906321808	-1.142683705046835	-0.4035720825195312	0.2531022355173472	0.5838734675388038	120.1140773344844	-1.163008605485743	-0.206298828125	0.0316045022662832	-3.791758644503489	0.4210211543338094	0.1349496909632441	-0.002456140294246	-0.116262005798764	1.561518651723529	-5.666709065713792	1.2948730778198474	-0.1932163742735468	-0.0382920216065683	0.2553476362057534
0	0.0001179009389783	0.0147855336981394	17.787631319045392	-0.0080107775406166	0.1924395171655009	-1.014307715243988	18.759246014774604	-26.080114080530656	8.619517551657825	0.8265461260567534	0.435311317134782	-1.3383636474609375	-0.955080246649279	43.54765583708959	0.2816115604773521	4.055231588005262	-0.1996727052882727	-0.8603670181480063	-1.2571334838867188	0.7078913247025252	80.9568098770405	79.76777911671095	-1.0627911933155274	-0.0335235595703125	1.758238640308219	-9.002495823990216	0.606136582145807	-0.6276850218802936	2.0200935672604032	-0.9404538894442648	13.653621174289698	0.1423698803786701	-0.2556040158974894	-4.029176165271954	0.2882354548763565	0.4051016901929354
0	8.204081073831515e-05	0.0312840453477209	22.19256370610271	0.0150711490163293	0.2839557149738557	-0.0197608344130657	-0.739420161776041	-0.5757767697396386	6.890189642523403	0.1582907110316201	-1.225383329884716	1.73291015625	-0.0286222256305689	0.1565489189262785	-0.5178211940392494	6.853602284392829	-0.0181241877863908	-1.151898069866047	0.8641785383224487	0.0411789601108167	0.6255046072962971	167.2835109282344	-1.1484182935991227	-0.371337890625	0.0550532511792108	-4.742568361102522	0.6881521771262884	1.061191362193624	-1.1887719298350614	0.0921482911243518	1.065720810502151	-6.711844058651286	0.0907939979060459	0.7804385965077856	-0.3272439030359338	1.236539614241884
0	6.0555947904632464e-05	0.0156177983624393	17.194027366174094	-0.0053505292985228	0.1408515041483266	0.0603885376409738	-0.6278790454004204	-21.89715738497401	7.724959510404125	-0.5568633959583853	-0.0874787722907965	2.19708251953125	-0.266063741518651	0.0613198253331268	1.920466064108944	4.18572135914856	-0.187197362108861	-0.8733523762375759	0.9373703002929688	-0.7242003185488319	4.650208707739134	80.98712420948439	-0.1621006182434025	-2.387908935546875	0.0810868655414174	3.2121381166288208	-0.4587442491219946	-0.6295247071415258	-3.116842105261246	0.3445052921227882	-0.4758381751700766	2.2962160355002608	-0.415981130228102	-0.1497123611192208	-0.1894578870072463	-0.6133600504404275
0	6.189502304097888e-05	0.0233615738316202	25.54646691828349	-0.0028649706974723	0.210786273647385	-0.060937741729834	-0.0998127058379778	2.020216272252549	16.078273751457466	-0.0786917363499163	-0.8793901422999646	-0.75299072265625	0.23488961343366	0.363707577220945	-0.696277738915348	6.029030572748289	0.0936978372965859	-1.1641528510555876	-0.0633401870727539	0.0090144629637381	0.4169111766869227	133.08214068897658	-1.032176854217983	-2.810821533203125	-0.0178752421910262	-2.750756620211081	-0.2224084908066017	-0.6752299112065887	-0.4067372887640679	0.2620228046933607	0.5777411205919196	-5.915464202150981	-0.2121074252633422	-0.3293274853767656	-0.006353678672791	-0.0816500886032658
0	5.584415594735208e-05	0.0110561253578801	19.526510357992134	0.0021204669015948	0.121904229695572	0.4444933540107701	1.0022096844140274	24.67480306424473	6.474935901857517	-1.033113976572936	1.3255236863473785	0.0618896484375	0.4123483792115758	0.26550372368246	0.989973424567318	1.136517270557348	0.8733863409034456	0.4203300691782416	1.1578521728515625	-0.123647937844627	0.88143881800598	20.00548816212112	-0.2646559944486635	0.5570068359375	0.2745124541916768	-16.565908442074708	0.1968564115483963	-1.238755370795312	3.395614035074539	-0.5681723819687536	0.6562202453317121	-10.933004612272326	0.2767770045608717	-2.7766666666456032	0.2561018029841059	-0.1409864360102872
0	5.9515672280829695e-05	0.0230207399152795	20.65834395215169	-0.0065302002510087	0.2916182935121076	0.1311297560697516	-1.0025964694988962	-0.9474122067513574	5.228474061545773	0.2959514819068505	-1.0909005296890335	0.67047119140625	-0.2540787482860276	1.0379377439911366	-0.5400108708008766	5.112605343750326	0.0068359130809142	-0.8533733288544778	-0.2594852447509765	-0.1442026737780306	0.9455744854457792	112.69847751148636	-0.6108010858963417	-3.6334381103515625	0.1314082090304588	-3.386212085798754	0.2845701214049594	-0.0499589686450439	-0.3411988304185001	0.3768243381159246	3.4147200282700663	-4.946162507009211	0.2148409359524677	0.3753801169613933	0.0766161963677533	1.4096062655940689
0	0.0001131409631956	0.0332408890120862	14.505650185394938	0.0102572718847135	0.3150783745545837	0.0185947502377953	-0.9577438377603636	1.537397668736924	5.043857193195427	-0.2588317132437809	-1.089466842474153	0.8045654296875	-0.0153278889244627	0.3968879790009847	-1.4097660792931557	5.15350786841696	0.3086800998323515	-1.0637633316550072	1.1180429458618164	-0.205059260694638	0.735775491965962	117.6099269438594	-0.7782166395352643	-4.30133056640625	0.0051275596829916	-3.3772928325372824	0.3411545727406957	-1.0982927094834372	1.348421052625138	-0.2476561996418512	1.4033411247161474	-4.666445907818961	0.1993647057069653	0.5436279977136209	-0.2021713635750427	1.910810547747396
0	5.543760922235964e-05	0.0125496729391624	17.081021129956042	-0.0060468904890473	0.1197898217516747	-0.1173197189396734	0.169092518314383	27.5005019167838	8.7988416447472	-1.0481525884563208	-0.2506535808030534	-1.56787109375	0.0368114928358638	-0.0223809867235016	0.0779906498328209	1.6839257509249737	-0.1899659827154003	-1.570024242771939	-0.38165283203125	-0.0143788323990268	0.9228428116073784	19.97900653370315	0.2762990620395044	0.1856689453125	-0.1872733666600455	17.340164932419732	-0.1469575699790733	-1.4233953679051885	1.1167251462350256	0.1194034515819639	0.0856080286544029	-6.970919592028676	-0.0129866571944995	-0.1571929824361362	-0.1087329493593002	0.0026275420387325
0	3.888207131089704e-05	0.0148158464594337	42.44041199123674	-0.0061307922999502	0.2072832333257594	0.0287740754457196	0.6332242763907834	-1.899064733606826	15.234513583526338	-0.8445682644781783	0.859995723356807	-0.453857421875	0.1022560468830264	0.4732155018709068	0.2191020237341881	6.543331737088282	0.0181896926783935	-1.1465603298142917	0.355865478515625	0.1703789265467893	2.900715023685296	148.65869403370314	-0.9564371942235144	-0.618896484375	0.0760418230822795	-4.8161108712234615	-0.5033999673275199	4.54411698729203	0.0982456139988805	-0.2637259193749507	3.0048947367354253	-7.13855117664518	0.2576751646842801	0.5829239766513581	0.0850265842754281	2.9087107129907763
0	6.412438831080158e-05	0.0203659929870335	45.472301796232166	0.0233051556530776	0.3117571696414539	-0.0890027226809679	21.943490847998785	0.7364027956900489	9.77016370292834	0.2120268395692045	-0.827792137966826	-0.5982666015625	0.2570554563242468	5.700476493832706	0.3551551090613365	8.458594151293864	0.0043216544629918	-1.339116920975495	-0.8870849609375	-0.0845105144884121	33.134877665990786	202.91845965870317	-2.1247685683621857	2.764404296875	-1.1502800691328945	-6.495433858178407	0.7909174360874298	5.124558545891791	-0.5288888888932561	2.004859420777544	58.24010257726593	-8.900454004984784	0.7905692882967137	0.1330409356742965	-0.0082957491547541	2.2870161069052988
0	5.8863097428243135e-05	0.0213538264952797	36.4852646184835	-0.0044248280311622	0.2927459656091737	-0.1070033319751942	-0.0191518735553053	-3.234452917200576	14.768438619710828	-0.959571905972496	0.523897175259671	-0.79425048828125	0.2114917478205972	1.0391164223839802	-0.2447046054467201	7.818606828471791	0.0229042398143968	-1.2675344459381523	-0.3118255138397217	0.0347153159844584	2.264053827828437	193.37118793018752	-1.2098382023596272	-0.9283447265625	0.1568075570181981	-6.24863111413896	0.989469307938612	7.05795669264474	0.6447368421441215	-0.2165674840356254	3.574153449595525	-8.60373335721055	0.7060528999422605	-0.618128654913594	0.2381398093686916	2.168928886853621
0	6.638133706661847e-05	0.019384193122231	46.63548743281379	-0.0125916480218961	0.313305153797268	0.1003747065238978	1.3501387327766392	1.8866179446158304	10.393954898938086	0.432881337138918	-0.179269338190684	1.41314697265625	-0.0319869838295661	0.6539493833286456	-0.2403343928917884	8.288009169713233	-0.0006987217142544	-1.345315053288991	-0.2498149871826172	-0.5869228543493745	33.61826074909979	192.62880969532424	-1.8360051346385944	-2.85723876953125	0.0228086500254645	-6.003347713328582	0.0673214422833438	5.879926143923997	0.0026608187374002	-0.0330146872730323	3.1285930457289264	-8.583824450329143	1.629977025747028	0.8608771929613059	-0.3505880912637193	2.051256071518574
0	6.778325832654573e-05	0.0167874106222916	49.82428101544424	0.0004874655180199	0.3285693427205584	0.1214735772759716	3.303595855926541	-2.6184327145638573	16.73615921136654	-0.6245509176667347	-0.0463702741690434	0.386810302734375	-0.0388755108759092	0.2324419925092247	0.5380066620245934	8.344264661889598	-0.070780099512852	-1.2509017901975876	-0.5555562973022461	0.3801184757038812	31.056614030822665	192.2539012480586	-1.1146406282205092	-1.5859222412109375	0.2985801082498011	-6.432747173517708	0.2709309512003531	4.092389476972479	-0.0073684210569027	-0.3610099457212915	2.955940480078807	-9.042048134540014	1.2977768245261354	0.0884210525575088	-0.1266707899212494	1.446214065473197
0	2.7090821428897337e-05	0.0187026888343277	27.664534839959764	0.0017332526120901	0.1357731207057573	-0.4089542554212532	0.2513008830549523	0.5598331315512266	2.014879013012968	-0.2246324143670632	-0.4571333290358517	0.036102294921875	0.0415309665769335	0.353668390410069	-0.19616425316756	0.9414094250483862	0.2874443328195306	-0.7567507061631256	0.1576251983642578	-0.0359219183385998	0.8184527330753939	115.11178560790304	-1.56048171744048	1.108856201171875	-0.1828074211005822	-0.5661954303890989	-0.3246526935048725	-0.1352917844052621	0.0233333333360974	-0.0238081296433243	0.9956776812388592	0.7548629546984851	-1.1955451351486406	0.1903508771896986	-0.1396109566182643	0.7812480621017248
0	5.381231738699493e-05	0.0380294737698477	20.453244622364707	0.0185551956552467	0.2809635322449459	0.0314068744460419	-0.6496147654951088	0.8232608659262266	2.7159775812265448	-0.4073904955674098	0.1894551707526699	0.24755859375	0.121191125917261	0.7953678013537231	0.0107234688478208	1.291617539401588	0.0871861502042273	-0.9139784194232784	-0.019662857055664	0.0013196847974367	1.4111316772472442	191.3118283325124	-0.9977540379669632	-0.3919677734375	0.0909487083439002	-1.0467172477531403	-1.076769457947582	2.8220566264313947	0.2112280701696214	0.1967778337182019	1.064117790675037	1.018394218756054	0.4288995529169682	-0.235789473676685	0.1666831993243127	0.5141425651973641
0	5.2390940838128194e-05	0.023219009583462	26.205312317244708	0.0101296646525446	0.2057836815777746	-0.0512558466177152	0.6472747410004467	2.0680957658285704	13.574068494360766	-0.1996613945024875	-1.075925129620306	-0.407440185546875	-0.2931573832134198	2.2772085908909894	0.1768814297395444	1.1966321799851365	0.138260529295437	3.5039906351331407	0.9035243988037108	-1.0441270156965492	59.83931307298512	132.48571749266867	-1.2244538583541256	3.811370849609375	-0.2703395419239138	0.1111639938126004	-0.4086945134530629	-0.2363567223087157	-1.8792748537991173	0.5752602015475125	2.178341980970483	0.6158942187556784	-0.3841313669706483	0.0	-0.1281871398525252	-0.2389647157929122
0	0.0003417263913244	0.0141297111370766	9.950072807387745	0.0117323083752721	0.3573737903412177	-0.8647230754924113	8.163167633557006	-29.9172481672769	6.031450035476668	0.4454984714599341	-0.077252211764125	15.92626953125	-2.0159516792332006	12.167510135553918	1.727776882238934	1.724003232829731	1.0933272824236926	7.164761057367758	-10.25917625427246	0.8834545620743184	8.207610227950187	57.82835360106711	-0.2779011273236708	-6.4365234375	0.9642402318969924	-7.659174512710988	0.4691161783002322	-1.2227050050105048	-19.434211320240586	-1.0431835717505265	5.449098531034704	27.436813022175293	-0.6836717490131115	-14.827719298266828	1.3845881733361394	9.548534366377442
0	3.3478467156236024e-05	0.0225551067377297	20.57356588289809	-0.0291983636956254	0.2652571433359193	0.1266569265286506	-1.1323580545974428	0.9220462663168516	2.138110477025811	-0.1255540465470076	-0.9734543149436864	0.5157470703125	-0.1331492850684713	0.8069809670062247	-0.305738809518268	0.8715677452772931	0.4028571111987492	-0.3847783277411167	-0.0327177047729492	-0.1622923742005419	2.9468909349944448	110.78771753844504	-0.4457821689153446	-5.0104827880859375	0.1764365417762409	-0.6808475896332795	-0.582659868824288	-0.5196672391444022	0.2102035116980865	-0.0823134509256729	0.733379265844774	0.8156996646244629	0.5107868286158515	0.0239473684219153	-0.2074133283910197	1.4189840272483916
0	5.197612351800605e-05	0.0338719630934336	14.499304647462456	-0.0408878857060552	0.292319117383237	0.4644052852679893	-0.9351473953556484	0.6558414323324766	1.92291768190838	0.203809140908361	-1.376691678411578	0.41259765625	-0.1697698323148987	0.4886878352174242	0.2865272732454038	0.9744335871211988	-0.4343887761175821	-0.0864997507952112	0.3326568603515625	-0.5112897338707785	2.032594998195541	120.12980623778586	-0.647595952706194	-11.183975219726562	0.4351822629790537	-0.7221760871596379	0.1452233379512227	-0.8212311975813544	0.1621052631607131	-0.1319945365148542	1.262935545407485	0.707582252944142	0.5428747063952927	0.2431579225250995	-0.2527913449261786	0.3122819253639952
0	0.0001212993623055	0.0093279252969998	16.2299790782015	0.0113772825407584	0.1708131543905423	0.114775573512394	0.472750808288064	-35.638073362589395	9.112224140249545	1.2034357227869974	0.2193877517370621	2.06298828125	-0.8861596200561822	4.751529462937765	0.1799560757356382	1.9643212713617024	0.0761943930036431	0.0131236977798416	-0.3370538055896759	0.2579578412045322	6.277839991185817	62.67796297606711	-1.3353683211765364	-2.681884765625	0.5530162897383266	-1.3312044272395247	0.2950731833408374	-1.293048018967213	5.531219270174411	0.0232449074727809	5.227975865512573	-0.7648109094490827	-0.0088232674314793	-4.576608187131825	0.1459663385624162	-0.9064941834975092
0	3.736354251335164e-05	0.0206810037907352	37.25245428988743	0.0050312287023013	0.1739882522050607	0.4331886764978629	8.307052902516947	2.3578067643637266	11.471048076386236	-0.8962807950182732	2.979115056608948	1.031494140625	0.7310977423575615	16.331051664606125	0.1872025700288511	1.4203544989042238	0.1266808683619965	-0.6390391317881181	0.3503856658935547	0.050049413805408	5.692402815490483	161.23881502684836	-1.0985887854167335	-0.206298828125	0.3102727215504354	-0.9704351964706648	2.059254239610591	9.437377812758218	-0.193625731007236	-1.2367973173774731	7.553991737549587	1.2479882358491063	0.6721648246277708	0.0	0.6449010221674515	5.576875666104846
0	4.09073003656415e-05	0.0206722844351811	38.40977076128321	0.0024321875314559	0.1833385820241034	0.0365679766131289	4.255237960574752	1.2513309342856016	7.453765914319219	-0.4942295676008764	-0.6072668403905168	0.4615936279296875	2.763301341715174	68.91096648272952	-0.0385669497770571	1.3312493103276302	0.0879137749822543	1.0697862055675702	0.1708412170410156	-1.7079289889609977	52.57790890176742	165.67781038817648	-2.8308291928957448	0.25787353515625	0.0077743408130424	-0.7427226458636396	-0.1346394432466419	0.0707428698257111	0.6611111111092036	-2.362332958238029	45.48257077416609	1.0788373296239886	0.6134988574433067	0.0450292397155465	0.5222927673618656	3.1858098926361813
0	2.3247218835449744e-05	0.0170286094111131	44.37310813937575	0.0033555817546517	0.1612938545991427	0.0828377420236807	0.5821291668298834	2.1047435624594297	5.339263247644608	-0.2912495565462142	0.8206968545912479	-0.3584442138671875	0.0515187029986342	0.5921560157797487	0.2156629497187829	1.1856513657436674	-0.1058563431642677	-0.7934605352498543	0.2607746124267578	-0.0971473998370391	1.0422604059432723	164.7094456726003	-1.7420097841460171	-0.232086181640625	-0.1479307203130296	-0.8380161681305633	0.4412727742465542	1.863570974432992	0.1168713450262828	-0.210184963563566	0.9500140394209478	1.040979693456857	1.10912422956974	0.2384502234781704	-0.2004159574489797	2.152259366704566
0	2.597775140657741e-05	0.0145900654513763	48.91943393859847	0.0084716072950943	0.1864342129983049	0.0589692133301993	2.4245519515819227	-0.6535610334878359	12.261851861096982	-1.5753023796845131	2.827692404326344	0.38165283203125	-0.2278215729808401	4.597059635989974	-0.0739749697965883	1.2598512728849782	0.1093746999476993	-0.4029446512627328	0.4193668365478515	-0.0893682565977672	35.69447867589811	163.18873568114523	-1.3833600953807876	-0.990234375	0.3777455181718849	-0.9734109049729884	1.1078743624450906	8.146182864521826	0.1187134502320148	0.1458239301671459	2.734295977919916	0.8226429899081082	-0.512783522285577	-0.2357887409933683	0.2111084360957641	2.296293195241593
0	4.50068304669444e-05	0.0269200960154374	45.23061504523457	-0.0229156263034358	0.4509223998183094	0.0500036378332731	0.8958166285130424	-2.035505187210699	18.29777812270364	-0.3176849475620618	-0.0824277403842015	-2.1661376953125	0.0685927595735819	-0.4974696753372734	0.7703544400378133	14.88449135488644	-0.0015256147040165	-1.275518300748152	0.7992467880249023	0.027907673185881	1.4429209253531945	275.58534895843144	-1.777719097192016	-0.087677001953125	0.3094859930916702	-10.014791995435129	0.4015543806442992	9.60710777714588	0.4865119941332416	0.1780476194715285	5.8328950395170125	-18.385160546069717	1.0580521876409297	-0.0916708655036622	0.2332887777546203	8.64443900366219
0	0.0001681707981827	0.0312681846810917	23.9265668232188	0.0043919934324243	0.4266766411959726	0.6101181286308985	15.805560602966288	-3.9614237663122616	15.8283065722002	-0.2540677624316652	-1.1096651404876257	-2.8056640625	-0.9132869638237516	31.79332878166545	1.442110349957552	10.366002305214549	-0.0616917025521147	-1.0511518134577682	-3.6450424194335938	1.79104256395302	42.84503139758891	173.39940791791554	-1.2301063905127114	1.5343475341796875	0.449900482863778	-4.874042852722232	-0.3050834032509266	0.4287290076098338	2.800000000004239	-1.247710678926336	12.871366353484012	-11.821881193843067	0.099367744877075	-0.036842105266686	0.6070932446599691	3.371662368789871
0	0.0005262971834633	0.0356580307695649	13.75247806134868	-0.0812919983688242	0.743334702754408	0.9207612010003604	4.860087595150816	4.629335511031488	12.017115823572052	0.4370080710404815	-0.5968422992633409	-1.07275390625	1.114317430531201	14.085891022475458	1.5640826724215413	7.432296828086765	-0.0221634776468722	-0.3295208184825871	0.3436164855957031	0.8841229225450117	9.587215384297966	120.0783833212244	-0.4388620148307058	-7.01416015625	1.5594585557513247	-5.346330302116673	-1.4386807492830604	1.5922994716767829	0.0409356725165181	0.172861500920835	4.414791078289099	-7.486273906393357	-0.9882381955998588	-0.5821198526540705	1.3127733616345745	25.443160104080263
0	0.0002270147813585	0.0314706530006176	27.55732717413608	0.0047132134765142	0.7191336707114198	-0.0212142770056058	1.8925167208760327	-0.1199015495153865	18.04401148148519	-0.203812750007969	0.293919920395925	1.16558837890625	-0.0156876649480817	2.1318437144891123	0.9063160918398764	13.279376851205685	-0.023557780579866	-0.1587636892719182	1.0795230865478516	0.2552719695195828	5.460239408968648	220.6864536947596	-0.2645262761847071	1.16558837890625	0.3610565526935986	-6.291361791096601	-0.4400391560879964	1.77625241503394	-1.0843845105818382	0.0049354686896064	2.2138251207252253	-12.862103865908216	-0.3077485219161917	0.4099298244895637	-0.2511725543841378	2.360551787840163
0	0.0001593097067039	0.0248700096978214	25.320203303469203	0.0008793843189129	0.3918818259836892	0.1076685213555316	0.3081018324967441	-1.3541239616247616	8.452008725037121	0.0500201489642365	-1.0438456209378275	-0.8251953125	0.1020810803229901	1.846736958719616	0.0486758254214192	8.442746266080409	0.0804728077933455	-1.1399256754641924	-0.6898117065429688	0.6790220038754515	16.467277037663965	140.0987919515955	-1.5380040200283265	6.0032958984375	-1.2071399098136746	-4.702018561225549	-0.2051971416657353	-0.0438062299065822	-0.2497076022500124	0.1290333635215762	2.743164912889579	-9.063257712061503	0.230695089277456	1.1343274853668248	-0.3131018411588087	4.847331715566145
0	0.0003251335839921	0.0381585337682311	12.375765725218162	-0.1323738911058243	0.5518714358997847	0.2955818330972377	-0.7424131544654422	-35.80602825849976	21.979661394426977	-0.3057319563142879	-0.9220243423751446	-1.40283203125	-0.3722409414071932	1.600753497399818	2.5525286696597007	9.502684723917175	0.1867962768087826	-0.7552063151820563	-5.236706376075745	0.784346173139458	4.959406535849627	155.80249678557988	-0.540637782288862	-24.3638916015625	0.0137247840288142	1.5483390636065486	-0.4700016396131542	-0.3860844205353766	6.57066666675189	0.3400370902318463	0.4294702181746812	1.0786653648665727	-0.726605443879722	-19.557017543878587	-0.5056211392591534	0.9328780602194202
0	0.0002888811743177	0.0432307071830971	20.04962407421676	-0.003902691771652	0.6555806234664588	-0.2450692358345863	0.936741976495473	-1.910535704788824	10.983795225487182	0.17017901427564	-0.9754705681412656	0.46417236328125	-0.3303058314432564	4.498764385594256	-2.15010518806735	11.898011786768937	0.2308700452781797	-0.8653346343320254	1.6392698287963867	-0.6186064010894556	20.206216619659436	212.19289290374397	-1.2797073973147406	3.39361572265625	0.9977462652598776	-6.792205808189756	0.2836551193230673	-0.4818920073320303	1.6431578946778198	-0.554412467500916	8.166279587962798	-13.689421679673591	0.8264866611587036	-0.2284322105777327	-0.4434501663309987	16.915938128074554
0	0.0002448602526285	0.0293525022803432	13.609043975352176	-0.1076956380202641	0.435881244843959	0.446502349495126	0.1382457569091126	-34.06439007490601	17.705066953641303	-0.0349027885632769	-1.042089322131968	2.06298828125	-1.236537147496014	6.650344065992208	0.9405463240786458	7.62885964017699	-0.0575710001171141	-0.7290786661403588	-3.277572631835937	0.1840198092442643	5.593448766208731	131.813513631283	-0.5713140065705348	-22.2596435546875	0.4297981597175065	-8.772362690779806	0.1098006383710236	-0.6695396435163152	6.742096526336631	-0.1926695028099175	0.2034966382144669	-0.755788076433614	-0.67709101438718	-7.986549707612944	0.0009831679938103	0.5023506116105554
0	0.000286682115155	0.0388465883388077	22.536997925152477	-0.0422012009493601	0.6585284649040751	0.499592415106152	2.5154874884426057	0.5940114143518009	20.150643127223464	-0.2594167743413899	-0.9133265648062628	-3.49676513671875	0.1648997780573498	3.220215619640644	-0.4371058441952799	11.532958505769232	0.0645315814319385	-1.057385642770961	-3.5960464477539054	0.9531613043422472	8.520551108245868	187.260179395138	-1.1784580270093363	-8.9739990234375	1.3335362186654545	-7.038225263879147	0.0978301929526527	0.2748921099142141	0.1537126947433211	-0.330188745894418	3.392267358474741	-13.48827795497677	0.4668749612569797	-1.406959064298892	-0.3900810155254529	2.922389252122797
0	0.0003901661499154	0.0314624602532504	9.38956189923905	0.0956471081951093	0.4722062143336412	-0.0188725991821918	-0.5665595503422289	-45.172887694534914	16.088830756655955	1.250538918594893	0.0482327096305725	-21.8057861328125	0.4116064171114007	0.7610878977108473	-2.2560440995053384	7.819147566353022	0.4997303433865305	-1.4953822514873174	-0.6279220581054688	0.7745267180978449	2.537467211130189	103.20492445891972	-0.7828123754908335	30.61474609375	-0.0850049972747761	10.931928807197451	0.3125329510159084	-1.292782520778293	-14.513333333333684	0.3008213359121546	-0.829494820892331	-4.130950019755571	0.1506194092046489	17.959298245636603	0.3297231333576763	0.0821961157633772
0	0.0001852357334999	0.0220821018254961	10.934068605264814	-0.011638465339711	0.2702970274906767	0.6162665036036689	0.6963677204930225	2.0676594856408634	22.552436876604744	-0.581148110536203	-1.073536652151248	25.66357421875	0.1919112791954188	-0.517668382946646	-4.147000978167448	3.165963163829665	0.0670858953058058	-1.2198647698781089	1.9662857055664065	0.2777482802195778	2.7221266654375524	67.05036055511113	-0.2102014578902604	-24.14727783203125	0.0387393151291555	-8.751532731265215	-1.6526131823103098	1.7446235551433444	16.6257777777836	0.6940417923498494	0.8810921233875226	-1.6854371992406365	-0.2450069606908295	-3.119298245618154	-0.1282842547258599	0.4057379549113724
0	0.0001854832158268	0.026464947968547	22.83566993406362	-0.0137522929277464	0.5750002926931717	-4.3181421877850056e-05	0.0984821723096729	-0.1278361198278865	8.8012516260961	-0.0363522096526102	-0.5512969982773108	-0.74267578125	-0.0978304679989099	4.237147606800251	-0.0918032624081705	8.636087727496232	-0.0473645664056754	-0.7582583167097723	-3.3819308280944824	0.3797276342437175	8.458158769664413	136.6646107382166	-0.3414121887668328	7.731048583984375	-0.1907166295351419	-4.29770794494039	-0.7052871641230121	0.1932441924972781	-0.1969005847934539	0.8225810936136767	8.4234801453914	-8.692837109272471	0.0395734636761912	0.0047076023373069	-0.3148339679877244	6.019465237541192
0	0.0002791571529423	0.0275515469597441	13.907587199069528	0.0161171529005818	0.4330470888789099	-0.1597038251838261	-0.0159879638990307	-42.627973448929446	14.327405671224051	1.3307776279455734	0.3770844387956513	1.04180908203125	0.0297252578191673	0.0614386797736328	-0.6123358704403972	7.92856922236656	0.1995829625519193	-0.8437032881965796	3.080782890319824	-0.0459415154343202	1.734304140182472	128.5843418783533	-1.1408302265607917	12.46044921875	-0.5373656831342589	-9.48610763005195	0.3750128988042999	-0.783092751392938	-4.433005847984672	-0.0559705167054586	-0.3293854348350828	-13.64995822623253	0.4037680000048406	-1.151111111235858	0.160168339932981	-0.41402051451999
0	9.44915274748228e-05	0.0145019597200186	65.94829607417607	-0.0108625658598464	0.59334301715257	0.1536859939321511	1.473558683132814	-4.620786559281012	15.601551596394886	-0.4129677091175371	0.0236518580176352	-0.990234375	0.0719751375448454	1.4059996091901272	0.726412107770052	12.491103990901664	-0.0206213246519348	-1.1755720376309755	-0.4000061750411987	0.2328642657160687	3.131395564903314	206.0541142172205	-1.7304771838449795	-3.12542724609375	0.2565951676880263	-7.62360538084053	-0.1018108898224629	6.244417306414775	-1.0079999999219211	0.1278192468364391	1.9705037572308013	-13.9255654043705	0.3065710553414963	-0.0876023393615383	0.0212405366594906	1.7406075024561414
0	0.0001416994607844	0.0207149470707967	49.151091684129696	-0.0227842942600076	0.6346463161497591	0.2069504670857129	1.213101005263606	-6.105741393265387	15.441459242571764	-0.2724300272781059	-0.3611846447769196	1.3203125	0.0925331044358144	1.2358153348050496	0.3380148909731771	12.821053507582974	-0.001952399374092	-1.288544805276438	-2.779876708984375	0.145833827552784	2.627475750643741	209.21003996795287	-3.0925634736726733	-0.2681884765625	0.0202775636513438	-7.6635412782692125	-0.1123628242755085	3.606066640747152	-0.1129743156463192	0.0107886854854245	1.2199684574377492	-14.393318440807684	0.2616168086394912	-2.4684210525340013	0.1088183869506852	1.0797527203329094
0	0.0001477762691403	0.0223862900184527	45.48664617603947	0.0036841943506953	0.6193519809858297	0.1393571863293977	1.2599524778193194	-3.197324645218512	17.432735111919076	-0.7560065272723383	0.8120378156809784	-0.93865966796875	0.0313734402361724	1.1533369391564277	-0.5242001511410808	12.715429962487292	0.0165304788705909	-1.259262834073398	-0.9315681457519532	0.1391119430384557	2.0261470071354646	210.20310103362675	-3.074369682852822	0.56732177734375	-0.3096947654117068	-7.644695124425167	-0.1541105673859854	9.577135486417555	-0.7464210528598016	0.1763313943002905	2.594015425794224	-14.142933825420652	0.4142432281698542	-1.0266982226984993	-0.1580385932187977	1.638268805986523
0	0.0002986610003976	0.0434378411890832	23.22615468342994	0.0207242396905429	0.765884984066001	0.0323890039502778	1.6845265602479582	-2.503843199906012	17.905706991191188	-0.2979081324996525	-0.6127614707348212	-0.8251953125	-0.0227680844915309	1.6090578672011198	0.3515036605044271	14.24894854075462	-0.0746332279433977	-0.9151013267721008	3.2837374210357666	0.2066725998221379	3.793803494555191	257.2973545736658	-1.100724931737779	-3.182159423828125	0.0002540019844076	-8.754331314284887	-0.2642959763292332	2.7055054323102192	-0.727973590121394	0.0226983419603497	2.0069479158957666	-14.947520532555115	0.6246446732451505	-0.3647368417195089	0.2078148211735989	1.3694441851424903
0	0.0001126703832998	0.0366848018761085	29.04711834984117	-0.0299471005369129	0.4894242607267122	0.2307145684283018	5.537034797849677	-4.835813414749762	18.26643049940128	-0.176547442955908	-0.6305776634644538	4.1259765625	-0.3069396404336451	3.1959318611469207	-0.3928582169369791	14.172905431569935	0.0194257308018769	-1.2332611481846094	-2.1068267822265625	0.6454191844634238	10.463269214186113	246.92905318206425	-1.3075856243965225	0.0206298828125	-1.0891295203810445	-9.792038804141676	0.5822266250311157	2.937855766637287	-1.0168409262997926	1.3931628166492511	41.68127639657772	-18.252954068336884	0.125957858855882	0.6484210525557472	0.3825480537681948	6.273142139329859
0	4.557210519198514e-05	0.030251112657754	42.69307758134994	-0.0275255405424128	0.455115228519577	-0.055887645896874	-0.1157840033244057	-3.1920679923864803	16.873855460781623	-0.1024994962771873	-0.8699902483997244	-1.4234619140625	0.0046340751485924	-1.0544391583637185	-0.1950456597165202	15.636398254723131	0.0057537380105421	-1.3828867825562807	0.6885223388671875	0.0330168272219078	41.09860448984061	270.830359334408	-2.6064246898557606	-4.59014892578125	0.653678126017489	-10.316436577418518	0.09567600172424	5.739456583701876	0.2014035086962202	0.0273397792777956	10.14825398057084	-18.86210073702764	1.4627130490715137	0.0153508769307961	0.0349079371847219	5.92390023360189
0	5.075022566608471e-05	0.0418591120265428	31.02890253663903	-0.0188625651041292	0.5102575989790668	0.1062254961239492	-1.0080985174355963	-2.160425078568121	20.29003925086917	-0.5864257819064113	0.2815983260022574	-11.673934936523438	0.1525616877371416	-1.09199917294439	0.2908661864443685	16.112594544176627	-0.0543268271484152	-1.282318958197646	-0.4771466255187988	-0.0283791691178487	-0.4693093450204166	289.87392317718144	-1.839551137493624	-1.9598388671875	0.487629930498439	-11.168020585515857	-2.3394354038261875	10.243009856151154	-1.0684210526026725	-0.0867916705513133	1.6263253080974698	-20.32931371746017	0.7876286114704162	-1.7725146199935864	-0.7914944008754089	2.700966225998542
1	6.938580424010579e-05	0.0128004909691703	57.0756986036797	0.0573029300433196	0.6440250205071673	-0.1331064117292218	0.090687782117623	1.8261074171363976	11.90322080841912	1.6424384333266355	4.5467689064182935	-1.73291015625	0.2820363887946684	1.2343327781119444	0.5702758982812544	5.41911070076703	-0.1009021035545201	-1.07736557387144	-0.0264320373535156	-0.2382641474034642	5.2777724743962455	150.24790894711504	-0.7503445838561843	0.1650390625	-0.1012934558857866	-5.999940190662999	-2.138331308026766	8.402084332623222	0.7908771929863825	-0.0635154402910887	3.051371721547072	-1.368924982179942	-1.610518500249359	1.5959999999590275	-0.2045515129624312	2.087566784352185
1	0.0001412887986117	0.0243640685629734	18.210762468941287	0.0210732767436494	0.5298146903430279	-0.2931636896969295	0.5158333986476538	1.7983364210426476	6.421256775671783	-0.192483432823957	0.4457340743967166	-1.23779296875	0.2499711121812005	1.9710239465216597	0.1458569720422406	3.5273598425598025	-0.0884519006193261	-0.5991167579144485	0.9451065063476562	-0.2568199768490014	2.4072972416205336	91.67545640194902	0.1065131461367918	6.44683837890625	-0.4450072248330317	-2.917066821342397	0.7507424842999462	1.8907552426101764	-1.591578947368644	0.3766449212671494	2.364999030877104	-0.2237519052572598	1.5406519209200389	1.1789473683802036	-0.9401240881406752	4.50960425577996
1	0.0002612829788543	0.0222691920445684	19.355843801510662	-0.0088347349724191	0.655089349922712	-0.0503916339505886	1.0175987357354352	4.67322960951921	14.44314432307166	0.8465157506169567	1.077629744913294	-1.7638549804687496	-0.223298959399408	1.693920231518227	-0.2916849896276812	4.238699168500094	0.0995119414281208	-0.2507333112065311	2.293785095214844	-1.4085357958962137	10.907309731270564	83.1263536187459	-0.1631387619971676	-3.80621337890625	-0.9938418317259416	-3.51231873317316	1.1359564659562185	1.6464159256302575	1.452192436262184	-0.071041088452046	5.567879351080153	-1.6706653667960438	-2.1150441319489017	-3.304736791579986	0.383597215299527	2.2360054311335777
1	0.0004227101847267	0.0281487078160894	19.492202572711356	0.0791414550227957	1.0727923365591363	-0.2910578517105681	0.8362969308972836	-0.1521793260276648	16.255866250956174	-0.7953974755786472	1.4556978462540076	1.94952392578125	0.1885944189757446	2.648235179320661	0.3444753840600629	5.912675794808303	0.0865045025432068	0.8943991469382522	1.2036247253417969	-0.3215016578778913	14.026895429726975	134.25325333798418	-0.3012148929399412	15.09075927734375	-0.1506727145924598	-5.390333240596968	-0.6830589551651686	2.831566440159252	-3.912017543907327	-0.4713863548304086	4.937852965451375	-1.400975252085929	-0.377244454032361	2.489689344852107	-0.0074344675063439	0.3359401361735155
1	0.000334048261915	0.0340817884310153	19.382960580943475	-0.0828013514543277	0.8241971971388787	-0.0963200984346725	0.3172150582645394	5.164181147605148	8.014203787930944	0.6069621344523902	-0.2494012774156813	-4.6004638671875	0.1233432582260749	1.168975469381226	0.7093478396569868	5.713897500137804	0.0377534694474839	-0.3183314663550134	2.822425842285156	-0.1464144297050371	2.6367425141379472	131.5669053765584	-0.228408760807988	-4.20849609375	0.0197874394785735	-4.125763402540491	1.1494711159077573	3.9857021574776335	2.02999999990956	0.1823730861970678	1.9519245367589813	-1.598812633998938	-0.2663811669940338	2.383682168423139	-0.08556708061561	1.6191623261071486
1	0.0004037800079292	0.0342784310845124	14.246970354527416	-0.0665453423151634	0.7367752370934876	0.2068188418067028	1.0398656499566106	0.6966213331520226	10.949085096405195	-0.8365213209166835	0.9231399923406464	-3.9815673828125	0.172548193160225	2.3155462722437794	-0.6421946331823687	4.141799107333682	0.20817962878894	-0.5484044785921651	0.9525606632232666	-0.2261050333989704	3.738974546393929	113.4411729546834	-0.6911715456890593	-5.2528839111328125	0.1146539459272366	-3.1724503121198406	-0.6252846653150114	0.4051695136331612	2.201925870175266	-0.2628676488797072	1.0145712215703964	-1.8014442129494488	0.3170550749331143	-0.6631578947280925	0.2041468857093038	3.508972416446281
1	0.0004362935560273	0.0237894558732914	15.052271761036176	-0.0139704725622278	0.5815493219501988	0.1685360311479649	1.8534635562802544	-33.44868620774153	20.93562634441579	0.2060862555031065	-1.2139712698454677	-1.18621826171875	-0.5858882029627613	2.298792917172109	0.1131330683862347	4.222972926419972	-0.0897010424052103	-0.5601925003496651	-0.3880996704101562	0.019075043351279	3.487145167074064	115.90684067929276	-0.8390029659726488	-3.4039306640625	0.8833800690157126	-2.47046650645248	-0.3864353063911216	-0.4073159103677901	2.041040421034719	-0.1956812615102157	2.640777966494096	4.308759903109445	-0.6679851571976811	0.1878947368689711	-0.2097298474749735	0.1444881385893954
1	0.0002300538622239	0.0161289496858729	28.501076804211458	-0.0087551075677902	0.5638802770672343	0.5123231135468764	3.677982375278659	-0.5084415330589149	4.385981776206268	-0.0330145755092283	-0.3865335025183047	-0.783935546875	0.04547380551203	3.1494380214619437	0.2418559744989056	3.752540103689132	-0.0412162175601834	-0.5818565627736101	1.269060134887695	-0.382742010217829	3.975252970387217	100.9061387749959	-0.7681094708100079	-2.1248779296875	0.3219010782354739	-3.3767822959254667	0.5592223978673694	1.1604589888599897	1.0610526316244346	0.2100117658766388	4.081124375345895	-0.8319142984207492	-0.3464533115208899	0.886666666698603	-0.5200335779973387	6.59363646445085
1	0.0004952769848733	0.0267625950614345	12.039464793792884	0.0152060992013561	0.7804036356750178	-0.1842438338274571	1.2097783815516676	-35.92578467270735	21.10438560557609	0.0072441065776459	-0.988312494445978	-27.2314453125	0.8233996214024315	1.492892741515757	-1.0423635289038042	5.15515335264983	0.5614355044366491	0.3701550422594568	1.4263629913330078	0.5006752424618891	6.965817798313962	95.45072495663652	0.2105022747996614	47.6962890625	-0.4985216402263981	-12.194011265782477	0.8280000293525075	0.3111202368020893	-12.716666666668896	0.2223615045594282	0.942359736183548	-0.4843074608118084	0.3232288571851341	-20.23777707767803	0.3512471567404926	0.5676791468922402
1	0.0004855808815022	0.0364749258125512	21.492175058123248	-0.1054243196890509	1.1138990286252366	0.5232245962493525	1.7754533126459895	-1.4155612840354774	8.216530637607077	0.0189027631334828	-0.7038267610572753	-1.609130859375	-0.0762792343214911	2.20726589051508	-0.210479621585689	6.692638864037109	0.2719043908022102	-0.2054481044997094	2.7883784770965576	-0.6124360949163152	8.03660675398077	177.69889390194902	-0.8787702505307539	-23.0848388671875	0.401572807458742	-6.310122376899534	0.1476973368378319	0.3689658184149764	-1.1936686314150649	0.8373916977074931	7.740310569845971	-1.0521324720591818	0.2096519068066445	3.094736842011088	-0.1571928878987298	2.3758766512536797
1	0.0003142244352555	0.0206837312958194	15.035100144381914	0.1068595908461464	0.5749156499999931	-0.5009827274690666	0.084036696281629	-15.873538578957351	25.539478779268045	-0.4618842488666106	-1.0991269235422618	-26.9013671875	0.8311693921037956	0.7794885974512797	1.2231856539880417	4.373095671539043	0.1243038706255178	-0.1265978739304629	2.134951114654541	-0.0292857144305251	3.790082891826597	86.39118134701738	0.0388481226089177	47.95416259765625	-0.3227058049082817	-0.8689527862576094	-0.3960422847151883	1.017204306767558	-6.138099415232079	0.4131438022393729	1.1265029139159195	-0.5366937068766476	0.6345870699515013	9.368963747530676	-0.029481028673778	0.8742686830503072
1	0.0003255700146452	0.0231623390400735	10.135572632592176	-0.0085500714450295	0.4249835154987986	0.0086964105418691	0.4076659674261367	-5.677615727394852	7.170087429201099	-0.7383708519373725	-0.4557454723496463	10.30462646484375	-0.3577330023994675	0.8066447744550143	-2.2315448567236285	1.3019782372206756	0.2713184219875322	1.531441081399325	-4.207851409912109	1.1294162303216848	6.0520073992951975	55.07953202450762	0.2801338877593961	-9.32470703125	-0.2933855399814417	-3.801190752966251	-1.0463012222732884	0.0947348358812916	7.478989076206318	-0.3062044411463385	1.2179799322903375	0.2084343295618892	-0.1125462622187783	-2.7263157894963843	0.1545758414186577	0.2855332438201912
1	0.0003900742498913	0.0287202663587493	24.12371357315305	0.0037689240774221	1.082077805859183	-0.0459104162096994	0.9330276005244724	6.326198969870773	28.846966140144804	0.1379771646490406	-0.2459848803659508	-1.939208984375	0.1175517283935536	1.0847236709195522	-0.0031269833410601	6.796367357120346	0.6881404216723098	2.0859152599225075	-2.4987945556640625	0.4942517453016525	13.921916040815066	153.9043077203084	-0.6574273305629865	19.84336853027344	-0.2411405163293112	-2.745207846979463	0.5045992110795211	-0.1333172153720179	6.109444444478957	0.034649269927324	1.8809442396429192	0.1419532229516377	-0.9026497273463804	6.587368421117807	-0.6018218174038067	2.0530111023818014
1	0.0002817298998361	0.0220240837495283	10.024165417194508	-0.0298418637683799	0.4007188053723872	0.544814372903934	1.9379318083783208	15.77051964858171	14.83515767679812	-0.679369554777689	1.861377083592408	7.17919921875	0.5067479478556598	0.2901781317211633	-0.5135492131079058	1.1075993042129648	0.1904820503177243	-0.2240581763900606	3.4248828887939453	-0.9037083477501536	2.0887680000085678	30.918368694429496	0.5100900063467696	-19.139373779296875	-0.1126077637993017	7.404465454855925	-0.2160006565369009	1.816994539960576	3.5687719298577045	0.673470822437314	0.6226950518977299	14.085509228345956	-0.4042039047916791	2.1837134502785496	0.290530203163047	0.5246383994711712
1	0.0002911846336008	0.0214181783707102	25.316431266736394	-0.1174011377701387	0.8005853075688404	0.5466203914815608	1.3137247429123438	1.6761440382301476	6.951693698882103	0.3815873369687707	0.6446567756284778	4.002197265625	-0.0070711637006238	2.150473445124347	0.1570599034463544	4.758123360210614	0.1772338499844647	0.4819566429920021	0.0186958312988281	0.5020791935444022	9.775722236800071	118.22849595273028	-0.6126303127567176	-14.193359375	0.3089608296108384	-4.451532633298179	-0.6035738975105964	1.6963102052433694	2.446315788848016	-0.0555928587022475	1.7949566665655574	-1.0075125890144672	0.5818008099076414	1.777017544079154	-0.4411722897498893	3.008368228868558
1	0.0007357680262122	0.0257915025122989	9.99264097846815	0.1571403850728128	0.7954600025976167	-0.551619348222063	0.5167618281629633	-29.317279423683917	48.406400931115485	-0.139786615292473	-1.7395546233331196	-9.448486328125	0.3603071689515219	4.323512941910666	0.2007108882104535	7.622680534302023	0.8625015176706031	0.1526107509058403	1.5085601806640625	0.5521861993602266	6.240814752915368	93.88126694882402	0.2363733177391318	49.48077392578125	-0.2860306352184352	4.38342463162553	0.7606347102503505	0.5065401602838171	-10.757894737035272	-0.0345611516210947	3.017438419859378	17.792179268838485	0.3970631174320823	-16.693567251855313	1.330741682550752	2.360304157229188
1	0.0003729224729545	0.0196707388299047	26.742868942064167	-0.1064936126612616	0.9777894041069772	1.002687555154369	4.492947318225188	0.2967189894020226	18.64076992635338	-0.4875718635229331	0.4517294714746747	2.4962158203125	-0.0103494565446144	1.7859810188662673	-0.3402532383764605	5.320541831113236	0.2193702073445486	0.2848913820480039	2.3169051008298998	-0.1571962647422584	9.3866411065918	116.10282456601152	-0.4606582448873444	-17.1846923828125	0.4632551941641022	-6.693114954498174	-1.1312735295523928	2.8653541425707942	-0.6959064328056166	0.0496646225823551	3.468907568195261	-0.8724091252299041	-0.1016345925130092	-0.9464327486220344	0.321763280743274	2.2495641846111054
1	0.0003873169527661	0.0247388595251762	12.08447737650591	0.0201009533658821	0.5447527002137439	-0.1892313179830241	1.4621757506482496	29.0496181593239	16.90465985967921	0.1673953475788696	-0.8575480181103523	-7.31329345703125	0.4316736803945353	2.320037980625334	0.8569990351831098	3.0249458800383966	0.4648288934455906	1.1377204634522933	3.1641082763671875	-1.7508321358719825	21.417219564907025	32.70890366757403	0.1405166021315445	20.87744140625	-0.8707862683416607	27.30333916156364	0.255443160572592	-1.2477758312806952	-6.690444444256769	0.6607854620882899	4.55302379062365	-1.4918288437194107	-0.6903069064713088	-2.136842105183291	0.2892569038661193	4.433018917614612
1	0.0003768561123626	0.0192114914531761	9.6285352117115	-0.0281997050911961	0.4394757864887374	0.0674857839951274	0.2994131584325505	15.140118037253584	10.8644907955561	0.8658748039027835	1.587402550412845	5.214202880859375	0.0313867486605781	0.9866804693333028	-1.9551211640203812	1.7848864968262017	0.9576794661677748	1.567896569812505	5.277381896972656	-0.4671632204553299	3.864988980647702	20.386515972261527	0.6266233251177745	-2.22802734375	0.632406818564665	8.698784505693615	1.4014257513792578	1.7940118439265549	1.0831578947586564	0.0358409854773454	0.6729429744940703	13.83398313748044	0.0035666229740012	7.482205111086365	-0.0257658537278311	1.034347802083084
1	0.0005138558555436	0.035514312913204	21.32685143362449	-0.1401828156498865	1.106855177884054	0.3653774862578799	4.268636681589563	1.5190891371071007	9.523333695787509	0.4943481260986631	2.082761294517149	0.716888427734375	-0.9115211225311092	12.916557459713363	-0.5533088490331988	7.20865775357472	-0.0154752364506992	-0.0682415758380492	-5.269484519958496	0.1908211561604974	7.272192800730933	162.05350815976152	-0.5381068378626143	-30.878421783447266	0.3084812746580476	-5.607430069204231	-1.3713492559865377	5.502413830862223	2.840935672700187	-2.1179872525820085	25.77337469709324	-1.7271932008040012	-0.2106437697852299	2.984211606434994	0.0551233095354354	2.3723264037163805
1	0.0003899118443932	0.0268348871161042	29.35898537960404	-0.0814148070052471	1.136400246008814	0.2775715732718027	1.7430805695796026	-5.378482426613602	13.259653811627542	-1.217729564310693	2.1767707117367707	-0.93865966796875	0.0032895345090376	0.6946964577788788	-0.4139672562445025	6.819777854058193	0.2331723083576069	0.175286349057707	2.2075787782669067	0.1137073742722667	5.695923855300354	176.68802964413652	-0.5945242389138083	-7.6536865234375	0.4981282265636768	-6.0977292145075	-1.926073593955695	5.922225086736649	0.4347368422678457	-0.0443119811881736	1.600212263794034	-2.552298913811078	-0.4171821197474673	2.402105263490796	-0.0063076137014273	1.0330489740679698
1	0.0003723228336966	0.0260642970844293	31.554555124527063	-0.0402777048827858	1.2529462738978268	-0.2793759850836295	4.879356087822174	-4.852420414894852	11.643882207039704	-0.5835873301077207	0.9847671844961337	2.1661376953125	-0.0154915183331361	2.234721392050908	-0.4149621769750933	7.709424819998127	0.167415786812882	0.5015979115738536	-0.1861524581909179	0.1070791929480684	6.709496792684504	183.7271836968709	-0.5144189392116241	-19.0826416015625	0.2770741536539223	-6.000648692682069	-0.6234005309888717	2.7695666776677617	2.1663205050890006	-0.289954674785794	3.1572196338942846	-1.6682458323745162	-0.2250969431711562	0.917777777559369	0.0502108079183137	2.199973308471115
1	0.0003023164602635	0.0223117492552552	37.42250329834395	-0.0249366382139584	1.1931922107064403	-0.0715113789140493	0.5450955330265743	-6.30821570298079	12.014881488935496	-0.3841940061316325	-0.0745195725724157	-0.03094482421875	-0.0038654996456459	0.4417502203156473	-0.2218421742285113	7.081432604478559	0.0408017056655394	0.327182668958033	-2.1755259037017822	-0.2680348319381124	4.821005545037735	182.1665652962972	-0.8478678052660046	-4.3116455078125	0.1291564750618515	-6.860549727324611	-0.3652931951745542	1.5516859522779742	0.7059463041202574	0.0316852591620846	0.7368199826168293	-1.570543405058988	0.1955139586969768	0.2255555564560083	-0.0564961279664973	0.8779166988341824
1	0.0003158733176541	0.024919769247643	29.838108042855957	-0.067714599409026	1.0347476713811004	-0.0342374330431491	1.098836807807417	-4.352939213722977	11.870755667771116	-0.98758058283702	1.4725530197744932	-1.8360595703125	-0.1091845289014836	0.9076529097512314	0.2535373821889539	6.601151622317961	-0.0101714899155451	-0.155698992195151	0.1905040740966797	-0.0720623510233205	3.5922752018120936	167.20661484921465	-0.4894402995211561	-12.996826171875	0.1835272425889104	-5.608421972039044	-1.3580793758220897	4.120639643930877	1.5197368422100652	-0.0286310210609545	2.0989976819812437	-2.081089961936416	0.0643523026807492	-0.3326023389039765	-0.07762041734505	1.3620457258054466
1	0.0003946037035438	0.029741601878402	25.86944454196228	-0.0646291113233883	1.1315692590357185	0.2371952570922754	0.7635455056309315	-5.420634831398759	10.769169353222786	-0.3432539623881575	0.7786371748384968	-2.645782470703125	-0.162146038230781	1.08997762012243	-0.8526715084875445	6.959341975868782	0.0499300495342977	0.0735301497884277	-0.1750316619873047	-0.1074125115828079	3.857230284710777	175.7275499078084	-0.429636545260858	-14.69879150390625	0.4018708033742519	-4.848199299983432	0.307148587795191	2.0851124399861503	-1.0205263156854762	-0.0881676396454494	2.021205020624481	-0.845958382990194	-0.0388207280610269	-1.3076900584748612	-0.1275742462820887	1.2810746358873093
1	0.0004221519520225	0.0290137422023754	27.53979623456484	-0.0863992371198092	1.1875247911682154	-0.7557022716843198	7.803009591597837	-4.45938643357161	12.169672355091556	-0.7471982932787989	0.9711132737449004	3.2388916015625	-0.1221474050126507	0.871054766152529	-0.2153333470190386	7.227212781075915	0.1089650038455782	0.2610637791564185	1.4598865509033203	-0.461602351361446	4.345597623031727	178.46061265194902	-0.7608930633858215	-17.35102081298828	-0.3149665202008867	-5.322612255443618	-0.7460853799519471	4.217043093342678	-2.014035087588105	-0.0690973375781657	1.0719765466260784	-1.5727476317575917	-0.4770346607743863	0.1031578956910621	-0.0265607002479908	0.7738823868665285
1	0.0003293850945643	0.0260417428266147	28.68000990535854	-0.0214378545913652	1.0475201608527205	0.0839944543927178	1.3010559375753434	-5.405063237160477	11.137649161649746	-0.4059961829447909	-0.3615936994477926	2.681884765625	-0.1936272481166712	0.4940757270795739	0.2960725680028577	6.813998631376668	0.2013024301936233	0.5696784931385843	2.2929792404174805	0.0859478716962587	6.71110137337717	164.0890229913045	-0.3040976295961486	-19.386932373046875	0.3890982567075954	-5.475684117788294	-0.0233166805661578	1.251682464932835	0.9468421779420706	-0.3033337171913785	0.9775669896189836	-0.6120976092680109	-0.2502820562144177	-0.917372400036248	0.0884771215798772	1.287544323832578
1	0.00039143709128	0.0291607146540907	29.258971588545897	-0.0510925489213471	1.2161882072106942	-0.0774381416920288	1.0908921550894282	-6.060359562844071	11.484960265169782	-0.5410804524389872	0.4406308832473851	-0.05157470703125	-0.0964282122751776	0.8183259824790703	0.2743536189233441	7.557595607208735	0.1147888152145271	0.4502462096951722	-0.1102409362792968	-0.4405002489727061	5.628152187023812	189.88083970273027	-0.6041681605907193	-15.76123046875	0.1264152138558689	-6.490507166134055	0.7915468367227747	6.887073173878921	-1.0684123158259098	0.0580821380797024	1.4984541313424595	-1.5214442129241288	-0.2331741982023554	1.9305263157834736	-0.2010567451461976	1.1228427623550803
1	0.0003784307810089	0.0241778778196778	36.205043612879805	-0.0179198138955918	1.3231647654119152	-0.4097908281951506	6.812829121423891	-6.406802739113602	12.627842128032766	-0.7048254453850814	0.9735336834772328	5.52880859375	0.0340632447576809	1.8563599425558184	-0.5827411457861285	7.756520513677948	0.1697939612601582	-0.0927342002153901	0.7069864869117737	-0.3868742243113496	3.5114953710718533	191.80497300351152	-0.8592773015342738	-21.7645263671875	0.4342812303291476	-6.468543429527426	-0.9486113184459244	3.913703403755547	3.639999999520796	0.3180081414852201	4.320483884875233	-1.584075791906907	0.0162714121195082	0.3733334667562769	0.1205169610939228	1.7425291203500342
1	0.0001637956669779	0.0193132978148802	46.65137964262508	-0.0214645130707669	0.8390735249036395	0.210819333286633	1.571111014192812	-0.6421390428245399	9.988650319370477	-0.8933806786931328	2.507093887309232	0.90771484375	0.2602865304748916	2.001806187734722	-0.0318959996069292	6.408948204982215	0.0205962325123548	-0.8578611398938021	1.98530387878418	-0.5163982629514008	11.769991106035894	179.06205308163652	-1.1394399586031947	-6.84912109375	-0.0110444032988733	-6.389092799752865	-0.3217966194064022	9.27883461506316	2.593070174973727	-0.1182519403877612	3.4762723982109933	-1.751172451815045	0.2648095460698556	-0.7186257309915557	0.1691589116305985	1.955907260079186
1	9.724638256793984e-05	0.0142899937086853	60.51061349823646	-0.0166207611056186	0.7077397238031116	0.1433294929620726	0.3473213625661091	-0.4118381395042274	13.0206362943247	-2.356619372822743	13.588544249215298	0.77362060546875	0.0306486464114342	1.7194763845909722	0.3726756528054852	6.27450447404243	-0.0955301975696435	-0.9486027272563632	0.9442200660705566	-0.381771059367948	17.887627461240353	173.89601552212724	-0.7515997928929555	-8.44793701171875	0.260561760595446	-6.475101009373043	-3.170431381614003	19.17985208202464	0.4486549709323082	0.068128874571996	3.094815415204329	-1.9236501846080052	-3.591672949746543	-0.4213713449000016	-0.0592234375303062	2.569325192624224
1	0.0001206087131765	0.0199482963852908	41.46312739250826	0.0153332760293922	0.7935376519131769	-0.0243282426759212	-0.5387600420808316	0.3963970289528039	13.837577064568643	-0.5457193156774076	3.817403703520852	-2.104248046875	0.2067624183656852	0.9190873533236807	0.2365607723628659	6.269682555260436	-0.0539720034371011	-0.7363246044617373	-2.191683292388916	0.3334287442055069	3.858973472201347	181.4868577691365	-0.8001170753069969	-18.938232421875	0.3010721141303322	-6.82563199285979	1.558505109881376	6.841478328374475	0.3436397190341989	-0.0598210744475257	1.386735951458915	-1.7986810550548489	0.9442251595280295	-2.1073684210675063	-0.0919954887425689	1.9787437651265825
1	0.0001590432684627	0.0192909425127369	15.256291484457176	0.0175149996367605	0.3377600796477402	-0.0261674980244944	-0.4075707857132493	-26.588884760437963	18.25527126010959	-0.0395172313656648	-1.4733296156586415	0.0683364868164062	-0.2351346187942659	1.863617933477512	-0.0285089852589704	3.7301190077797934	0.893130080949352	0.7166788763602097	0.1907055377960205	0.0837011211676246	13.178163029738538	87.62442206998548	-0.2772649145572878	-0.701416015625	-0.062193323955293	2.1691108858643444	0.4875772126379745	-0.4036800069003869	-7.260350877238707	0.4689578455039961	0.5709513537368034	4.219619731283109	-0.8480232709323438	1.262866579532329	-0.3402531555561219	0.1105940491788302
1	4.678280717311233e-05	0.0078869874813803	36.27955243042105	0.0144643248447937	0.2419451894416294	-0.381367871545145	0.685488955479236	-0.7086967721567146	2.8878135866663035	1.2960981177716786	4.477936253411097	-0.840667724609375	0.1481266264895267	1.789090485568373	-0.2046564461964704	2.2402328575261183	-0.0204723600985699	-0.5917026245539971	-0.3318510055541992	-0.5983282782676463	56.09953249798497	57.57739448209486	-0.401432373544788	0.232086181640625	-0.1179693228326033	2.750082542916732	1.023945801073171	3.7232465058986177	-0.0245614034913375	-0.2366870511376637	4.91321418810645	-0.197181890285945	-0.442422753407921	-0.275333333333291	0.2011445475968299	2.281895062746499
1	0.0001442842893912	0.0155402320851004	14.126606213279404	0.0376610437981965	0.2905484877396657	-0.251997492871699	-0.5530772504501669	-20.49017565399265	12.522580835181596	-0.085970156799042	-1.1207681002546548	-1.9185791015625	0.0322421222251581	1.2073180119137836	-0.7737511040944197	2.4089963745040905	-0.7371250544271304	-0.2099337282008262	-0.0167617797851562	0.1214157061832971	1.5186392700391282	62.898714062172985	0.0057674685367124	27.025146484375	-0.1572158685069754	5.892903055736848	0.4556513936996209	-0.914720909064762	0.5366666667095963	-0.370442307968679	0.9438271074747516	-1.6017477922209025	0.1918843742411821	-0.1637426901112419	-0.2597459718947189	2.9641570802502093
1	0.0001349322888968	0.0194132287795928	25.304529489168463	-0.0131310726214775	0.4759315900376726	0.2001850493556904	1.247662777510533	-0.6307396188364021	5.624094384935398	-0.8435673400622068	0.308068609593175	1.73291015625	-0.3455470660242951	3.395716091358433	-0.0826624276417829	4.218792848573101	0.0534597100508376	-0.2327651635807255	-0.9412384033203124	-0.5703240965726416	4.157806132029704	116.20126676221572	-0.5835790781178156	-7.999237060546875	0.6716295739016822	5.898878089475268	-1.5576785711361358	4.320544661577845	0.8381578947227517	0.1223715309574269	1.942943128521096	-0.5565498614963761	-1.529309357767434	-0.1381578947399986	-0.0855734448406115	7.361430194736991
1	8.865045263480508e-05	0.0106469724921218	20.213635142149585	0.0286135385679897	0.3142334851558561	-0.0315756116939272	1.351812873575593	-17.176302362977026	9.898784681772868	-0.4779352629881473	-0.4741969264026862	2.2099761962890625	0.0576448205815719	0.8094000632258047	-0.7753008248585799	2.282290992530268	0.4899652062938157	-0.1532491167233334	0.5544281005859375	0.3715221555128618	3.4156426291256894	58.03125190396986	-0.0342441952714323	10.941574096679688	-0.0400459410709322	5.16366558906884	-0.9293384597130556	0.7170343006148183	2.328421052672553	-0.1309962834190879	1.0759833083332389	-2.8906231858323723	0.6816373504938952	1.633333333310535	-0.2933227242925009	1.0747707183938342
1	0.0001414128015505	0.0193455456926975	28.564630602574645	0.0063698102017406	0.5589819707304995	-0.0925439654242712	0.985480660976481	-2.105379511414527	14.652420821977556	0.1825214010791204	-0.5269017904934326	-0.2269287109375	0.0907025961863844	4.241336949725927	0.1550864336710832	4.325785446894981	-0.1216372785240508	-0.7896238745209092	-0.1476325988769531	-0.5163348435418404	4.119393411784567	113.0403633083888	-0.8584554922013007	-4.7242431640625	0.2455199958781761	6.4398193850219565	-0.4512898645082582	1.4953251600949151	-0.5415789474093486	-0.2484730388724259	5.945184264385864	-0.1715341170090261	-0.4612643559122864	-0.1731578946852181	-0.1395069361984345	1.9132877038138831
1	0.0002296677924254	0.0147169497510846	14.68881189438126	-0.0084259103319868	0.3677680296966196	-0.459142247232068	8.498247648077163	20.19259793609524	11.195943349811095	0.7398023023242192	-0.2712769994488897	-5.22967529296875	0.028329337403308	1.6536710847895209	0.4735571501475237	1.94910955159436	0.3653452845640539	-0.5820737425376721	0.2888989448547363	-0.573911558759902	5.126200589569246	17.62961005826674	0.3293311713368944	1.1849288940429688	0.103161968839259	-16.512670493520403	-0.2130022112956964	-0.8144427608133	-1.2426843000303327	0.1600915728475865	2.341321695604968	10.77633376288437	0.5786396438688028	-3.0153215300661618	0.4497921923283072	1.956422974988556
1	8.066185670671928e-05	0.014939506988864	18.843706697464988	-0.0070691167371422	0.2511153885342976	0.0175136477045484	2.4472271579910494	-0.2691215768442145	1.4962555693837467	-0.4191456384074201	0.6292706202915541	-0.19598388671875	-0.4192140285329673	2.710097337978862	0.7040936110239885	2.23888101939163	-0.5187868655441241	-0.6190943534462838	0.0388422012329101	-0.2687033016152771	5.183586390962365	59.83696174283705	-0.0577202817936476	-0.07220458984375	0.5905622837543643	2.462903055737214	0.0425029846507645	0.1344120133398729	-0.3168421309217502	-0.1965458642342341	2.192476776779253	-0.0878600481605302	0.476732195607371	-0.8174853801191415	0.4043166644931724	2.21475430566972
1	0.0001023593888406	0.0145905515702994	23.86700106875051	-0.0296528487758663	0.4130012765311586	0.7351073345139236	4.18405971642782	-0.424044062195777	2.6622403251046927	0.2041320067863198	-0.38919076368667	0.701416015625	-0.4036099561250856	2.222669210997544	-0.125877940871153	2.9523801232108147	-0.0050720100897091	-0.3365194700054918	-0.5304136276245117	-0.0648805198790314	5.56749111412465	70.06343269010267	0.1531139864736088	-2.549724578857422	0.5344163826230106	3.409697927533128	-0.2452050408216035	0.3533610671297569	-0.1306666665542124	0.4389716165516636	3.5756372331150748	-0.2108418093146309	0.3866270968918967	0.163333333344311	-0.1060489690913697	3.297370405681993
1	0.0001640992464503	0.0135401962603999	10.061933673641237	-0.0097442220303368	0.1967539057052108	-0.2936645343147839	-0.0235713120744551	11.442105840147972	4.778595979149576	0.7272370522319528	-0.2531376792173914	7.055419921875	-0.4188477290792982	0.1866013265100559	1.3533460257273575	0.9813717599502142	0.1751657664856735	-0.7961068609784068	-1.4673004150390625	0.3714310344064928	2.489833355775475	13.982484814126114	-0.1892253752742521	4.1466064453125	-0.66147571150444	-9.499917457083267	-0.5550479052820613	-0.3626145083396115	-6.47111111112644	0.5002093990177968	0.6440183931640489	-2.914995655467843	-0.6641860716430819	-3.73333333332122	0.234766932265555	0.3789594773482716
1	0.000198634939542	0.0184122543670553	9.712905156359582	0.0256318785340677	0.2867464077748688	-0.8169152996779453	0.9010934336333198	24.76643140167141	7.344958368353656	-0.3298775466008554	-1.182242109470035	15.40020751953125	-0.6777598745804234	-0.0087239491078121	2.392359411500063	1.7302949175041813	0.1237879352167906	-0.4930993585339678	0.9544947147369384	0.3032319147049587	9.084962719628685	13.93051337857924	-0.6999556534341491	3.507080078125	-0.0631932332191693	-15.723100093160635	0.2543795945049775	-1.4354942509184654	-4.225994152003189	0.8082170303717449	1.1803208759459234	-15.85195921822206	0.0858349793507403	-15.64888435554598	0.8526994659485888	0.2177608308512018
1	0.0001739983798177	0.0177051415767701	12.068153638667123	-0.0174128801718716	0.307993221711768	0.1839120398830379	1.732904008545722	15.884374211730004	11.324296838138142	0.3696211066780446	-0.9798645484602656	8.69549560546875	-0.4042105798176972	0.2590273019339975	1.4429198858958148	2.926613438385759	0.3935414798744138	-0.6762430126092638	0.8775758743286133	-0.0372084696672641	0.8947928516863795	31.306032177407364	-0.7992846476685673	-8.5614013671875	-0.1055342759582219	11.78138146329295	0.5452266899896101	-0.6527571460743329	5.191054776882459	-0.3320589006300728	0.6125936520607698	-11.018393204613758	-0.4101921551788751	-3.294294982472117	0.3157622617663296	0.6416046376649098
1	0.0001249279781468	0.0207810468253194	25.61216312290517	-0.0114313330953912	0.4024687238612864	0.0728713128111433	0.1365317142679476	-0.3997444406137457	4.96312048945888	-0.1179605242474035	1.314621524413751	0.2153244018554687	0.0232362708368152	1.637950379063779	-0.225311124541197	4.1183104204471706	0.0995047203119464	-0.8786504050767472	-0.5031757354736328	0.3848749765241859	3.812256828378486	121.7107906307765	-1.0027957351045618	-0.8870849609375	0.1232150715181465	6.011317360731862	0.7095834860985758	1.2902255143696988	0.4643333333163593	-0.0967975874341494	2.0273533510741246	-0.5185584085082016	0.271493244314886	-0.5677777777722728	0.1174196247339623	2.00860804704975
1	9.522507124990964e-05	0.0117000372661103	19.83273140820921	-0.017485515619533	0.3055642770096529	-0.17386437897751	0.8630724821642981	16.62774426788235	7.882490306793437	0.0314839233018284	-0.9589850907735328	-0.4951171875	0.2567653560103796	0.2715192976677443	-0.2820711972493269	1.764452791975199	0.5998701260272824	0.2320861770585915	0.2810821533203125	0.2560130146434216	4.697845957087601	25.851808544594864	-0.0479435099584818	3.1976318359375	-0.2637695423488438	2.171236391687068	0.0825308620170475	-0.5663327303416303	-2.5789473685999944	0.028873981346819	1.1957017936886931	5.029869729144655	0.5501335676079697	-0.1768661052949625	-0.0247247671916761	2.04895927950433
1	0.0001747888716187	0.0266600672005213	13.257330386702929	-0.0227133906915434	0.4183954883537566	0.0152006794306687	-0.1649673320076359	3.763425420226098	11.14681757231452	2.1382915693694677	4.381032023803772	2.6199951171875	0.9900907617966046	2.2824151406251705	0.3926911709528826	3.131346644339147	-0.0167793579000257	-0.4109347793634983	0.056732177734375	-0.0533911951019836	1.924842914365823	71.12448310514173	-0.7199541554219098	-6.065185546875	-0.2190043967737674	4.0386351882605975	-2.058460517518879	3.687940470717434	-4.735233918146346	-0.6848499530967924	2.9820621921494643	0.8178181097135315	0.95115347233565	2.2873210268095514	-0.3287717423511634	1.1855860890349297
1	9.376088752006515e-05	0.0138276380924851	29.14450583763165	0.0051180633370389	0.3867212119706137	-0.3705705463318473	1.8007548591900204	-1.284151484070777	13.043495838820892	-0.935471716445288	1.7792369283367653	-1.7122802734375	-0.0988968555557864	1.2234820755091182	0.5676267502528093	3.347151289070341	-0.0865407626881398	-0.8232213870383926	0.2565892040729522	0.2420811367268155	2.638512778890806	84.83343696256361	-0.5425478420380525	2.69219970703125	-0.3081930497450281	4.106497072831155	0.6553774853503367	1.8744914321908583	-1.2047368421162652	0.1668405780127138	1.7213525410167096	0.4699475519090763	-1.2138148607587345	1.0315788053088326	0.0548633361125987	2.661175135325451
1	5.303887763397779e-05	0.0086567565151894	69.09426484616851	0.0017589271409337	0.4375587195277776	-0.0315048968328511	0.7422982371044005	-2.461641718445777	9.738888793986712	-1.299558956303126	3.444984120333577	-0.7220458984375	0.1897286184909545	2.411007064762789	0.0641860125285051	4.53283182716044	-0.0051942888033886	-1.152794042238703	-0.6833648681640625	0.1628712495832457	1.6645799861687771	120.97818183561048	-1.094528826416934	0.07220458984375	-0.2315803451573182	6.409892259515658	0.4528532076304922	7.840540013727377	-0.4275730995620961	0.1768974643984347	3.663052413653982	-0.6200726062334381	-0.3011330546933026	-0.469124507033142	0.0399748019942282	3.2915904080345606
1	6.84095491394479e-05	0.0105678038804707	61.0801710933043	-0.0024554850078599	0.5159894040508028	0.2392771503405731	1.2851944723282998	-2.794100214539527	9.118545850925177	-0.7572793207256286	1.2225051923889927	3.342041015625	-0.0926542329236155	0.8155779065170403	0.0268811342936418	5.049592042783887	0.0323217433049948	-1.032803540567521	-0.438385009765625	0.0541571324696889	1.890011447400208	131.39567756314955	-0.6247633417401608	-4.46636962890625	0.2850549112535842	7.110664526731141	-0.3336683518590912	4.789934583379098	-0.3082456141148118	0.0267483507557053	1.465728199239627	-0.1232142789492342	0.1209208349158869	-0.4584795053551624	0.0331583844037099	1.5755935178719316
1	6.931904322024327e-05	0.0107692235282452	62.17093115182314	-0.0044899704936933	0.5173527084038526	0.3036494018759595	1.2024783203632905	-3.940843988953589	7.140505001579347	-0.4477172443691396	0.4751114572186021	1.1552734375	-0.1969613930944227	1.5913320866844851	-0.0491760613698102	5.280249197071947	0.0341131374703296	-1.047044103448182	-0.4570405483245849	0.0225714984425975	1.8090692492691187	137.51501655240736	-1.0923943636905924	-7.6536865234375	0.3003127370172444	7.695851773688282	-0.054263081981656	2.7065791277282263	-0.2333333332743885	0.0444503860033212	2.0127783708847	-0.4182345218610674	0.1271282578564708	0.0	-0.0074222928718009	2.283541660324633
1	2.9926677197340177e-05	0.0106298696420357	64.98728937363293	0.0062883641472599	0.4208271439639978	0.4921211902918561	1.9899440263743016	-0.1120170846567145	7.866016091304968	-1.9072454828356995	9.680088976964395	2.5787353515625	-0.5777332307790283	2.446634413491761	0.0878068564158342	5.139473719295923	-0.0079335899816649	-1.1710569385929444	0.3021149635314941	-0.1987800912568719	4.067309547452416	140.798465725381	-1.00083799577042	-5.322509765625	0.6749360013260173	7.9196124574492925	1.5493709291134452	26.933072789804484	-0.589473683977026	0.0151197159591021	4.097495778843848	-0.5990442384642427	2.788404884994366	-0.4421052631121345	0.2136977357913971	4.208752888057399
1	3.584280887744113e-05	0.0112596241083796	54.51811714886575	-0.018810517391367	0.3788720724677125	0.68409158347738	2.379224710429152	-0.166567255555152	8.490005809701453	-0.8323423401578052	2.569364990519972	1.06243896484375	-0.3815369805658871	1.4962144486748432	-0.0640874745625593	4.787629256162234	0.0395855172523967	-0.930383838575926	-0.4986579120159149	-0.5086184172274894	13.896994323745265	127.34174441953382	-0.6379236226147421	-10.9544677734375	1.218965837431467	7.638959061135429	0.5438740009652173	3.7601946487390254	-0.8236257310213642	0.149977786053328	2.7091580775447843	-0.458406586647148	0.6714566856022441	-0.6263160104886913	0.0922092468562276	2.048539419391231
1	0.0004502489732509	0.0246330377448093	14.3950096244685	-0.0284889485517866	0.5970047921882368	0.1665500029770861	1.7216741444819452	-32.72960076866901	23.17916158050892	-0.0531281581285856	-0.6011291118547208	2.75408935546875	-0.442222737549255	1.215968020502704	-0.1292629716679125	14.882182242313837	-0.7080980404239806	-0.193356059597122	1.2709941864013672	-0.0554966536907713	5.975885334364273	115.64140591021028	-0.538359463442568	-11.60430908203125	0.421613765947596	10.336853300888558	0.5285552375269679	-0.2723491813686522	-5.237713403342774	-0.3329237140399784	1.557561118831004	-5.809537846893965	0.667831431249651	0.6314329207769034	0.1458034634232645	-0.0337630334029288
1	9.128835697315828e-05	0.0097873877600148	35.49200110659006	0.0112903687476674	0.364925508607047	0.2525484526453631	7.0000643279482055	-1.5146044307783837	8.965852695212327	0.1613585959691101	-1.1336828834616142	-0.93865966796875	-0.161891321096775	1.6197676624847817	-0.5240326402470141	9.182563429988155	0.0827314515484464	-1.2801986879976184	-1.3087081909179688	0.2803657296687565	3.82527986898792	71.10637363787141	-1.169829819674373	0.24755859375	0.0356570391976022	11.222130516364388	-0.683049143973317	1.8838392310576555	0.7368315789582098	-0.2297907414313695	3.511102043616284	1.465309768939186	-0.3807136328552677	-0.4981871344353887	0.2576998823288501	4.292455095028851
1	0.0002307338291932	0.0232080045122612	11.165329083205355	-0.0142146070986551	0.4550159318364243	-0.1004675546515526	-0.6408371085805049	-24.66172967491901	18.466836301213306	0.4419933885022329	-1.0382529939515863	-6.931640625	0.301643703222029	-0.1473873938925169	-2.77542628624883	9.612905880713964	0.4357644089522859	-0.8111166644745649	-3.953201293945313	-0.020655736217192	0.4451430980416155	78.33238682146516	-0.0233513952971904	6.84912109375	0.2654802163820896	19.643668977906763	-0.0708927605079339	-1.016386454898821	3.566315789596885	-0.0715076692096082	-0.1532868957656314	0.2006336555777337	-0.4364029859466136	7.403052631522307	-0.1785473006666523	-0.2693798949521855
1	0.0002541875959509	0.0196170023669381	10.07765744575252	0.1062996939513976	0.4400240093874919	-0.4714383084380552	0.0427506905783992	-4.262346129997133	16.046853105761453	-0.3666966858720082	-1.2020640618436762	-20.176025390625	0.4399449385013259	-0.3166049819141703	5.24188323041949	4.664243204787238	-0.5762156089436835	-0.742275225858406	0.8019866943359606	-0.2352446076951309	4.206170393356604	44.09233555193392	0.3271320201662903	17.57666015625	-0.227071798839042	-1.7931933702745784	-0.6109402344166714	-0.9589160253877348	-4.199981263017726	0.074636762842385	-0.4931608387367454	2.0471473757760976	0.5832331113226495	-9.69684210527108	-0.6024747536104637	1.0880822519409712
1	0.0004156827601417	0.0316411016765749	22.488752863444912	0.1113660123049467	0.9707459950391382	-0.1384918705317859	2.473318417132446	-5.963518004997133	19.96915401064645	0.1326557280836185	-1.0713970202630831	-0.9696044921875	0.052812504485129	1.3013643762856386	-3.2339363572880298	19.273307099401794	0.1857909444911713	-1.1634907435508013	3.483226776123047	0.0080297097044641	3.281297522201685	165.76183018084015	-0.875010666894559	7.3236083984375	0.2017966862614284	25.343284362520457	-0.580097944569249	0.2303620502717085	1.7500000000018758	0.1176202919992872	1.8629476691271387	3.3129413478858933	-0.9331000411909456	-1.657894736806618	0.0794380569773709	2.6282698944803826
1	0.0003305008252032	0.0181330584905807	16.02287525746875	0.010945316556006	0.5594692656032778	-0.2024011020388338	0.8678819553497883	-14.935930114372134	22.86971170924733	-0.6251056591548144	-0.6065578636619642	-8.788330078125	0.5692560666297085	1.3567831596603055	2.611808729381892	10.235317283501088	-0.2844761739470123	-1.0326777956818445	-3.953201293945313	-0.2834650300748297	8.83169941427368	81.77321323748079	-0.2356840865437271	16.875244140625	-0.7887031381661949	4.817555632154383	1.0323554321518462	0.3436661699828041	1.0336257305010008	0.0379089068159715	0.9536362498385508	0.822981833718565	0.4398248368489552	-9.235210526298266	0.210822781505738	1.2101375951615427
1	0.0004037171912482	0.0303969226844065	23.72557984269719	0.0369587982028436	1.0299291017045171	-0.3542755633600644	2.5927899656043976	1.077421326057554	27.15974186085565	-0.2561912298092049	0.1019659836693676	1.35125732421875	-0.135717958730463	1.2682659976306936	0.557498884411189	19.303089232083785	0.0164070770502875	-1.0700371371094677	3.2724151611328125	-0.6399043254550812	8.222006463018213	155.50996860857452	-0.7767284775580338	5.255462646484375	-0.0167787497028003	24.072798892883064	0.7123648062956268	0.903205372386807	5.003157894650144	-0.0316995611795535	2.172571602499597	2.5259372992919875	0.8208742820331147	-1.362339180335482	0.1392668375791262	1.7824229605782524
1	0.0003765959017851	0.0295710974980052	11.056118546064294	-0.0191551973191979	0.6118483146300409	-0.2881156813190476	-0.1673477187253382	32.185102600471616	15.107650192038776	0.3484147200825415	-0.778360300267877	13.326904296875	-0.3157900536113736	1.20060468931527	1.9280967237666575	6.093514799409107	0.0520199443723635	-1.1925505449078309	-8.69549560546875	-0.5019800951579656	14.2731649359893	31.07681354876009	0.0353317341724203	2.83660888671875	0.2120322851231458	6.827342054828488	-0.2847652788229621	-1.545209252524852	-4.993333333470019	-0.0783690933014077	0.6150611788330953	31.10010733979384	0.077227932425986	9.473333333396257	-0.195638600226302	1.7726857460757737
1	0.0003758417454739	0.0274871704655961	20.604707415153086	0.0801656555949716	0.8882696641403132	-0.2901490297126952	1.2538680484891405	1.7607861942216163	16.12465359937136	-0.1299262321498486	-1.1971958701004315	6.807861328125	0.1704904341850613	3.2074443191789337	-1.775314378528264	15.428524749326185	0.0104479857514489	-0.8546711936683273	-0.1573028564453125	-0.1571842352794669	3.117218858255339	133.8656509816214	-0.8773086248018492	12.4398193359375	-0.0059587335465685	21.03998476737645	-0.6564265414607383	-0.3722700873487552	0.7777777780409849	-0.2686125276828527	2.8298932498926783	1.0291559227864675	-0.5907482880727544	-0.5253684210114162	-0.0787583856985116	2.279575790584267
1	0.0004199408645501	0.039552688247798	15.218535875989266	0.0135473681241513	0.8020703697304487	0.0603006416702946	0.3082526561586096	3.0096875614091165	16.075459584079756	-0.0664559214149827	-0.8572310992601602	-3.9403076171875	0.1154986556335618	2.7911245925812875	1.5379638197139234	15.416443538064634	0.0086524602369308	-1.372752929862479	0.3293125629425049	0.1100485512372603	0.7018238793910165	125.49229893084016	-1.3980210979130274	9.059097290039062	0.092587237114536	20.062732180785098	-1.166747341384027	1.7991506454729342	-4.502105263017228	-0.248678015344682	3.3394020986803308	-0.4100557469375616	-0.6975450641391014	1.8932748539073945	-0.6728524774329968	2.3290103693494664
1	0.000232901187283	0.0179843894939186	17.403976547712876	0.0077094806424554	0.5093745453445688	-0.371212960719737	2.609626900300255	-25.52064691124713	14.89133759752464	0.0626051938077371	-0.7395051180364489	-3.87841796875	0.2895265705863445	4.2926775590163455	0.0022029401973218	10.796672997694854	0.1286869170326792	-1.234986557193839	5.281894683837891	-0.5102817483675405	2.7861480864927413	86.26140293474641	-0.4453594013804301	19.1239013671875	-0.7322582197432718	9.790531326075106	-0.110042120631701	-0.6580851010499451	-0.2947368422927354	-0.1021180370646138	3.9574415476239566	4.906078999707386	0.0489069244796263	-4.583183578928015	0.1568886612129517	-0.0728454974563415
1	0.0002173674319668	0.019165155213085	28.177122466468283	0.0032130227300797	0.5735341872005052	-0.057862178813155	4.570963006705142	-2.4842089229658835	14.308203108741154	0.2534504538713136	-1.1447367081201207	-1.196533203125	-0.0567913613953242	4.057361513005668	1.3489226820186109	13.83489663558634	-0.0625677604100138	-1.2662817173217509	1.665863037109375	-0.699470082167648	6.283704255689701	114.89925083513704	-1.500663494305811	6.7047119140625	-0.5323808982138102	18.59650298600017	-1.3519285016349092	3.272999028445208	-0.3242105263105728	-0.2981797602391268	7.176659117798049	1.4198396797088515	-0.6697217474202763	-0.0147368420471081	0.0954592904424459	2.2366257082617005
1	0.0003207726583184	0.0223294136789759	12.984122117771308	0.0018098844478144	0.5505430177846169	-0.0089536257849228	0.377486982819605	-33.146078925712466	15.93428055520342	-0.012955083138771	-1.0474625468284469	-13.228428840637209	0.5142170928063052	0.4396571616646065	-4.513137864856389	14.037344388938834	0.930270465668915	-0.2508343067840579	-5.163917541503906	0.160837990036483	3.290650631808417	98.4897659718558	-0.1735481066183683	6.77691650390625	0.0988136322401003	14.292424038630369	-0.3530203794401048	-0.3872850506349974	8.817543859743793	-0.0706238276040835	-0.428550061151987	8.650990436953496	-0.7487123134765128	15.572586117540606	-0.665760992348634	0.2338992612682897
1	0.0002774185266178	0.0204704509127502	9.498255466916712	-0.0437676895291088	0.4426446088909774	0.2897145952818863	0.2332107161554342	-19.64470086632526	20.33750450065644	0.9708604442512234	0.2462545809297922	-22.66192626953125	0.2903820766365065	0.985176039674538	-7.131440686969426	8.060192975154122	0.6224132866710367	-1.185500342030012	-2.233184814453125	0.3740682098083505	2.405141090247239	53.51622471209016	-0.3126894951858324	36.88623046875	-0.4156050878708895	-4.04878041480654	-0.1621500992295996	-1.3754656361278874	14.641871345079837	-0.2222661987517627	-0.3993154424430414	10.584155922787724	-0.1323239113845233	17.31578947376485	-0.4686797356158397	-0.1084048536744299
1	0.0004766644936245	0.0353504786733274	22.14025460607117	0.0931581598708328	1.0998720092540797	-0.089282692661882	1.2204009231008297	-1.4122484737471337	28.485699248560493	-0.1195579747012078	-0.172618916877032	-0.1650390625	-0.389752696093755	1.4428062027225184	0.2772597791865797	21.04889432981819	0.0274560982711295	-0.9054358755248136	2.2306060791015625	0.4831952902304327	4.266414156727056	164.66328892107452	-0.6166131520172623	15.8231201171875	0.0431579028250549	26.96674590097652	0.4026924176549553	1.0994700681976437	2.431578947251012	0.2120552004696865	2.3840508652774584	1.8880020766381471	0.3890839269119047	-1.4154736842013769	0.0095608458918417	1.815669648482753
1	0.0002653765005013	0.0226338861985	13.99883083138295	0.0390096165020807	0.5042729604499477	-0.2854748198478514	-0.2180031918237706	27.68565573157513	11.70900310277942	0.4847777487529581	-0.0245538301088901	16.542587280273438	-0.3820684616633884	0.8155874532957661	3.643079710216853	4.59583288394123	0.1659729307861192	-1.0940073864569984	-6.539028167724609	0.3645852304001548	2.9234816504932617	35.263539165215164	-0.4970917692651626	-3.7958984375	-0.1144175120512401	18.326847115552237	0.0379750686145078	-0.6379972990755585	11.752631578980433	-0.4737913551339914	2.2007861562726427	-2.6386173565702986	-0.092105474693116	12.526315789461918	0.0585311273592588	0.7557740201350089
1	0.0004391187179157	0.0347432676337139	14.32785749600512	0.1835188880215765	0.7554441981679189	-0.3960261140093477	0.8360019802275964	0.385130066291929	14.901956784178374	-0.1093058095176539	-1.061126707207964	-3.507080078125	0.3600246723660023	1.2789167131639672	1.1344909193232984	14.16178322552028	-0.0442939867315405	-0.7974690754760436	3.7894515991210938	-0.1709124695336108	2.826944000466924	117.36759647722688	-0.5792403541910284	25.36444091796875	-0.3565573496426423	18.854256022439344	-0.1321525241050997	-1.0072484026101671	0.8768421052607067	-0.3923438361218643	1.747799573377478	2.068906268924917	-0.53891823285044	1.240964912269913	-0.4425849352209068	1.2311746513683943
1	0.0003597793112438	0.0307192371245565	20.23888340265991	0.0749750052988458	0.8422355031850352	-0.0538086508350672	0.2443623697491208	2.7109509891434915	16.764440605740777	-0.1498484153284172	-1.1311296881194448	6.03424072265625	0.0270398191578022	1.118998578693552	-0.6588335511967212	16.29411855014802	-0.0549986711988005	-1.0149692370107737	-0.8335762023925781	-0.0975392180767165	1.500650998809954	142.96303257341827	-1.0780767286754924	12.339248657226562	0.112275028342531	22.49130786679283	-0.7702042413380655	-0.1564105560304374	4.903888888908753	-0.120577384817543	1.4749525330054327	1.8344393284540983	0.3050213493691822	-0.4609356725217957	-0.0174989841301497	0.7501073599711146
1	0.0005714225027607	0.0400198706003237	20.977803595807465	0.0159400270699592	1.3543604100743596	-0.2848991227066216	2.0812307206759537	-12.48236260948932	33.01351473652686	0.2063855406269336	-0.770735744644143	-1.8518543243408203	-0.1936077108131343	1.5399981894715349	-1.1713448045536548	25.639854354327145	-0.1007350289575505	-0.8634718474006555	2.240339294075966	-0.543021947681861	5.640449544394384	221.7644241749808	-0.7193600353449437	-5.9620361328125	0.3108936292004519	36.99987849207698	-1.012894678919776	0.9743883674417436	-2.3792631583322947	0.1500882514363258	3.0641064124682478	3.851969692536144	-0.5429988649689955	2.6207017545138336	0.0195332482625184	0.9612561602858888
1	0.000304578891882	0.0197435647651915	52.55624006367388	0.0342655871970851	1.4255712580537363	0.0704787854935391	3.4019205546436657	-5.0437029415205705	30.326775975752017	-0.2571162272361775	-0.3358846111421609	0.9766960144042968	-0.0547026606809395	0.9428398597053214	-0.5554671762272387	26.21871526473619	0.0173096383801158	-1.2450685393462029	1.4218502044677734	-0.1893919824297731	4.057784660078784	221.72817794974293	-1.4834172771115524	-4.1466064453125	0.1879283563031513	34.312919990040754	-0.1103944878061134	3.831790918147575	2.114736787068654	-0.0127856609350582	2.0040962478259585	3.5068583519356906	0.0165492247502293	-2.5347362798857134	-0.0119906873629495	1.7584399868740883
1	0.0002145573136359	0.0162259276846994	61.0621904402076	0.0249854369426172	1.2046994311331856	-0.1042055924743969	2.429753182376069	3.2822400516434915	30.14826400607849	-0.2582728829422149	-0.4297976970476087	1.361572265625	-0.0102851366191062	0.6593912917310063	0.8636245252803296	23.96726174843499	-0.0261312538891347	-1.293871665448895	2.4755859375	-0.0062736048696429	3.628361273575346	197.83866962786163	-1.5934538638822129	0.618896484375	-0.2835097878230367	31.409762095319472	-0.7425111452238976	4.254405689311527	-1.7831578959221304	-0.0958353818280118	1.471195483763561	2.7655597689354856	-0.3559598012682002	0.6570175447911595	-0.0676847755470492	0.9701530521523032
1	5.8799568757072415e-05	0.0160082343344362	72.61168691116406	-0.022684625871713	0.8735090001337084	0.0619367804765177	0.0130469492209797	-0.0588091426924459	30.851140206274103	-0.2265791654211092	-0.6885702207528692	-2.640625	0.0210562248716346	-0.5919693717118459	0.453952741833064	28.16906379998895	-0.005952732546173	-1.3660043743926438	-1.782550811767578	0.0984084623196996	-0.2420247927072933	242.1377228200003	-2.130749359519339	-8.1900634765625	0.2413558624467505	39.14555207507487	-3.090366283651697	23.83202125678931	1.0139766085082016	0.1338807112646657	5.198177934068696	3.980515571907633	-3.1785404233436245	-0.6066666666106464	-0.3387880184213228	3.5285930170454938
1	0.0002716197716069	0.0329325313785406	21.198955332535224	0.0451049427573712	0.6337773068428796	-0.1129956592638391	1.1393618537979338	-1.576132884803668	7.688251448079886	-0.042007149237331	-0.9503966563651248	1.4234619140625	-0.0099314946645873	2.8241583078447725	-0.0133575980658761	7.500852676241156	-0.0525715062653779	-0.8926099369226073	0.3091661930084228	-0.6715960342803136	9.256052210681284	165.78066633400348	-0.7369045341108494	-1.1346435546875	0.1988031973939027	8.433289035675324	-0.3426135728217029	-0.3917397931233766	1.1959357703348863	-0.16929962145829	2.5545313199322264	-0.8547216194599674	0.089705213863794	0.303210369688335	0.106941722758869	4.028700263853143
1	0.0002993762533045	0.0283716764286545	22.66963751644609	-0.005422106077018	0.7457741684443163	0.1818228421815199	1.2923411979249306	-4.034833064857379	24.940134624603896	-1.425813791135698	1.0169342239219028	-2.516845703125	0.013354217918282	0.7066139339787796	0.4141297752861746	7.641481696250115	0.0387707214886548	-1.0100387358648266	-4.45057487487793	-0.1496039507408012	6.551455646108359	155.1883125132027	-0.6584269452987658	-0.2288627624511718	0.1888712708275965	8.399113259696964	-1.1214191657167367	5.104621293355351	3.389473684132014	-0.4427998537514706	1.8454137009883584	-2.356911228098208	-0.7783110046198738	4.018245613753752	-0.2411784144379964	1.72923938395884
1	0.0002575315571734	0.0208216065692033	13.649464035522342	0.0189211593235185	0.5145733938876668	-0.2718531800383237	0.724914214627697	-25.10032378751363	39.60585750770736	0.4219023829693246	-0.7342250891484512	-24.136962890625	0.2398117724362926	0.9303347422504428	-1.532245117902302	6.125163064471842	0.7586452970211671	-0.0035655302901962	-0.8216495513916016	-0.1242562983833959	6.450899000427255	102.50267265495684	-0.6162741617086381	25.57073974609375	-0.4664721353123868	1.6053723690067505	-0.1485159448614876	-1.037484641405068	15.928888888909366	-0.0145330264459113	0.2413540872164592	-0.4226770850473162	-1.0690131828900011	7.815407263169888	-0.0631738059338937	1.1495350890656075
1	0.0003236164931659	0.0318514938801043	22.546056792936543	0.0419091965964397	0.7537661492558436	0.0552988867668529	3.3157061640380863	0.9372910348740664	22.398705151346636	-0.260948994675608	0.0272958468941122	-6.48809814453125	1.025494082565358	16.68303113066643	0.8458199913506278	7.354348583785797	-0.1404429510848231	-0.6605040561880644	-0.8451805114746094	0.0891336359679076	2.3308888328359347	167.59636877235798	-0.7667648802503272	4.48699951171875	-0.026207868651872	8.531050506661469	0.4656955286077137	0.4281838175763566	-2.05321258737858	1.2706765689980244	21.554615466343943	-2.3085677733055165	-0.3438240846217025	0.4761842105069256	-0.2381513260473695	1.7217146893825146
1	0.0006168945101738	0.0247379529013532	12.91409956711068	0.1107447701591521	0.7977553265349078	-0.3413482870001405	0.7975721531681814	-59.110669246498006	52.04301115884175	0.0491187662672689	-1.6254803626834162	-9.4691162109375	0.0966157535912695	0.5717096986645984	0.930662554026104	5.672873990008895	-0.159847962355441	0.1898282325251781	-5.909816741943359	-0.1469299245523781	3.73192649126391	121.94008253273395	-0.3543842777641555	35.622650146484375	-0.6185982164253196	5.300267243541791	-0.0346855387909828	0.0079404476731932	13.056842105276075	-0.6475873672801193	0.8312853202356916	17.847960566781833	0.14856247673235	-17.16836252634522	0.312168225958878	0.0908891973543806
1	0.0003149100592667	0.0363716841965435	14.649361068546629	0.0243699024368686	0.6071384346996415	0.1798096979956807	-0.2017869890963584	-3.199322810951129	8.121119279801334	0.0961610135852072	-1.3161022420329545	-2.516845703125	0.7464851887536463	3.6250414595240392	0.6226354057793387	5.708396032818401	0.1071844894019756	-1.0772764079972594	-3.1022186279296875	0.1245597111142433	2.534158489230252	130.39188764748005	-0.7587394025406246	-3.342041015625	0.3947566810100163	7.647335931758665	-0.7075435646227123	-0.2655462955635275	-2.0521055630583698	0.370225890767951	0.6926250859434	-1.7970293117683362	1.6917579061563857	1.1642105263281364	-0.6955291076658056	8.704723394741851
1	0.0001794412174341	0.0247901218021668	21.26523187418479	-0.0043991208266791	0.5528842043159379	-0.1714755292390204	0.3732564753318135	-1.097455135169879	6.355730543528865	-0.1871466981217859	0.3123873078952628	1.609130859375	0.1753902421744357	1.9445480015001428	-0.6071734015937081	5.686143792560803	0.1521805446078106	-0.8022650310971211	0.9847545623779296	-0.2768310186431886	6.647347502052664	123.91469953712848	-0.8799740607059374	-7.591796875	0.0712352408194282	5.159501923664096	-0.560787065533012	2.3859394606232818	-3.7955555555415295	0.4588424731282682	4.469599676050951	-1.027737813793078	-0.3240534292329086	-5.252210832539104	0.6356171539652398	3.3021698893061
1	0.0002786930141392	0.021304922618022	13.531502065395154	0.0538687577718637	0.4737872518647137	-0.4076519344076334	0.3068019907822736	-39.75468169766988	28.249370728534316	0.2897785918359106	-0.9271376344183456	-15.92626953125	0.1335864018469086	0.430680426353855	-0.6111406867499581	5.517985046321251	0.2046370570150071	-0.4427896661596571	1.356414794921875	0.1858419471021117	4.156539864201858	101.6109199350777	-1.288608712392961	16.91650390625	-0.9862251235164986	3.167619332568939	-0.2474001818912178	-1.2212732825007695	-9.162222222275446	0.2622928704495118	0.1246758098819076	-1.428020202456164	-0.1654686878503609	7.583337222260535	-0.0100826494991432	-0.2558776661500257
1	0.0002669696083677	0.0300251938659262	20.442779703845247	0.0584177227940407	0.6861554293696005	0.0357573813154907	2.8893780466000973	-2.907628169837848	9.112992132116917	0.068725906145179	0.5333404397601424	-2.681884765625	-0.1476634921850217	4.280381896514744	-0.2319302146430245	7.156323569531557	0.148861778081898	-0.3907710715645858	-1.8128509521484373	0.2707288212724599	9.065533086967454	151.25657175239948	-0.2848810594605825	1.609130859375	-0.0312121036076383	6.668241239902196	0.1677847984356672	1.47491758741045	0.5821078420787584	0.1942268681211785	5.069640861615369	-1.8703592712816688	-1.9814726348557032	-1.070877192999161	0.3596860764246747	2.6047665963987643
1	0.0004052667400525	0.0236291919891157	13.434341544313297	0.0525873584354263	0.5564276889978788	-0.5921690553802456	1.1355306597070909	-24.53181182462301	33.04320664102023	-0.3398161847382171	-0.9290113910473794	-25.14266967773437	0.6570592388310768	0.8288832624436866	-3.2224325721259346	8.154802454141077	1.4450828911137044	1.061744963022826	-2.32481050491333	-0.9763806281457916	10.377192242094566	90.64911268410114	0.1259630205685699	34.699462890625	-0.4041415751933022	3.496301293884569	-0.9378500289392286	0.4346108614598831	13.611929824188335	-0.0475273403595429	0.2035955069252253	-3.063689230798144	-1.0187529955746	0.6090000000028652	-0.4964638602936888	1.4278854476499792
1	0.0002295427391771	0.0225367577174052	25.49372121080523	0.0362767191243291	0.6076131611276641	0.0838975046860599	3.356282090002659	0.4771603433457461	13.774121999589385	-0.4325705561905409	0.3700109642914158	-0.7220458984375	-0.4308446106793098	2.542305506266424	-0.1789235656256906	6.204482059342488	0.0198121504572967	-0.949255188680493	-0.8825721740722656	-0.1164710645092037	5.6541572143329	128.01672361549765	-0.7086984075216718	1.774169921875	0.6486207794420696	5.129178037022715	0.0694742187779515	2.117870870300406	-1.1005555555246445	0.5885402475888143	3.740536333364697	-1.858456455693141	-0.5794209804253051	-0.1081929826654608	0.1260714986571728	2.4529923716916304
1	0.0002119868781287	0.0213282332254433	44.265355041406025	-0.0035427001294989	0.8300368016209765	-0.0789183324467528	1.9652993758003776	-8.379208675208941	13.630482657968772	-0.4033153941653834	-0.1369330459021283	3.659225463867188	-0.0690941441825747	1.336943112310125	-0.8119039123053781	9.253104998048151	0.0077264912731527	-1.102994242831726	-0.8619422912597656	-0.0719946826757525	1.892213391740468	206.57992933449177	-2.3601354707238307	1.8154296875	-0.1488396110570333	9.965767294107016	0.5138292465505028	2.019368114434656	-0.7024561403329699	-0.211856887475246	1.3224842980869824	-2.3734311336300724	-0.0107037210539393	-2.1016578945380004	0.1114281814803849	1.6140639314029452
1	0.0002937245626351	0.0279033464282246	31.158886154229812	0.0206379682812734	0.8222735781815872	-0.1030795778231621	2.500314779734085	-4.148892513099566	11.300847624077514	-0.6098092172964472	0.0434769655762417	-2.11456298828125	0.0767140490091453	1.010127978290543	0.5838923866753348	8.743868124643697	-0.0271399893949465	-0.919047644542882	-3.196584224700928	-0.0998295522322934	3.208727181180055	198.6443672007027	-1.4471829868981374	1.4853515625	-0.2237281242140447	8.422366296133012	-0.8773039093552886	4.720096642735793	1.0880701753712572	-0.0816344577518418	1.1443926515271552	-1.9629605275535968	-0.2739825464270375	0.1805277056221736	0.0395230692996994	1.8257401028142923
1	0.0001385766829208	0.0149078464950156	52.86656069315606	0.0107166421066966	0.7211167044266065	0.2741851288855318	4.741407506030644	-3.951123348060504	16.35648759004205	-1.4153993920268153	4.191684017385819	0.3919677734375	0.4870376294012023	7.030169111911553	0.2676129753594168	8.033469263157075	-0.0156487577166489	-1.089554522531461	-1.1720352172851562	0.0472868281541949	2.789557673564271	178.36553333458332	-1.368434176372906	-1.6297607421875	0.0299765067834034	8.938651721232649	0.2010908492102382	6.385835268267847	-0.2501578944038343	0.5690854265495434	9.809358992232246	-1.9762803239136453	-2.3779685072285384	-2.151578947361294	0.0612406731689433	1.5842714051207154
1	0.0002760037260458	0.0262896545166126	28.060343422989398	0.0687608335502877	0.8084066778417994	-1.0239500214873185	5.538270600895004	-6.577862850013629	17.816349396648977	-2.052170671971843	5.845558429268337	1.9598388671875	-0.2978033609795619	4.885916220697418	-0.5159258429999581	7.963705771539054	-0.0014598695479179	-0.8048489592836265	-3.423593521118164	-0.0078686902424451	4.388990428818904	180.0551566904488	-1.332716021891857	22.49688720703125	-0.6328209321355452	8.089512223005345	2.18961729354721	10.216155757570382	-0.0628223057908838	-0.4335933539660835	5.382647363842786	-2.0411932793710363	2.3298786440653405	-1.890821102258517	0.146927979510888	3.810707604959605
1	0.0002072443396814	0.0228582459682689	28.025061136749933	-0.0109900072701201	0.5923655839074387	0.0282888508036161	1.2861712412718775	-1.833287349525348	14.154371211839225	-1.16182497724954	0.9703360810824152	0.50543212890625	-0.1378471784944354	1.6489333143836564	-0.2439250533576241	6.599678445699477	0.0609128063853635	-1.0338410193040075	0.1821231842041015	0.2852796811674599	5.271683044721006	150.11098097023395	-1.2660704555694025	1.170745849609375	-0.4101197871502092	5.9279432192042405	0.1514478660562519	6.0359102171912165	-0.3086539184991643	-0.0733626091562398	3.0328825523633256	-2.539067105423514	1.7309209233505247	0.1854385964886704	-0.1016659630842813	1.2286405028676208
1	0.0002725840452378	0.028872209603257	18.72286825950804	-0.0270416465964854	0.5281992389156921	0.5048654779643527	2.706048863118966	-2.5440760763319883	6.598346981342697	-0.5121069396019773	0.1127960337529883	-0.3717408180236816	0.6544247086941624	8.226578018315568	0.1006956512932547	6.167459512666609	-0.0347678535825311	-0.4094413905635918	0.5173184871673584	0.1211699963084721	7.378649852701631	125.84438703712848	-0.1447052178295351	-7.4061279296875	0.2998692229318488	5.432275203016463	0.6814494902574629	1.144802305012712	0.9199480665197468	-0.3780696586849444	9.11669431128644	-1.1396811336298085	0.141538070406183	1.1568421052338065	-0.2098233051347229	5.856061070549188
[truncated: 368 more rows]
