# Supplementary material for: The Push Forward in Rehabilitation: Validation of a Machine Learning Method for Detection of Wheelchair Propulsion Type
Source: Sensors (Basel). 2024 Jan 19;24(2):657. doi: 10.3390/s24020657 (PMC10821488; doi:10.3390/s24020657)
Supplement: Supplementary file 1 [file sensors-24-00657-s001.zip › File S2. FullModel.csv]

Target	Frequency_Med	Frequency_Std	Frequency_Skew	AccWheels_Med	AccWheels_Std	AccWheels_Skew	AccWheels_Kurt	RotSpeedYAW_Med	RotSpeedYAW_Std	RotSpeedYAW_Skew	RotSpeedYAW_Kurt	AccRotAngleYAW_Med	AccRotAngleYAW_Skew	AccRotAngleYAW_Kurt	RotSpeedPITCH_Med	RotSpeedPITCH_Std	RotSpeedPITCH_Skew	RotSpeedPITCH_Kurt	AccRotAnglePITCH_Med	AccRotAnglePITCH_Skew	AccRotAnglePITCH_Kurt	RotSpeedROLL_Med	RotSpeedROLL_Skew	AccRotAngleROLL_Med	AccRotAngleROLL_Skew	RotSpeedFrameZ_Kurt	AccRotAngleFrameZ_Std	AccRotAngleFrameZ_Skew	AccRotAngleFrameZ_Kurt	RotSpeedFrameY_Med	RotSpeedFrameY_Std	RotSpeedFrameY_Skew	RotSpeedFrameY_Kurt	AccRotAngleFrameY_Med	AccRotAngleFrameY_Skew	RotSpeedFrameX_Med	RotSpeedFrameX_Std	RotSpeedFrameX_Skew	RotSpeedFrameX_Kurt	AccRotAngleFrameX_Med	AccRotAngleFrameX_Skew	AccRotAngleFrameX_Kurt
1	0.0001947997951261	0.0272694510092001	35.28211446842149	-0.0624420901321567	0.8508954146887063	-0.3476120764801583	13.184371083438704	4.150321519833955	13.668645811773615	0.0406857225278939	-0.4875221863902577	1.036651611328125	-0.5030328929547885	43.13600847204763	-0.5067873745100158	9.959837278914202	0.0281876237409281	-0.9188067377905602	2.244466781616211	-2.6585949534046285	58.63227343792344	196.64347305917545	-0.2390547056302277	-15.6580810546875	0.2502615651950147	1.319633386180132	69.6330813364649	-0.1935476317570765	10.564879994162371	0.0080091456943049	4.111041721851761	-0.4711407294966789	25.028382975479843	-0.0233333333490293	-0.7681553679234941	-0.1866399381063994	2.0942075669874285	2.24132320960022	30.620357958242543	-0.405263062745721	-0.977868506680816	79.80174162309001
1	0.0002673278044144	0.0436613276032588	31.97288283868335	-0.1830130398655463	1.0613540139951654	0.8169748104680006	3.5186811308215176	7.723258531552705	18.92836857957548	0.8082159276531218	1.985404369853948	5.1781005859375	0.449173696100712	6.824598152911662	0.7077907771928651	13.827758509628849	-0.0660455971528594	-0.9939010502410396	0.0709152221679687	0.1105962955221166	15.757230684841598	314.57928124093814	-1.544692187491189	-33.51324462890625	0.9549684116376884	8.737871632251762	74.57861828757588	-0.2715075762124669	5.683226499218177	-0.1542378178653112	6.479491538975076	-0.6983870681959788	10.215011035590472	-2.9426608186988297	0.8988310531128514	-0.4726622053127026	2.491558470616448	0.3346478946931955	3.3158666906745418	-1.6403947368333878	0.0976636355510094	6.228147755018378
1	0.0003353611832881	0.0437939068038698	11.932242081662276	-0.1460019666786802	0.6914501364969212	0.7162341274879839	0.5161633751194463	-17.08853956415042	43.44230477039876	0.921354316754001	0.3119860808908221	-20.176025390625	-0.1722885756538371	0.6958485906298773	0.2599648685319765	6.885863292952998	-0.6135835681059069	-0.0453220205888187	0.7578258514404297	-1.756188014247068	38.57084888590333	154.71750107431214	-1.2209348219511276	13.533203125	-0.3603928959097875	0.41788087890848	81.00188532234954	-0.2210179984787217	0.0272711319397869	0.3547500363827542	1.877319289292692	-1.377119864387898	6.697648576320391	1.2378947369066893	1.336498781560663	0.8456475214066352	2.233819023060892	-0.7058205521322071	0.4836590612164286	3.8168421052459447	-0.0110263398069086	7.233263535044409
1	0.0004887113395335	0.0443506999714699	15.79201413445653	-0.1570869707226552	0.8650072546795053	0.1029291299113813	2.401661900718666	12.577430284482393	31.042901524563835	-1.6518764778107142	2.216020280359749	-0.1856689453125	0.679762377997731	3.1165868542459667	2.3879670352800235	7.645167645372403	-0.3100750827467076	-0.9235549849122662	2.532318115234375	0.2856470819632297	11.505707019786524	139.3589500489215	-0.5704080043060505	-12.0478515625	-0.6912650988334319	1.9884046760130127	83.32057019551696	0.7417577967829801	1.2390200720539029	0.0641225060208432	5.158684543333346	-1.5152139025995228	11.609364064797642	0.0884210524950432	-0.3500080393141216	-0.0270852822369261	2.5057543376473035	-0.1525882944877182	2.625156146093095	0.5828412332617181	-0.3965521291489659	13.995359654553924
1	0.0004950124543506	0.0400114205168139	25.97288049245937	-0.034065515731295	1.3689917530801123	-0.103338302674705	1.2310498874036049	3.860511339169893	23.899649003373163	-1.345188652396104	3.1107084724084517	-4.4560546875	-0.1238635560304975	4.712158516530007	-0.2061601429121153	10.951136977616608	0.1870176817570522	-0.4199010527173592	-4.45057487487793	0.4500504904335453	6.000714919967704	215.62861862802308	-0.6890598691094735	-3.3423633575439453	0.6286283752955789	4.251631947456094	125.93148183933413	-0.0637283964192899	9.328542236499352	-0.1946224332478998	13.500116988248278	-0.0360494260008357	5.056373150810206	5.817982456363294	0.2975929329135818	-0.0312733164272768	3.5465598626308235	-0.4560752253323499	2.6010527667478605	0.7884201684298204	-0.1065378132348678	3.5055172205293883
1	0.0014135366154346	0.0647505974510443	10.937430748316803	-0.2986867715901948	1.6026462220076407	1.1658634238425083	5.588812470577365	12.639319932919893	25.87508443892309	-1.1815597443744903	0.5971248742457118	-24.22979736328125	0.8401221158187713	13.80728690660052	0.3795909137590272	8.189101190911202	0.2473340740376913	0.8924948189238848	6.778205871582031	0.4336240587152881	14.42774829103466	155.02575913095276	-1.0544943928275876	28.286148071289062	0.7698538920946615	0.8000078061792313	118.40222505871522	0.500593704301224	4.168416447797751	0.396693356222312	10.34495599151034	-0.8917621112830995	15.687979666028196	-1.944444444499629	0.954430127547146	-0.5396156602148259	4.338366569943418	3.462816622261632	18.92325620511412	-1.120000000023472	0.2896558175540623	9.156820194028215
1	0.0001131210236002	0.0147688672815624	30.42917172401928	-0.000709246577734	0.3894440532089548	-0.0436179661359155	1.3149881162405652	-0.0994343395410444	5.669728560135043	-0.3693131634286163	0.222088448601494	0.2681884765625	0.1198021493314977	5.96955351977466	-0.3212362079755919	4.666409357409004	0.0768506100330358	-1.099216082611324	0.3402318954467773	0.2714349865632516	7.29532733529293	91.71830216073792	-1.351117469041992	2.4136962890625	-0.3939511095803726	5.995507168714815	27.94757953683982	0.3131632767318491	1.4447429330698585	-0.0537722308209533	2.0663838001631487	0.5871788088902737	2.6764002119223145	-0.8105263157709128	0.2297093721694096	0.0932183618118946	1.1273212787611415	-0.0961835055295955	2.888111849996013	1.541637426477152	-0.5753469552724148	4.863646448225011
1	0.0007009454561921	0.0624724542385083	18.34680319088545	-0.0670246798367362	1.4261028219477512	0.4856663934672663	2.229440195103094	0.6304469470800493	11.640190409211172	-0.1452192175221459	-0.7303221563194149	-0.75299072265625	-0.2928332139082218	3.0077702754215707	-1.3696718959943908	12.293556878328754	0.2920833962103641	-0.6493764322536371	-0.8003749847412109	-0.1121312090629874	2.009760950712668	255.13900986337464	-1.490564261823655	-8.665517807006836	0.3278918037577163	-0.5009155010305912	95.01582857545684	0.3913106712717436	0.8329564845239892	0.2104990242399589	15.891936600669792	-0.1240623145144126	1.0688353985767185	5.555789472854386	0.1807977844419682	0.1647770621355991	3.819181323021769	1.4556922813191469	7.628017424858118	0.3389473683903281	-0.3260905496312163	2.6288750816671262
1	0.0006635644427427	0.0271556294221658	10.39587959375796	0.0430464493982933	0.7509938858486558	0.603132518673567	1.9070329205501049	-75.11408945276126	25.00740129972355	0.8074984506230413	-0.6838948613880307	-27.80908203125	0.3492102246498981	0.4999399920985286	1.5222310275895936	9.520394775280998	0.3675805072135484	-1.1250839129362085	-3.090614318847656	0.1009470031342919	3.25774689146901	131.03439560556214	-0.9857677245316806	38.12402343749926	0.1006977191062052	-0.6697289066269634	77.41570462892001	0.1342145029102502	-0.3630963802465032	-0.4965009757691305	5.724957912043876	-0.0481595897850872	1.360825603025626	-4.583157894695832	0.4598502491341125	2.598764920192953	1.813159777949364	0.1278874481023364	-0.7503021381504649	5.990522378933827	0.1539849050103319	2.19682221272023
1	0.0006334657058612	0.0526949330055366	19.95037290494865	-0.0025430953819807	1.2729229783101956	-0.1564914772666737	2.422939445227081	0.1040873889745805	18.19820042746568	0.2631717721426466	1.5449726720543857	9.81982421875	-0.4794857743679359	5.301553564591455	-0.8248086719648497	10.918564969032635	0.0938510079573844	-0.5802426226831363	-0.52606201171875	-0.3807266084018118	3.0296531543350933	224.6980308594684	-1.3659414204888392	-8.480815887451172	0.161426892393874	0.1330025633227158	102.51403053834234	0.1129337620158797	0.9084962646548028	0.4699524655341984	12.751569646039624	0.2189059697150933	1.1792339567866157	-8.8421052633207	0.0498692863495652	0.0072062157367614	3.001231162192997	-0.0405829457816864	0.4639488560531202	3.4638947368090776	-0.1863057898201499	1.4775381887845138
1	0.0008002281129935	0.0500070222192303	12.060705722079373	-0.0887048208814539	1.3194882913373798	1.5606532800107338	7.202805855266491	-1.257286512392607	10.715260294755613	-0.183555154525425	0.211208028648572	6.606719970703125	-0.3467885145686916	3.3243735815093336	-0.5297185926572936	7.515994302445403	-0.1865662433101096	-0.0082258684219129	-2.504354953765869	-0.3451593868822001	4.824720559193325	150.630800634859	-0.2772208094981065	-16.594161987304688	1.1257941578218067	0.5664555570556686	114.0549147216862	-0.4687952117391694	6.768403396668609	0.0747500363709219	9.670250585398282	3.3046934987680587	34.51323009893101	-3.9384201736847153	-1.0424701227422402	-0.038917266033338	4.497676680132519	3.7928228569448192	29.66525503577148	3.234736842114547	-1.464111230448622	22.598981840002576
1	0.0005846116788494	0.0425773341208434	12.652436063871573	-0.0650037867419613	0.9400372835064476	-0.5937687881661958	5.471678874984619	1.1533351306737991	4.58987846705335	-0.2991381169371426	-0.4561942996688795	1.872161865234375	0.3979860717319872	5.676079902568441	-0.3354502468244688	6.291528931022028	0.0909020498849944	-0.6031544374847262	4.6804046630859375	-0.2376594470352396	1.8481584940284492	108.79498520517151	-0.0789244363163513	-20.861968994140625	0.0582149585792595	0.3130103866473011	44.36328757160558	0.1762710786493942	1.170579415066507	-0.2758876154259631	3.337739181903435	-0.4210766114965527	1.5199985189256382	-1.506842105243833	-0.5636093927902458	-0.1039577518728161	1.9080706204065996	0.2085208779935535	0.4811742339818989	2.7557894736613937	-0.1930044474704174	1.1974612229196748
1	0.0003983696371287	0.0425873549847825	12.888569414345792	0.0315767234834868	0.8885258248075701	-0.4011829617943352	1.9940248816439257	0.8100657825292681	6.069904281723524	-0.2214315790594403	-0.2385241932040469	0.866455078125	-0.6347712584105164	4.54770976304906	1.4231263847215516	6.830516379149851	-0.0578660483682125	-0.1417213484805186	0.3474845886230469	0.9247815395549402	6.708242271620117	149.0850471558551	-0.3436244716236054	12.254150390625	-0.1663131695018965	0.2540286049337958	51.898605453675465	-0.5882606229917221	5.423424061618816	-0.0081447004582044	6.423512484815808	-0.1851765358988368	5.054342221459317	0.3094736841980952	1.2603497470031697	0.2849390092639963	1.640103404206262	-0.4091704679403211	2.328111058748102	2.2547368416148625	-0.0828846525794864	4.31996488796487
1	0.0002768096107595	0.0285462001539314	20.891137036918284	-0.0126623536341013	1.2286208329981172	0.1193564807023915	0.7594584557766058	-1.1567158336816694	13.426380559675556	-0.2070945864726804	1.2788564671214335	-5.900146484375	0.3394621065475888	2.4366472229749294	0.334574625001703	8.07871813074158	0.0850998759554164	0.7331652075622244	0.7114086151123047	0.8669272751333704	9.890861119032255	145.54885712289612	-0.071416855526832	-2.8256492614746094	0.4124198056348983	2.564437809504033	90.28470719810848	0.419279197320563	2.242994488932524	0.1087581335512992	8.247775672424178	-0.3800675146534885	7.497716037507102	-7.073684210480234	0.3811736788542726	0.4263560133097101	2.2664055043673126	-0.2737381856688808	5.587454054724587	0.8915797115835762	-0.219517445259645	4.811535112468011
1	0.0004854067272017	0.0421883934445548	19.458089460162505	-0.2920893226049575	1.9795083096688424	0.1224923610048289	1.2072042177049784	-1.5470966930566694	14.30403198997696	-0.3994455316889975	-0.1904407917802402	1.0920944213867188	0.3168156972142141	5.336201279964169	-0.8330097942487853	10.222134313978271	0.2447670307892922	-0.2605593527046204	1.4911537170410156	0.1022768779491918	2.868705916323388	184.02919235849183	-0.2057078693666036	-44.4161376953125	0.2407331812611605	-0.0978187033388069	113.17641239278116	0.3569390143055426	1.3251369598556415	-0.1054220283936926	11.973767875042975	-0.3157923261246058	3.323783788084941	-2.6496842104912046	0.1111096329718396	0.5694025801970873	2.9679107614067863	-0.7070528272551135	1.9072457122928173	-0.9578938107266444	0.0222302988987332	2.3008582939007
1	0.0004539719109517	0.0411669204761691	18.60327094026858	-0.1657905050203966	1.7518820890213702	0.6321095023030702	1.424205794818413	-1.2566914196191694	20.30239272742536	0.6941598590216724	4.712084893572108	-1.4853515625	0.2679881636064348	2.5917883735833933	0.2689904422624452	9.842528036478734	0.0091694760586638	-0.1381483607408542	-1.7960891723632812	0.0564405836275948	4.808913014505581	186.4672874512653	-0.2884475479641683	-36.96875	0.3896099738190687	5.1019158648607785	131.39114476005994	0.2819009421659617	3.256661830923436	0.182158943268091	12.313823443989492	0.4941247170889528	3.211694779430753	-1.0021052630965634	-0.0097610808695168	0.2386029799893073	2.944408474202341	-0.6431127001647888	3.9414891817245032	-2.018948319971786	-0.2109752470714495	4.07342594898115
1	0.0005123222581022	0.0438238163983129	11.650277342796375	-0.3687937643127476	1.7870496326081255	0.7106036266816501	0.8275726576344637	0.9745097522558306	8.973256337963772	-0.1732392953805414	0.6137683046385098	2.862396240234375	0.4089266596317655	1.2986544539658975	3.325191661821161	7.081486759393218	0.0868805877754136	1.5828468998803	-2.438634976744652	0.2910538664977602	11.769849587398603	108.730467230318	0.3127738200019033	-58.712646484375	0.5850841693233189	-0.4400895845524153	76.6188981216689	-0.130419032172447	0.7261877771421035	-0.0123248624007881	6.161885701476142	-0.9092858380215684	6.203450784936395	2.97684210541348	-1.0089013821735424	0.4121151226227262	2.0201694128213314	-0.2902704014497498	1.8094261676454175	-0.5268421055064714	-0.609985653677873	5.266499600472587
1	0.00039352052648	0.0400138369107752	12.119360103987882	-0.2725624305606192	1.8015552047899008	0.1863553888086858	0.0543220302779312	-1.5368313427148723	8.10094618855586	0.3978622963260299	0.9275410788259064	-0.180511474609375	0.1835551064276919	1.9499302885286296	-2.6786342411176816	6.266365826120298	0.4676589290161142	-0.2403117867973185	0.3634405136108398	1.2140393474588342	8.88760448890411	100.7662476601581	0.3292279997113435	-61.812286376953125	0.1160416818773556	2.4515981833825427	61.16345964597065	0.0426735944291694	2.716846878447317	-0.0775105911440461	5.509076278359069	-0.8571024889593359	7.294490987991751	2.149941520559886	-0.0288591935956784	0.2194025739183965	1.956031375460254	-0.5745399979188787	1.6603277359995916	2.214210690492593	-0.256295511294042	4.77718082339127
1	0.0002999148329282	0.0340051733155952	14.964098697479502	-0.2027199222919844	1.400205373207617	0.3219970320622423	1.4259680857257142	0.3698954944433305	8.958629151212373	-0.7687413618548965	1.6201195300130302	-0.3919677734375	0.4806626730675443	3.73876113858008	-0.7844973354475158	6.068903839339283	0.1636449461404462	-0.6660413724317795	2.39371109008789	0.0130664496793939	2.8146198488460814	115.2342857422809	0.0907239655039047	-44.024169921875	0.1166061804836704	0.6520103248908247	57.991432071430346	0.7850232083608094	4.757086248527177	0.2092237205967637	5.76218163260928	0.0883582997996759	15.073858393184574	-1.3336835999909162	-1.2623746677345584	0.3229147177631785	1.6566604067225736	-0.8938422126782605	3.068584172600978	-0.8842105263113802	0.0671840476383938	5.099454535816655
1	0.0006275914505716	0.0502272897426298	26.076577295332427	-0.0342955783875407	1.574508590275844	-0.2861064635226546	3.10427387431531	7.97359422491208	20.48194086464666	1.2642040370174576	3.2805350361708943	5.0130615234375	-0.1849917251075792	0.9337813959631552	0.3227099628312929	13.840069801277458	0.0398772429455778	-0.6516538087992241	3.911941528320313	-0.2326685576561988	2.6933759837510465	260.7889198365192	-1.8152085250160075	-11.042144775390623	-0.2323002370480279	9.317726198003438	126.9815443219563	-0.1255431974165102	0.5894947469913281	-0.3846426761691179	17.536603516633818	-0.1566215490238804	1.4121545666008934	-5.924210527201097	0.1558881362235496	0.0893924505628214	3.7236066116510487	-0.140938870989	0.8715334463237467	2.637894736789016	-0.0264176505725627	1.8148276107896724
1	0.0003270126930174	0.0270323944490814	46.00758674440906	-0.0382270971572751	1.3598385163462048	0.3475221785491518	2.5645585986477424	-5.88730665399417	28.631788478894634	1.0136157063272149	3.7144073880021335	-3.87841796875	0.0354447364649622	5.539058998760211	0.2824544162614686	12.8253689914157	0.0586372217175381	-0.7000477117483381	3.8174147605896	-0.0989168295347784	3.064400063308341	260.7241539063434	-2.63584172545163	-2.846923828125	0.1661993622989239	6.026284857524971	120.03029102376796	0.0793755731483189	0.9561517408961396	-1.0495009758230784	17.288673286813747	0.0838902783629042	0.9612742252291144	0.5821052605395494	-0.0411382288116637	0.4004248392315559	3.6364770160336106	-0.0840414479047671	0.1550397375148788	1.120000000023449	-0.0194755939148813	1.0986486122659609
1	0.0002629407419113	0.0226914852973228	14.450311282975786	9.6426473135236e-05	0.3987400111502845	-0.2002153571604028	0.7486955534143873	4.158950365048799	6.590077476044181	-0.4667644123438885	-1.1955684174448944	-3.037750244140625	0.6876282358202316	1.8320648528605783	1.2892894000871522	3.4904986816746977	-0.2006746270154495	-0.9211678281386688	-0.5425014495849609	1.5808714308396847	10.483178820470064	67.18808212899965	-0.4334779412630532	-2.46527099609375	-0.3668843572975829	0.6120708054040027	29.22510409199214	1.1022367986615245	3.921787443662456	-0.0932712186726343	1.4781980818188662	-0.5813195186470881	1.157104601837995	2.57157894734289	-0.1846889285503297	0.2158600634327581	0.8994081409297259	0.3441164787160647	1.7655571303349618	3.2310526317143853	-1.0420122434201995	5.861045390824657
1	0.0002266740820724	0.0166436576791784	11.2304683204229	-0.0542574897994014	0.3089207261769266	1.2463694609975964	4.363097012131624	6.73818162725583	7.742851822012366	0.5687950875117728	-0.904026836285848	-3.976409912109375	0.4549858804202291	0.1836052025337893	-0.1670141964094297	1.9891515992940487	0.1297439851254648	-1.1137422576549896	-2.040746688842773	0.2960017531455816	3.427908456831809	28.30233994149965	-0.7334212592942689	0.0	0.6705036173871846	-0.8477747405716141	36.36178760039924	0.4246938705731708	1.638098400356284	-0.1314240526866141	0.7305828911624231	-0.2397717063161846	-0.0107086993291498	-0.2578947367608881	0.5369983846193348	-0.3759516789986587	0.7749384244951988	-2.086499557245361	9.166525639436792	1.6063157894838236	-1.3148575882851794	8.565348140930709
1	0.0003390960693122	0.0336373213820392	27.935373886759432	-0.037521051999632	0.9188760735363052	0.0649462934204532	1.6564757790428408	-0.3955425853906538	14.013379675053148	-0.4040591369372238	-0.5619552433299924	3.14605712890625	-0.1259075834361152	3.151801506098257	-0.7578979282514708	9.916632551491087	0.2078979278105323	-0.4207998153041603	6.119741916656494	-0.1638948496236964	5.217401037772515	205.11967697763245	-1.3697922526784476	-3.919677734375	0.0388271541873369	0.2909659590256646	76.08390232694646	-0.1380047254169287	1.6100427842103886	0.2959443683691918	10.88344790525414	0.012303146894159	2.579618255858494	-3.0210526505076203	0.0963517476749936	0.052125241248509	2.314804658331942	0.0282187555827138	0.7449637005207705	0.5378949558176438	-0.0708643511333626	1.0942546721124855
1	0.0002823442812267	0.0226884431540512	16.532045704593184	-0.0033827420027972	0.6522798273806995	0.5201291096786915	7.889424498589864	6.418220079404268	8.623143931837234	1.3515410595621793	3.108305614446232	1.04180908203125	1.209989409485765	18.17486549592499	1.3282307834489686	5.299818979365348	0.1907748431401406	2.006692341294377	0.510589599609375	0.7331068894863827	17.82906606563784	52.674959570405896	0.8881362538233015	-6.230224609375	-0.2054181193084761	0.593298483865702	56.8173807226035	0.5199741616493679	7.9787043988809	0.0209038825367295	4.933994178533277	-2.098348470783588	45.64803109514286	0.4052631580542289	-3.3039717309250234	-0.1244901405422547	1.9552775980908743	1.7652357655585	20.122582378154878	0.1473684243840177	0.2896482661131442	34.24557090962868
1	0.0002040036550633	0.0233355687479429	24.505051202983623	0.0006470401046516	0.5217084439413207	0.0170046267176866	0.2485188454398348	6.275169033916892	15.010833614667929	-0.273496730280349	-1.1323402191688134	-0.0541534423828125	-0.1276449904490758	1.1004544929097713	0.0273056444089377	15.243421853714146	0.001877497850684	-1.071547467255598	0.3869714736938476	-0.1160344628826988	2.8715571240103928	119.235097833191	-0.98481837302965	-1.41314697265625	0.2010502707532153	2.8347183653177	28.445066789096067	-0.024670783743643	3.239780808660042	0.0484628879686388	0.6233465247889066	0.1254455462248802	1.4964777758751198	-0.103157894732631	-0.1490590476860594	0.0607520454840878	1.3451662359241587	-0.2361708783962903	2.5801695475814523	-0.0073684210535008	-0.0691020456625676	2.440233653553629
1	0.0002984293874823	0.0182645999553979	14.818098705176135	-0.0152072915917653	0.4943813818083269	0.4677660269665861	2.018857231677293	-30.21720920094639	25.297566938760085	0.398215712311728	-1.1338185628791593	-9.65478515625	0.038710047020986	1.476032075308343	3.963373225585696	10.336262718601098	-0.2554194968570361	-0.9309175042018314	-2.199983596801758	0.4877793634035232	4.025407427452004	84.84161181024179	-1.191997764707598	30.49354553222656	-0.2503743951911951	-1.350467694853794	53.39900498610827	0.9115881716801696	3.6940831330308415	0.1186754385759218	0.5234055140631344	0.3902438656352922	0.6071525983280641	-0.4052626105145744	-0.2371329518189694	0.0314909098362091	0.9611433173424834	-1.3175256446952262	3.9557775630351735	-0.622631578948329	0.1983676749088573	11.099922624423357
1	0.0002434985952925	0.0261527190566836	24.93770596385104	-0.0166205140957376	0.6873852909492091	0.1497779932798726	1.324112223185757	0.8484188508114231	16.082545987238394	-0.0685360656753433	-1.161099584447751	4.4560546875	-0.0249049122205635	1.2696460375421652	0.809530299560305	16.568984289411137	-0.035495784367079	-1.3112055785716736	1.562713623046875	0.2904205247178865	3.5873963952716257	131.1835193114625	-1.7725970735251455	2.2073974609375	0.1394486549151252	-0.8216480729306475	29.39042233492045	0.0117489531933695	1.243067951149564	-0.0661727395617286	0.6880066533172032	0.3935311254936508	1.469039182970905	-0.8989473683966027	0.2005651562677048	0.102550802950774	1.5514185056907148	-0.5136519408587535	0.909723665906904	1.3705263158152905	0.0177380112943759	1.7552883812156366
1	0.0003149841378811	0.032157509917673	21.756199100405077	-0.0782239602105865	0.7699837032828611	0.1969275431921348	1.622692404283359	1.3092190217098607	19.907325683124814	-0.225776912846222	-0.3972420143052426	1.7122802734375	-0.0935778472416885	1.6065970275674863	1.0921001848142111	18.43890290982555	-0.0366527761611601	-1.111957621757067	-2.50653076171875	-0.7651454071207293	9.909537519476563	146.76706499627696	-1.062782466431837	-9.4072265625	0.5083679804936848	0.7306061547224334	48.18851711218736	0.1657118659121691	2.8765381824110023	-0.0463346828807931	0.9094369734097876	0.2737721337323547	2.0566881429737127	0.2505263157846134	-0.1672526063715259	0.0957520461525447	1.841704681250064	-0.3024617217545837	1.069091043365774	-0.9533545985807406	0.0008380444969978	1.5954824585335383
1	0.0004966687381046	0.0385001892613358	10.946879619853124	0.0406057169702452	0.6851428201376972	0.0346712664104948	0.585399853840733	6.870360989483298	29.31714485231954	-1.723098189254095	1.754507974175426	-18.760299682617188	-0.9023380458772516	2.555547747645771	-1.0124949995119603	11.752947225559556	0.357015022053587	-1.394363017995987	2.2679977416992188	-0.386951665529761	3.1301190447165466	105.714590020691	-0.8543255856229657	47.28369140625	-0.0134250196443424	0.0246060420603235	51.739809921301664	-0.0986363418890824	-0.0089972492250756	0.0951721152738089	0.6292225428393295	0.3341483106825565	1.3242390246749665	1.552463605851251	-0.1860310606714501	0.1974929368402754	0.981101402723592	-0.6199240884726246	3.913159206189684	-0.4384214042023405	0.1172443835714037	1.7541388400996842
1	0.0005513542466157	0.030356654521068	9.5372171006266	-0.0718675831814574	0.6015352806061366	0.9744472704938864	2.58730425388174	-29.544159274188576	20.49987545436697	-0.8110356555986568	-0.8427806098519932	26.447509765625	0.6457411106537768	3.661325833674861	4.786299746886965	11.477141953103594	-0.2965741906290925	-1.3846614333309226	-2.008673667907715	0.6243805318402971	3.679094810035675	105.7048701720582	-0.6578106441175797	-40.18701171875	0.4954685726160959	-0.9521212892596936	45.87152312433074	-0.7135744784496815	1.2729741697226116	0.1985944669159054	0.5612702847279714	-0.0403434339850602	0.5509205784075051	0.0815719573741056	-0.4118241492415779	-0.1368205268521412	1.166692258245143	0.0180997590919403	0.347266458877661	-0.9321052631537012	-0.1903362179336656	1.1823077285816863
1	0.0002215317448732	0.0216452237927742	26.048689184369664	-0.0399449939679508	0.6321015764269318	0.4559480552587691	1.3941667703850853	1.8894344758114232	15.863614385213832	-0.0167322377175994	-1.2173128638325694	-1.650390625	0.0762313736450293	2.3593172170271584	1.4648514207761254	14.817917086636218	0.0213695612106812	-1.2618990864478004	0.0915451049804687	-0.2892600182045779	1.7384761677025309	114.24167437127694	-0.9170134352675458	-7.055419921875	0.4813889276949812	0.5253857792103509	26.00675965713408	0.5329656776110788	6.888294971593272	0.002977815765405	0.6541543378383705	0.1949318318550345	0.7378118035888193	0.7147368421107778	-0.1010850204660031	0.021784434815991	1.344659401512849	-0.2510206412067273	1.2177696507928195	-0.8842105262909259	0.1683534964555126	1.2345350888983115
1	0.000319442655245	0.0291769544164819	26.12673036463941	-0.0069663987947903	0.8670470595471805	0.2524826870451606	1.3022095523445412	-2.114349703876077	23.87974237251088	-0.2393920323666174	-0.7417440176784571	6.890380859375	-0.051897712539328	1.960833019126027	-2.533155399902585	20.624844624921028	0.0800843459995833	-1.134920028414036	-2.284759521484375	0.3291591796130855	6.148643036767786	162.49073023370372	-1.2323423374359577	-4.7861328125	0.139081491809494	0.3743240890003143	54.01733441656428	-0.5968596108440937	2.657338812239592	0.0777948717737255	0.8129194186162785	-0.1335477206557907	0.4110159107894393	0.1989473684217646	-0.0212160159329153	0.059051641294463	1.5747355014303817	-0.3376331463800219	0.7855065962317971	-1.0315789473814323	0.2010105935850508	2.4665944372502318
1	0.0002185495196482	0.0219618042723103	37.10755012146503	-0.0435346409139949	0.8248530359409411	0.2361795012857007	0.8605082981739716	-2.569794039813577	23.247061970926328	-0.0589964468040846	-1.0184451489940949	0.5157470703125	-0.078701176136755	0.432900821578368	1.690999072448489	20.93502049930785	-0.0468133236598745	-1.3426595919622306	-3.873260498046875	-0.2868584175987696	1.881190414552356	162.71034426263438	-1.9545284010097252	-5.45660400390625	0.2290512239677146	0.2446986152955816	53.28938263876189	-0.3763261108433577	2.29901650075628	0.0437867746081124	0.8660677668577699	0.0335869110247858	0.4418999305038169	-0.6189485051819368	0.0310697857878543	0.0761265398280403	1.6142027841047883	-0.3594265793580347	0.9334903398011756	0.7000000001099473	0.0144830628418571	0.9247496972918624
1	0.0002030440802464	0.0186882755262344	42.54224489668072	-0.0205173101923619	0.8998279083387875	-0.207964374570319	5.84604366728772	-10.164368014422951	25.6531872207252	-0.3211159003563774	-0.0466800009312717	1.609130859375	-0.1703966035808101	2.2082687933883443	1.45818142260718	21.109129406875205	0.0111929473732767	-1.3350026965704074	-1.0521240234375	0.3676986703434892	5.348721861848519	169.56539148858653	-1.944296438966191	-7.385498046875	0.0896410876898903	2.029449009689564	63.90239060142336	-0.503342989001957	2.3013151549504243	0.0550962855288985	0.9396439176578386	-0.0495198146577716	1.2266810655277252	-1.1863157896220322	0.2569908986662795	0.0378101476244925	1.6854943989629183	-0.1554031130717635	1.1002342699676686	0.3021052631418737	-0.053660957685155	2.4266967209499666
1	0.0002615107714987	0.0262848424816676	16.746463707869918	-0.0445681950626799	0.6627935042110636	0.8030142178778068	3.098046523304439	3.457702298077048	21.451054274264852	-0.1832684776405499	-0.7139501604798424	2.96038818359375	0.4991713316235005	3.015357289585407	3.883283656493899	14.551045640705464	-0.195246597286876	-0.649064178617119	1.6013946533203125	-0.1286247847701305	1.9842172056644325	107.4504756408082	-0.2215111951807545	-8.339630126953125	0.1859670235073507	1.0044268373259708	35.46718043368016	-0.0059357094194165	2.6607257161289777	0.0541309041610067	0.7470773282960894	-0.8008650152614275	5.243927707883086	0.1842072631388358	0.1060360533726761	0.1549828153828789	1.450605508385084	-0.6154869928653409	3.023722621330136	-0.0736843663190521	0.0971363385814244	5.476266585813248
1	0.0002400227409161	0.0288788587560154	21.34961061035804	-0.01752438423039	0.661236263243328	0.3048680050431467	1.5529370691399529	-0.4135745573917019	22.437860197197946	-0.0817529922766728	-1.0109346437663476	4.4560546875	-0.069247807600319	1.1271987836159938	1.885978740112063	17.880849527231703	-0.0200522783446104	-0.8437630530519575	1.2777633666992188	0.1310278884125428	2.1883901769624168	154.68417925408946	-0.8718923701728885	-6.7047119140625	0.4278320355622905	1.6620073843342458	43.111054368521664	-0.7805811130634622	2.533095552279922	-0.0724075573756022	0.6988496419999565	0.157132206483012	0.0484066231812438	-0.7221052635205361	0.1031548233406628	0.0987277538441045	1.4090281087541912	-0.5703383117620159	1.5951976535245138	-0.0736842106493664	0.0294876312946314	2.379364516686857
1	0.0002355461995817	0.0247735338875934	10.656709774119513	-0.0884868166193115	0.3455021670756855	1.225758683055674	2.242824975762285	6.214667935284079	7.309127838362147	-1.04916864125616	-0.4442819014355641	-0.263031005859375	0.1272053437204474	1.958976394632872	7.170836490051028	7.177432047399524	-0.4422383192577739	-1.5322362221967676	0.7781333923339844	-1.0841684385351085	26.02858428676373	50.55953211358652	0.0222910569136508	-18.484375	2.4950810677782127	-1.515553487609339	12.047290189168884	0.2407110979251226	0.1212805708595943	0.0035438596286256	0.319056931046243	-0.8159833919973702	0.5904825764878714	0.435411728758373	-0.2634700620950268	0.00067107278367	0.4489106111312378	0.0257059272323928	0.142662024719482	0.5202839136372445	0.0374287932769954	2.915077656855506
1	0.0002313398654798	0.0222622434261029	16.74399458279908	-0.05684584854785	0.5279095623779666	-0.1067274723128471	5.873611516238993	2.294891018780173	12.194608541430014	1.3641159013032074	1.0272060119649158	3.9815673828125	-0.4573390604931035	6.915774342428495	0.1988411363522971	10.518527344374911	0.1627805293399691	-0.1774436719194754	2.7295913696289062	1.273635229198506	33.37296066992218	67.46063799432382	0.1529645673922569	-12.490104675292969	0.3133324288630706	-1.332114574040521	41.59712547495899	-0.291097430574893	3.22624854324628	-0.0332982456345924	0.9114663173374368	-1.8471291418815776	14.682577565698317	-0.0884210526039193	-1.012503857402327	0.0399929368402615	1.5511600606849054	-0.4357491629940226	5.000262163189186	-0.0687784970112994	0.884341619987142	9.927888591676409
1	0.0002689019709601	0.0233272469726076	29.254773977990943	-0.0496884752794081	0.8514755229324124	0.5387951657691967	3.394209462622692	-1.3113711882510768	21.77423574392484	-0.3263634264841038	-0.8997918263678248	0.23724365234375	-0.2376541519120555	3.5177958633325512	0.86150173510718	19.42995551997716	0.0204059336715603	-1.0120446210703926	-3.582669258117676	0.0704919006850522	3.497150557450577	150.73772234490977	-0.7849730227585187	-6.0858154296875	0.1809721514150604	1.2667376680646965	55.15753375687774	-0.4317065898407302	2.3777373044241314	0.00659041833285	0.9575310986099412	0.674322466442529	4.522407637420731	-0.1768421052568065	0.3040753069938048	0.0186670239586319	1.859501131800384	-0.4466741180281197	5.169364011144157	-0.0991386885062291	-0.0460301255634613	5.655356973451106
1	0.0004854156278575	0.012545049819088	12.729978039433346	0.0121652057929582	0.5532038687989033	-0.4057931704972221	4.224894454446048	34.88292867402996	10.703792707951768	-0.3460604174871755	-0.6592015354815963	-10.706909179687408	1.1221605332281912	2.7396153006657946	0.4918818861879982	4.056787618761392	0.6065155491573508	0.1304652198921361	-2.5046772956848145	0.0757488334486594	2.260014704225648	-3.5287322739046445	-0.782225972991939	15.640029907226562	-0.5358069074701381	-0.4837242550245912	79.61176929849827	0.3702818458847538	0.6429031892096186	-2.590682007229746	1.4382239045870948	-0.3590345150009705	0.940797597264162	0.732716127406368	0.1786170092944758	1.008646992661849	0.9332932849395748	-0.7497120235268236	0.7628064947329918	-0.3315788084330122	0.2711289114828726	3.5013097718832893
1	4.218658040453176e-05	0.0130256555074131	49.46750806433357	0.0053809642570783	0.3661394504765283	0.1716256460188187	2.5394952022621715	-2.05289285917316	11.284183812114588	-0.2087591877126938	1.4398265123671368	-4.5592041015625	0.6938876157807478	2.0597676410808057	0.5287342459597267	6.217808681420128	-0.0510828589728835	-1.195871484366964	-1.4034767150878906	0.1518885281667202	25.300992296711783	135.27016070094888	-0.9824963299621522	3.672119140625	-0.367987314557399	4.066599211186142	49.63993691115176	0.9387482746396422	2.384770575222547	0.1209205617103874	0.8018446408496002	0.2981534641849859	2.0800679180230346	0.0935858288708573	-0.4266477701671353	-0.1021424817503995	0.921086206622827	-1.6638088751418338	30.42740604972236	-0.2947368421187526	-2.350172335987128	69.59641679040963
1	0.0001221939853905	0.0180662578824701	20.134977185356885	-0.0219898176057258	0.3640482345691828	-0.1481880534679047	5.174525565088249	-3.23197000761066	11.600590867393263	0.3167981846034031	-0.1041871651385033	-1.73291015625	0.5623851029038881	4.017595514899435	-0.4139113038144432	4.242848469670655	0.2495537380768643	-0.4369924242711929	-0.6775627136230469	0.4532704056469836	5.117346145181738	96.9834785720426	-0.4455393590462863	2.2899169921875	-1.5004829005218168	0.6105159924203227	41.98098087169863	0.5372615876016515	2.5249686311628854	0.2468922216303233	0.8940475943501698	-0.5357153598201561	1.0690838298524097	0.4750026581550006	0.3662766934700261	-0.0634582796045292	0.8773155324458355	-0.5691276768684399	4.528594770108974	-0.3831578947228653	0.0123656914509562	7.515209209319659
1	0.0001030314284054	0.0166185670947511	32.71220729688519	-0.0176242577994629	0.4627005791336295	0.1165134551783598	0.4045381534887409	2.0437257931705903	13.455433953392156	-0.9724198824882688	2.8802830236845574	1.939208984375	0.3302774142502595	2.096798350385464	0.3708424956240334	5.648549891256646	-0.0721237995341277	-1.0360058014457116	-0.2610969543457031	0.3660045544481528	2.1846290112813818	114.10469439235511	-0.6743928385770162	0.5982666015625	-0.25707804934927	3.7491046290178542	55.47807789536552	0.6182654280348278	2.329176339920149	-0.1107596002329289	1.0761739553700698	0.3140174442558884	0.5605019787635737	0.0	-0.0089231137491495	0.0242542801107268	1.112669084690854	0.1628023346826481	1.3332592083019787	-0.5659574468205681	0.204125716315989	0.780835629608394
1	0.0001534138644998	0.0252814075853059	22.984637295729247	-0.0140160610978934	0.5291158443863475	0.057909565860534	0.3379643472079534	-0.6587888552669098	7.636905513891819	-0.0654075058919967	-0.3095933816170659	0.9283447265625	0.2602105474308543	1.476155708417687	-0.1622893422208152	6.079295496219932	0.1980820351640934	-0.7464871745256918	0.2849502563476562	0.4711908084549472	3.379812429805026	126.7617225905973	-0.2670551044413395	-5.7763671875	-0.2189713161744048	0.0578881615702564	48.91110005720516	0.1586032710064352	1.3635847373446777	-0.0107191144039218	0.92915198457279	1.1277109184904637	10.401966317321213	-0.9378455080087348	0.4456576932925297	-0.0054621041375525	1.245156223289702	0.4820261499263943	1.103662978247243	0.5968396947665384	-0.1008642663371039	2.060592417694304
1	0.0002832251177387	0.0324004316768478	9.686615757525049	0.0291440663474651	0.5076928652939996	-0.7305385433061667	0.8477864626060776	-10.74521463651691	33.92389287548885	-0.2299490776616238	-1.5284705898767863	-24.67333984375	0.3554890259672931	0.8485875622376615	1.9594612509646097	3.044886861000415	-1.0519877349046949	1.842392315813964	-3.5799293518066406	-0.5220004106327332	3.192466621604775	93.67158892360511	-0.3611514926031102	64.28271484375	-0.8336673252292787	-1.4867177102912312	87.31192849494633	-0.0038836194499833	-0.7570483469769034	1.35158857790497	2.3332894742297725	0.2953569324967578	-1.1180848428449122	2.004210526313024	-0.0464116049636227	-0.7104623475397924	1.4558933597104822	-0.4516264742753804	-0.6862825260791872	0.8842105263032689	-0.7123923400720059	2.5125151470837914
1	0.00015083987785	0.0254588193858468	24.951964165127944	-0.0189521630582865	0.5355670187719102	0.3924934765240116	1.595609451570207	0.7821291134830902	8.338933950670086	0.1363104086385981	-0.1398419404770705	0.07220458984375	0.5468086882834725	6.517768759332668	0.9325046927370704	6.154745774093393	-0.0612436405121128	-0.8952602423823977	1.56787109375	-0.1986247868273955	3.2524671426013447	141.92726519313638	-1.0955876742031836	-3.2917556762695312	-0.2396181893165699	0.4658290914456917	57.531595041070425	0.5254983915334525	1.55977113068287	0.0179043673787426	0.9772990509710422	-0.4661739062853968	1.7166526450965258	-0.0368421052538927	0.1213383229257484	-0.0725271055964567	1.28845816732396	0.3483187503982348	2.518660131083974	-0.7957894736584641	0.2982782454162996	2.240679171533578
1	0.0001785761206531	0.0242628666489617	26.267444829241903	0.0108513726124179	0.5622881022311164	-0.2873215712257764	1.4400938544832007	0.8106935666080902	17.835711614978443	0.0967651774844209	-0.1670370184787875	-1.609130859375	0.3469243187334159	1.6674055786796274	0.4385095030703224	6.094646268951773	0.111020189059651	-0.9629990054467644	0.4203338623046875	-0.3714386300150354	5.148607719064561	123.21239092555824	-0.5671745669392396	5.224517822265625	-0.1575721349024745	-0.4509145825023108	66.38817979234044	0.3935225865133104	0.6451288836557789	0.238390197348282	1.559585649722045	-0.2020279949181024	-0.0114696413244637	-0.663157894744419	-0.0181754123262919	-0.1349067635219861	1.3226145587777247	0.2062893737232455	0.8433366820295611	-0.894756459648967	0.3528962870591005	5.549185713199902
1	0.0001722007657344	0.0190878761932556	14.936277220860278	-0.0380402848117321	0.3876668822418533	0.2654982860856916	0.9890157962123444	-26.597295935345038	21.801027405102804	-0.5825556538869546	0.6376331136043154	-3.59991455078125	0.279982552878171	0.6059126949446463	2.0635838896670022	4.67717401556806	-0.6169048205882203	-0.7568990608463686	2.906234741210937	-0.4969812575646398	5.339837217351858	90.72801211086096	-0.3670355913119459	18.47470474243164	-0.6076824508394285	0.1148390032893158	85.01792138121515	0.0843474143474203	-0.4320332974008027	2.0284914119099717	1.339270163408353	-0.1047617703149961	0.2611178088341681	0.9957219251836956	-0.5625968033976784	-0.8017173798071865	1.1592274451664062	0.0053011333515859	-0.2986597797461141	-0.90999999998366	0.4721871888362333	2.2664744093297147
1	0.0001176753982499	0.0215017614549374	21.555464332083616	-0.0468544243750204	0.4794492571316045	0.2943815649724315	0.6126445591791416	-0.944929297161441	7.709854856947093	-0.1028780721084247	-0.4625107097215539	-0.892242431640625	0.4762896957914094	1.2964226829575187	-0.2895121186337791	4.80010732408468	0.2560106353468377	-0.8131192446626554	-1.4292237758636477	-0.4516265307060372	8.430506833714915	108.25656893459144	-0.7328839904094223	-6.4158935546875	0.0569074706380782	-0.6157017813548373	48.4234646567162	0.5601344988705114	1.655504174477315	0.1505359463252402	0.7934599673865609	0.0993756416228123	0.8955935085128046	0.416315789453491	-0.0294940844416993	-0.0207022571589407	1.1520999077808167	0.2368941255859965	0.4071495547933237	-0.413654970746122	-0.0098424997670091	1.1959199437742356
1	0.0001297986059157	0.0243487650157291	17.49733372370375	-0.0480162344420089	0.3685412410545123	0.1476502581852889	0.1248143492864923	0.7257936642643402	7.305120943677819	0.2712996540968925	-0.3705385323380148	-2.0010986328125	0.4143361729077979	2.6938081063632007	1.2553735167421975	4.326626639700178	-0.2197247228776684	-1.055087655014419	-0.75299072265625	0.2621801468622335	2.743788018345688	93.78187945094886	-0.6552375665373504	-3.54833984375	0.1226372871258988	-0.4467864852188135	38.78022708221306	0.5065901579156287	2.2996252737907588	-0.0190794382896126	0.5603574519614829	-0.3530139923101594	0.1384787186835616	1.031578947381421	-0.2026545772892397	-0.0932153555176156	0.7366458931174678	-0.066292057778907	1.055151236410123	-1.0978947369146752	-0.0898440450793935	2.4570174851381443
1	0.0001862888320813	0.0308202104850135	22.44487742379729	-0.0001596700855688	0.5199136806026972	0.0874540871949559	0.5171876132351447	-1.2165891482356597	7.078193289877432	0.1796169083340309	0.0265561234474711	3.507080078125	-0.296683177547573	1.22036970966945	-0.2694029419980369	6.928685428155023	0.0964173945811359	-0.8933356767504645	-1.195566177368164	0.2463107075512854	4.134945116688408	152.70796587673013	-0.8953611842445989	3.094482421875	0.2531373964414948	-0.1827747138207458	36.13521358545189	-0.1253506298805919	0.4432946995663545	0.0870541649493876	0.9628390248801854	-0.1072690377145609	2.5780530510575	0.8989473686525038	-0.0760302632458456	-0.0368185813391304	1.157588807293639	-0.0032351294628027	1.4795939747693998	0.6042099030713972	-0.1717961118166549	1.854482845276105
1	0.0002140789251168	0.0284645368611149	10.136282359308428	0.0162012933188362	0.4632300132525598	-0.2884748721550829	-0.2614927441060648	13.97176534395184	20.02363373834517	0.4692041459747315	-1.3424027014599993	13.409423828125	0.2265863708438935	0.4021040684078771	1.6913409621157327	3.580980980727691	0.7364892491832227	-0.1100649067430041	2.9694137573242188	-0.1922984053962789	2.1414812462137203	44.96919634548012	-0.3312965247441251	-1.23779296875	-0.5561629973113578	-1.421562699502443	73.22157362024187	0.5612734866172471	0.0432289480265093	-1.147864863389457	1.6386216517605026	-0.6446888446632679	-0.7200455192569328	-2.8147368420948595	-0.1707180902438735	0.7977967902327932	1.1045397850572038	0.1144369150941296	0.1107600855114063	1.6505266020716225	-0.5946434525859619	3.647348947003652
1	0.0001395766054028	0.0228136910878519	25.774147528759965	-0.0155611429500408	0.4636580563374213	0.1201182447285689	1.4381268974318084	-0.2819897486690094	14.166634328817706	-0.818957603874883	3.0024651900071184	0.24755859375	0.0221981164862982	1.828322800423704	-0.3098940461240135	6.131370736871482	0.0563622656854295	-0.9291247180792328	-0.6031017303466797	-0.1094981007083975	4.892266916228655	118.56392290798011	-0.3422505949403116	-1.1552734375	-0.1143516273008581	2.9779545271554264	49.91141524059551	-0.4366376507426369	1.677024263389657	-0.0432651210261711	1.3535757904444896	0.4752957004414828	2.856385304732285	0.1031572379668208	-0.0778339744801506	-0.0286901438853856	1.342649139849171	-0.1680323214525241	1.6406453535691528	-0.86693435911244	-0.8958689869648596	13.524337747822337
1	0.0001091192393378	0.0145732754914257	28.63910128232701	-0.004788093803302	0.3760743476813002	0.305297752491138	21.028284258080003	-0.4413816287044098	6.674883083299343	-0.077189526580553	-0.4852672199305465	-1.279052734375	1.5780577082947984	24.64789029164364	-0.3633036225400291	4.301122640799368	0.1328481650630259	-0.8897727982512906	-0.7269817590713501	0.9090870919513768	9.404369546249637	86.2572288772184	-0.3521113481772759	-5.69384765625	1.0087518116809726	1.0591751455594969	28.54112573453878	-0.0578659551232219	0.5851570613756749	-0.0003434958679613	0.6727543807520332	0.0292547033530611	0.8702783912967775	0.2505263155740547	0.1131686474318299	0.0399830212294516	0.8499721567442288	0.4835598990372042	3.8836179170349183	0.0	-0.2836995666341981	21.994675776985115
1	0.0001531382304937	0.0193427781164949	15.81501579766223	0.0605684757678635	0.3882429006013776	-0.2194921830491961	1.7606710899372913	22.04360372285809	20.75786758985124	-0.1378177921745781	-1.3033822064945697	0.48480224609375	0.0603501809051484	1.2824811813418493	-0.5634159653745018	2.239277224990249	0.2926929898545637	-0.6207985418357844	-0.1270027160644531	-0.2379976265612586	2.2407623046332152	37.01821139064614	0.3283290501340967	3.928864479064941	-0.3551537288516459	-1.336086484801245	59.58430099176619	0.0940667525608354	1.4361682002865217	-1.3920855111642936	1.5149910225917649	-0.0150131667989669	-0.76004175545892	0.0	0.4114803964525075	0.4025943610832558	0.8950120326419799	0.6499851185125128	0.2520254854667438	-0.8768421052388213	0.5736820631976434	1.836709978055832
1	0.0001411009692747	0.0190562658271194	11.884655646217029	-0.0700954718967132	0.2732277266747139	0.8251942296543475	0.6670123291618468	12.522020165729185	12.01714416871854	-0.0302503194955024	-1.6736171903553072	-6.51904296875	0.2778037951833833	2.420959198795402	-2.1394409149251303	2.108196553449007	0.3575948391275921	-0.937886570195722	-0.1063728332519531	0.0917000458321624	3.574571271328628	38.02089312282387	-1.272520525986418	-3.519329071044922	0.7203981788256533	-1.7805370194417818	34.78000115125404	0.9763704056824878	4.890640571236538	-0.9583405718951314	0.9796274091281368	-0.2614166976480471	-0.9351949694188022	0.8602631579208824	1.4696684102173585	0.2653349110632186	0.713990410679742	0.4293032085710103	0.1932778462095306	-0.5194734770527644	-0.0336120644779692	1.7252332971344129
1	0.0001152562228012	0.0172886020668282	45.88521669160157	-0.0024912146044764	0.5463053336048582	0.0915956794401141	0.4418983790395061	8.16127950410809	10.299984025061317	0.0023823260906412	-0.3037925920042168	-1.8154296875	0.1692572502850112	0.9231960081607872	0.3916459471621193	7.04266961335239	2.449041905617421e-05	-1.1211275359651611	-0.2088775634765625	0.1202061755092394	18.795474296799476	155.57631304469888	-1.6690117565541598	0.73236083984375	0.0851898684223749	0.2441868947244763	56.21720233375157	0.4567389284856973	1.2640764873470625	-0.6945652682523555	1.2126785610022042	0.1479002149281323	0.7759924623045755	-0.0736842105078086	0.1357903553495114	0.2958939593984255	1.2630596140736343	-0.0820277092277005	0.638980941144351	0.0	0.0263145247698963	1.159067827864284
1	0.0001034624517679	0.0153442609380571	50.04698297591121	-0.0145817336536409	0.5371536618067352	0.1938882741957818	0.7725303568146886	-2.9042722537044097	14.087006006468116	-0.4322108658192488	-0.0148991876109612	-2.5787353515625	0.3828933233743432	1.7050838786617106	-0.0871867745480857	7.067698465632425	-0.0232011374623974	-1.1408277105604454	-0.190826416015625	-0.0819580704260638	2.161495050142169	155.67529680934732	-1.6036585005079342	1.4647216796875	-0.1286843232090803	0.6405272644899291	56.67239928055354	0.1868546397370993	0.7006159424197205	0.2089165131283141	1.325383021475272	-0.0980437901477856	1.0033250977611958	-0.3536842104701065	0.0020707508310751	-0.1174461275414722	1.2385656240790213	0.1512536502386531	0.0903079591020872	-1.2404059067997195	0.1244395346763934	0.980016877610736
1	8.424697601789066e-05	0.0136787392473987	54.913441356014935	-0.0022710976697113	0.516657128802448	0.0577093073538659	0.8135106479493333	-2.9347211672786284	12.223272646799124	-0.7732067086090274	0.8176056805325493	0.60858154296875	0.0341129605259897	1.3950515798952514	-0.0601720421872459	7.186960053063736	-0.0083015005139855	-1.129625815327715	-0.0070915222167968	-0.0506732687800713	2.863948381468433	158.27208330837075	-1.2562670192948082	-1.26873779296875	-0.0001537233082825	2.3735347734660124	56.65371694334656	0.3838244000390344	1.2006797014754411	0.2629032307423546	1.0990613459052594	0.0624581643549345	0.8397580911090401	0.6505422651981743	-0.0885532774001737	-0.1282862086286571	1.213284304434736	0.1260774774454055	0.7155620860076701	-0.8436842103905207	0.0789574603937541	1.398822185085895
1	0.0001097126034537	0.0192571068082699	31.324053822479467	-0.0134421832887543	0.4122936871292831	-0.0283535429802252	0.2895364886119522	-2.106401617718081	12.327957697345772	-0.9688186421177786	1.163974385239397	-1.5330581665039062	0.2536522017854772	1.0900458702317146	-0.5288261979184471	5.855580898708238	-0.0160131436201774	-1.019278742905219	-1.0659847259521484	-0.1411865693219024	3.804838419250829	138.67238047328777	-0.9853915770213622	2.5787353515625	0.2407668743808694	1.8931860395434772	48.07599486639724	0.5239672037070825	1.8854827827618248	0.0904335049061668	1.0904830744554088	0.7373957513259544	1.26065978116671	0.2984210527526016	0.0234867016468383	-0.075717504113698	1.0324970947624676	-0.1764933111711899	0.1389256686046756	-0.3952896859934263	0.2542753117829282	1.1084296656715664
1	0.000145080340187	0.0194070324004597	20.497260277801203	-0.0269130876694583	0.4055912376193688	-0.0986488580393033	7.888781241716708	3.603910271930356	9.70261866052515	0.2160175966415187	-0.4606492136104703	2.3543853759765625	0.0646353652673062	6.515390165703852	0.99769834584376	4.7174690994738	0.4294908925989387	3.0486085517713857	-0.9434947967529296	1.1939172080542804	72.7132773620938	63.629027630956806	0.5393486385914299	-12.579071044921877	0.2017709330418602	0.2706477006073564	45.51535606017875	0.595748021460782	3.337986418581738	-0.2807292358615141	0.933516845228206	-0.1507332585275349	2.32244886251852	-0.1952631579545665	-0.3908749918677554	0.2453069156909087	1.3331283078934963	-0.3888824206718108	13.8438033758902	0.3057894736400333	-0.9658619423286712	14.40663817174686
1	4.33514166876682e-05	0.0149506330867787	47.274644087858825	-0.0153738971665349	0.3640661683081368	0.0342417778118442	5.412596200378771	1.3226717160221528	10.280877117509828	-0.1780213790517507	0.3079408033188819	-2.93975830078125	0.6359986852690885	3.7194671479353616	0.6598716170229592	6.5414528768645575	-0.0336468700034051	-1.236750933840984	-0.3915044069290161	0.6140867224195121	31.896756457382008	152.0583229323942	-1.7315285657435364	-1.3950958251953125	0.2133949094498144	4.022934862338827	44.87819826617483	0.7043071096231658	2.8296462476425277	-0.0863871305971437	0.7321648495382904	0.1431770523446957	1.8942539617280305	0.0	0.1520967577369271	0.0348821873578392	0.9513409344913076	0.2672853187250556	5.324131089074784	-0.4347368664824044	1.0634710438540875	32.27893343364034
1	0.000392979298676	0.0252126280312492	18.448519788522468	-0.0518637892292157	0.6888745410660492	1.0379569276973626	5.580530727318601	4.517540844904173	25.28045789309826	-0.6650241151149913	-0.3508403444173851	9.06683349609375	-1.2965199495927775	8.87087430258311	0.2398606879119565	3.2280091145860874	-0.7286356444284224	2.302485214807805	1.213697910308835	-0.144595452261327	5.579536402463074	88.3802244719283	0.0828495367188186	-4.100833892822266	0.2358695516038669	-0.469598300172565	67.38727513628885	-0.4144016604442506	3.3172974476185644	0.5978076112545709	2.3885304457781062	-0.6072382042736053	-0.4682230189740211	1.0978915789605797	-0.2430537005587815	0.2705296376411756	1.762371938084237	-0.7428894998044695	-0.0007870314110149	1.1120175463834998	-0.1181955248690097	3.275335611184545
1	0.0012838947395782	0.0734536155143086	19.47587285062746	-0.1417568051898379	2.6527703039169523	-7.363297495179043	105.1227396446386	0.0950841035711652	6.949056455222601	-0.149268096768806	0.2962320116410768	10.438720703125	-0.9742308700634414	4.565311861148574	1.18223193711087	7.6939593149105905	-0.2999395197833099	-0.8854995988288006	-0.3550596237182617	0.4557119600303259	5.09453374581153	302.38131356799767	-2.0102662178218123	-6.401710510253906	-5.067178524912359	-0.4672951045100486	87.62528633455725	-0.3091708891342933	3.359119942878387	0.1112699402913928	1.4875735588813606	-1.2982163419829256	9.489692440376878	0.3278947368829117	0.6600395441587068	-0.1190047791435301	2.6636605082615445	0.2598941535316161	0.8643577701897538	0.7626321157780778	0.2538501193696759	3.950440573437209
1	0.000315226726894	0.0298670960280797	11.248362581995588	-0.0786254349923347	0.4938636677680331	1.9375399159464048	5.555275594416411	-7.272164431585085	4.157828753474659	-0.3717117831161981	-0.7769016835259186	2.434326171875	-0.1670735966874908	4.288173484071981	0.0905714375381162	3.079694568872032	-2.3943896907568702	14.32095675647579	0.5228385925292969	2.15458460131577	19.89987153802588	71.47282052600545	-0.4724987200813829	-21.20751953125	2.739037906498996	-0.4946822137437663	53.688530463447066	-3.4439005313858484	23.8548571432824	-0.6230383693904219	0.6319489085796516	-1.2344716916455625	4.586845315683328	0.432203227372812	-0.7953029243275662	-0.3930533621403557	0.7488398817882899	-1.5081865613724847	4.241272912139356	0.6410533052668295	-1.318536565561834	9.85700355920686
1	0.0011875181103867	0.0387807841687873	8.06373646181368	-0.0329281326495052	2.113647772351001	0.6496400145579784	8.679207406377659	6.72005358599304	33.48798330426364	1.193328386891921	-0.0589974860409494	31.29037475585937	-0.3892990239306946	6.050877512233962	0.8954297644500425	3.666635308852437	0.4630345558880717	1.629233338687726	-5.420340538024902	3.141034096584934	26.924970533506297	36.73011422717733	0.0639255214053883	-14.590484619140623	2.2651523209931974	0.0323901354175628	82.88574194898082	0.3466799643413448	0.9447892520168706	0.9473522319792408	3.8206985663792943	-0.280740948592884	9.41042766722434	0.4973684210529683	-1.9055560991717249	0.4116632370499752	8.296344243897286	2.31273480052928	15.313213639313505	-2.085263557893201	-3.014706008990982	38.223515551996535
1	0.0003838986043051	0.0420566791352718	13.346067813831676	-0.1274960884263811	0.7525817543672895	1.3365444453091544	4.90185730283068	20.86441698931335	20.77128107535003	-1.0819686830949051	3.016922228595818	-5.5494384765625	0.2380061382146862	5.047125136245672	-0.1958944457168886	3.163137270860504	-0.2125445074983779	0.1070954293182304	0.2494926452636718	0.0436870532213384	2.4081743574692185	105.53315377795856	-0.4601675400905841	-13.0174560546875	0.856873447072046	2.7490374953247194	66.94421546827958	-0.4070593796075312	0.1707300592288385	1.7209655601165603	1.8611320930361104	-0.7127410674028668	1.3894647171824364	-2.7631578947230624	-0.6932252754567906	1.12649454609217	1.4764498572533886	-0.0987811939769547	1.4388733149551165	0.7663157894771251	0.4915012822048194	10.599572536755833
1	0.0004655956921051	0.0314254090024535	14.461789193768473	-0.0478320716843215	0.7785899828927072	-0.5195753355144248	4.737947901743338	1.2168339815008526	9.8695112499447	0.0528346225368299	1.2401953918938786	2.594207763671875	-0.561488846736488	6.938204007529629	-0.1965484278793642	4.125253528092638	0.0275081021675922	7.74696516773434	-2.48787522315979	-0.2859177992125691	12.685001673287912	88.9137995299117	0.3172641492554077	-15.962371826171877	0.8285519757953861	1.3177345337800417	75.42588876103167	-0.4753763824023119	4.182498330547617	0.1902469366347503	2.8215310554815773	-5.477670475648407	99.1804554175852	0.5636842105240225	-1.33789058364837	0.005453642663583	1.6971973337630106	-0.3575944717620384	5.188038139221437	-0.9268577936162884	-2.4902430201184287	28.759848020142385
1	0.000692835303305	0.0438700207193472	25.490205243819524	-0.0221567157425637	1.6379431024113051	-0.1588392402961386	4.602439024464768	4.888457211481321	16.30084097857305	-1.1334279419459228	1.7636724892975324	3.2801513671875	-0.0700559444915627	6.329186772617666	0.0439690095786741	7.649017482449095	-0.3028227549354361	0.3933435137317058	-8.157265186309814	0.0406989879358602	2.0404502860741407	233.7799112852828	-0.665168033058124	5.51849365234375	-0.2612617225159385	1.849602379215598	105.21408885800598	-0.3556161576529795	3.0037713833190387	0.1731720378484331	4.984648301040265	0.4992209357638968	3.3117547770739457	6.7936842105450586	-0.1421320955364434	0.1318049374561852	3.128645429715874	0.9656013252148096	8.566525561740548	3.209851968098594	-0.1061601271213047	2.704861929906246
1	0.0002381254500666	0.0300903384006153	23.11405505687345	0.0324587612323812	0.5859789813237261	-0.1878290521875028	0.5494831992443263	-0.2260676298272723	4.774563791439536	-0.0714519332567506	-0.0134511566229003	4.7861328125	-0.8680602435866139	4.974957091997744	-0.188099350273163	3.806732156196207	-0.2677235349996617	1.17385068344577	-3.2237415313720703	0.0054129411012501	8.574548625300315	155.1135065611617	-0.9466728109661564	2.55810546875	0.2597423198082655	0.5929088953519592	43.05101573690556	-0.1815536069017547	1.8737060858991412	-0.0953502293549082	1.9477786530425527	0.39076422319534	5.894464646960138	1.5842105261027992	0.2910520055077809	0.0773919723505824	1.4393825180133002	0.3718944964577041	1.791575498139541	0.3389473684229926	-0.5165708741009785	4.052209712754617
1	0.0006524861426507	0.0537772856437909	18.973858944600654	-0.1066234533008319	1.2344753250542808	0.5088285281312183	0.8808428082412996	-3.2682810697686784	7.629939160170565	-0.2482672258917952	-0.309932989587617	6.142547607421875	-1.1379778427121223	5.46031359505217	0.0012594801788022	7.5327129938019155	0.5103566286943702	2.358090519544515	7.012709617614746	-0.2100240720761418	8.063200901465288	244.356991058232	-1.0232925411932008	-26.5506591796875	0.4169885729978184	-0.5563305448399327	85.28110703333957	-0.6008690856150285	2.965379374574548	-0.5572935352342892	4.2626112926631645	-0.0330789597305942	4.955951663321809	-1.0412524620656822	0.8164446648066254	-0.2162226355361565	2.5299074508621677	-0.0698026834693066	2.065764989968866	0.530727710878359	-0.3721743304175561	1.8539490347937249
1	0.0006251434229624	0.0466535119578395	20.87330095001573	0.0315004709908031	1.4142987770674489	0.6245620199163413	18.46004937642006	0.7387761201727276	14.024736728364182	-0.2129003670618893	-0.2724391202726166	-3.02227783203125	-0.1015512803101101	2.8758368051383107	-0.2505507724876711	6.373431090412381	-0.256452857739971	0.5652921940722369	-1.8338031768798828	0.0728466165254287	2.6708964094557506	207.16022134387651	-1.553100408737954	-14.0283203125	0.2923766658350176	-0.6827061227191331	94.68155931050045	0.1142391671043248	1.490529435880593	0.1833521453720608	3.614653173595099	-0.0312474522786656	3.164074781553657	-1.9583669512454984	0.3229647033030243	0.0720782168132124	2.343070995891173	0.0609223667688794	0.2161208822861842	0.3569590639257995	-0.1582219846883963	2.220521172480838
1	0.0004165675612255	0.0411480599608154	9.177314314432213	0.1387598217087088	0.6872592112068783	-0.6244805680394526	-0.6144199924493927	13.250601681696166	32.115057801968625	-0.869837506672619	-0.627659679748521	-20.031616210937592	-0.4108574386584615	-0.3221742177574085	0.8705458981399229	2.7204107736031804	0.2977075476121834	3.561963809756004	0.6553211212158203	0.1606441848084183	8.81107770878153	63.95516229236287	0.2255450682823392	53.14249753952026	-0.5870351522412268	-0.5082566305897624	76.41376081240416	-0.1608115214883833	-0.2182772161188806	0.9866741078880914	3.0006260818121464	-0.2286306924880998	-0.798833186685294	0.3831578947385625	0.0876256785784475	0.6452563557217555	1.9545620590184587	-0.1984358225899442	-0.3901990870473093	0.9099999999999994	-0.2200212286132105	1.1121121618150958
1	0.0003151528663704	0.0297713876593887	19.70556543541012	-0.0733310906458585	0.7998940058456462	0.6415484752030653	2.217486383414018	0.2565526094305402	5.840813640402709	-0.7306083464630857	0.4587355683628837	2.1867675781249942	-1.0477434897524287	8.772703868052776	-0.0314737218017885	3.3016193448270648	-0.1851521890441848	0.2156344609595599	-1.9409012794494656	-0.0226522151886894	3.1758970014786314	131.44269967639607	-0.5167463163325848	-12.12908172607422	0.1168646120800161	1.692067372017819	46.86617779659993	0.3174243255315638	4.537588686817448	-0.1152591362385691	1.6180675685300396	-0.4922528276010337	2.8788565887473085	1.761899803204482	-0.1741180408469157	0.064993194831431	1.674640133533524	-0.5695530976746216	1.273015689933071	0.6521051818506476	-0.6278139467824617	5.335867551916736
1	0.0004429072935874	0.0426173083950804	14.97168843322129	0.0074892573132507	0.7882975133518173	-0.4966547697035103	1.3672189502127048	1.6341923799383526	4.902316408807202	-0.5344649679319432	-0.1353801041615061	13.223754882812475	-1.192187570317263	3.936379233500333	0.2748301369552305	3.341850952558398	-0.2987108113990689	0.4990277732871551	5.788293838500977	-0.9064258570424238	4.607600172143956	138.07560372913045	-1.3824462653431735	-3.43487548828125	-0.1286240348528425	-0.1392297565813502	57.70132207887406	-0.7228467371031579	3.627963455594371	0.0890885920555399	1.7705162825238137	0.3521801036249073	6.143876618521688	2.7852589261494467	-0.7433127475647805	0.5066025083059674	1.4803705998331709	-0.3727427986339014	-0.044420644198416	4.450527275760019	-0.6400582553573506	2.4341481478626927
1	0.0006389166549898	0.0255473991154546	10.176350004546835	0.0265207301286594	0.6876535523076155	0.8747642929454074	2.4020724427167592	-27.00940808392884	22.477440694488784	-1.1759204556905634	-0.1341159402150289	-25.771881103515625	-0.8136897144417254	2.40523685251329	1.0790391308669736	3.9466276402470655	1.0644136361050756	1.1393102918259062	0.4200115203857422	-0.1792664588772318	3.1624041083817427	94.20566201770468	-0.3614714661002882	26.43719482421875	0.1831825264553494	-0.1609121237663675	72.64988156943467	-0.0343934598079737	1.421342074287892	-2.8666558973622926	2.002231462085412	-1.2719920805102565	1.5483089788105675	-1.163540495316142	0.3336237974924845	-1.756140406672158	1.522454856364493	-0.5739120180207257	0.2014075655796054	3.802105263103072	-0.4539845866129509	1.0754619274576505
1	0.0002925755264852	0.034081988259231	22.49199842805464	0.0440118732320087	0.7321612111596097	0.1638225879995493	2.001512370961432	-1.3853083524835224	8.459650098944747	0.3919640049741412	-0.4814551183528186	-2.021728515625	-0.2703847424076626	2.3008167805595767	0.3741889340285947	3.97741697770212	-0.069050894343823	0.518270551574497	-0.0925121307373046	0.0230962913314658	5.283251645913838	167.6898005064742	-0.6843489430052851	3.424560546875	0.5019132378189549	-0.2436267304621742	50.47549864846723	0.1403512499246935	1.5555434069583902	-0.2012671143246041	2.2542464997930294	0.5081954860993174	2.4700399817965173	2.077894736428812	-0.1821222203808706	0.0309892670770584	1.6764618232399753	-0.0593532721765693	3.503409824083484	-1.0831578947368858	0.1337123207698616	1.553614473782201
1	0.0002323718765213	0.0256016716017992	25.009476672775317	0.0079812131498173	0.627483461300762	-0.2701174772772322	1.2671619703326242	-2.937434283269655	11.564684174244	0.4017856838221118	1.7173549167622304	-0.366180419921875	0.0439637493820383	2.1220120288530926	0.1923973900680234	3.752745833518552	0.053751801601542	-0.0170613999931346	2.096431255340576	-0.5465867400575248	8.501633518587052	142.1091224011199	-0.9275061785935808	-2.6199951171875	-0.3823473176777426	1.2904975298980497	53.79607365551026	-0.3019046339889495	1.5815575966081288	-0.2045303912965492	2.3762814476193506	-0.1209226043470182	5.419592991486196	-1.6425660230464905	0.2441190347812466	-0.0573651030272878	1.6445532420551032	-0.0403877014731227	3.017015142749176	2.347156983524626	-1.2223386370817957	6.917503642143538
1	0.0001290201740365	0.0163848555880926	28.71759371744406	0.0062582039340788	0.4553221081550195	-0.0661672039542403	3.064452282883825	-0.3070002470147723	5.650268277036039	-0.1076813024117082	0.5891070530082705	1.1552734375	-0.1108091813508554	0.913380034172242	0.2566643101577451	2.3640012706343216	-0.3351590153787992	0.3735726123838021	2.878835678100586	-0.6534932098421725	5.4975774444680905	104.93766427600544	-0.4688521026447578	-0.85614013671875	-0.1118054859596009	0.6398612569319049	29.17091382231583	-0.1143691203099404	0.7208888726890348	-0.0406538730793188	1.1130201728484772	-0.0590112557647198	2.554671811535563	0.179968102272948	0.1596214620669558	0.0046996742964636	1.0430144373307135	0.3655395076775104	2.850775699182587	0.5427807486827074	-0.1893127980602481	3.96156458366622
1	0.0007746823005773	0.0213639477811789	11.8815745331458	0.0994139344174571	0.8743551032672924	1.3889840046849846	17.301046974056675	-34.14536389447571	66.80135256246227	0.0213703695270873	-1.7147939260828555	-0.866455078125	-0.5583454632097723	0.3851891033381331	0.3339488846664121	3.448149168102311	-0.3803064563492764	3.45336039744546	1.354238986968994	-1.2716439319943067	11.42527773314275	80.54639840686482	0.0499194450466881	15.967529296875	1.3813234621711874	-1.6050670276945296	113.82985582366682	-0.1243244639788712	-0.4014560735305839	-0.8472125775350909	6.332968871527207	-0.4943897807481579	-0.6763820514752101	5.909473684369815	-0.4992752535959189	-0.7011100422995913	3.797823509832401	-0.5057621190431315	-0.6146578768798237	4.126315789493054	-0.4950957473132694	2.827254743578015
1	0.0002629433832191	0.0216602339236967	41.916107623958624	-0.0103818810078859	1.0340994325270232	-0.321200587963067	4.7030381729215325	2.721625241266478	14.9262074559208	1.5936992905364027	3.785314420892596	3.6102294921875	-0.7754586362915384	5.573446677244336	0.0998852593307187	5.877171807694754	-0.1147116599899623	1.0027087168938338	-3.286920547485352	0.1144034729008061	4.392550498255959	191.66291452014607	-1.3237161828644444	1.526611328125	0.1909317377333991	4.79221659553826	79.06172485544927	-0.0940502236911603	1.28248353225803	0.4261072605220115	3.6214289884186046	-0.1103808576630545	2.410696360035446	0.419999995974111	-0.0502036752856403	0.4825134394821312	2.185415025044088	-0.1763201234909257	0.9896857952059772	1.0021052633634393	0.0336060616787458	2.975698045519161
1	0.0004807205035172	0.0386923793031493	23.388675784462112	0.0137370401837944	1.1851143903126058	0.2979624691313878	4.432243215833511	1.26027575396179	5.659393848626464	-0.6355157406240917	1.5818603456459113	4.9718017578125	-0.7814189892681175	3.95745012321356	-0.3261019843216249	6.044550334969347	0.0740145309305936	0.7693518802884145	-4.033625602722168	0.2110995787631128	2.922541679428521	207.4782271441237	-0.9811353518749024	-0.6701488494873047	0.1323925028139718	6.40722669671116	66.56546562575097	-0.439125756553475	2.224241912114883	0.2019372200211042	3.107965242523081	-0.1813838086879015	3.90172750140834	-4.597894736679187	0.078701306088575	0.141653115590158	2.078688562226055	-0.248762162279409	1.1165984580163235	0.9026315789546646	-0.1548419745625307	1.9920800129030671
1	0.0003183666994728	0.0242010815341217	37.53468508284834	-0.0703320899085295	1.090193519777269	-0.0381012613834718	17.288671356782203	-3.736321536077272	25.381444216532184	1.9630610831831383	4.619890199062592	7.01416015625	-1.454174875387501	13.120675562705998	-0.0266486662025759	5.906956998351297	-0.06554164593771	1.7175614860976132	-8.959342539310455	0.2283142968659003	4.900502006062114	205.28022409045855	-1.9765464615889503	-9.45880126953125	0.1938959963793491	4.594478422171553	84.23254290364844	-0.2274877525643756	0.8874753379736249	-0.4848846423104906	3.931076736248943	0.3288384753914257	2.4650073968080237	1.2084210526668857	0.2117109336279921	-0.1015756328365954	2.699721932043806	0.3830353372057289	0.8563509310973427	3.323157893716586	-0.2851178932202269	1.9091560305017616
1	0.0001592522742743	0.0144780287442705	28.989159746525413	-0.027258590030655	0.5715880327382951	0.5799016329509797	4.028712453957446	-0.2191000852716082	11.266204438364714	-1.2807129573596163	1.278351224189537	2.6199951171875	-0.6964108322704923	6.180924752526173	-0.0572595255966493	2.8661791546813915	-0.0218519290451034	2.104216054015814	-0.1787385940551757	0.0168659321423666	11.014312472520649	78.06446481311482	0.4855425414935643	-6.147705078125	0.4698976928637298	1.703010118470667	46.53364814739988	0.2721251126027263	3.1917999798565324	-0.3638724965661555	1.842727462484857	0.7481717934372681	7.065562934413246	1.6136842107088292	-1.0366948490053398	-0.12722340262613	1.5053609923566351	-0.1551136089764304	1.5508150503981435	0.4789473684313678	-0.2953759018502884	4.90021949212009
1	0.0001612427398251	0.0185651262199096	26.97173977801413	0.0109439477988824	0.4725049289447624	0.3402943409621629	1.967222989080883	-2.403214541448366	7.334857604229388	-1.7899290826973069	3.710075197791713	0.09283447265625	-0.3063290791956561	7.381315290560883	0.2045193058852842	2.798372741966567	-0.1654834378666936	0.7570705101897084	1.023637056350708	0.0299786475172311	3.541648350235504	116.69649911487264	-0.5145410491913739	3.027435302734375	0.1173328633916637	2.5256782238011737	35.60177378072625	-0.285740182443818	1.991251853561064	-0.3030121726566952	1.4271931738828034	-0.5024060083171782	2.52756148184474	-0.1473681579121413	-0.28707219423273	-0.1400472904410703	1.2198912755554066	-0.1538339239044953	1.094585484355123	1.3963157890683346	-0.090150886368059	3.736924864392885
1	0.0001750222230229	0.0168649045553108	36.51490047386142	-0.0037991685920424	0.6733118125637041	0.3215388891748557	1.7603556120074637	-6.727852908147585	11.752962288534208	0.1997494291141399	-0.6028412096610594	4.2291259765625	-0.7100936573411157	4.133798963810422	0.0773825389747312	3.761154206506711	-0.134852489575541	0.3922707157170224	1.318620204925537	-0.0523461147417325	4.722650356556533	150.04113412463826	-1.087734124821328	-5.04400634765625	-0.0028622100332988	-0.5904703745185458	58.51708624697998	-0.3264756233987677	1.474876310572784	-0.7808967880761876	2.1310884695433656	0.1765946581952248	2.2026821072846494	1.1089477157176977	0.2400930171216301	-0.2621930277340537	1.599013458135042	-0.0330332907624361	0.3586219396320156	1.1642108444624548	-0.2755352630004405	2.6566877872880243
1	0.0002995517067534	0.0308219434691929	25.970112702017392	-0.02480990987285	0.7843268458719204	0.6792343864325789	2.776243788451123	-8.71238812543274	21.056442624881367	1.1768213939696452	0.8798985240954704	6.666030883789063	-0.7328508091045308	3.2646657584530985	0.206936870277374	6.01142268175625	-0.1506248415340282	0.796103217813156	1.3525466918945312	0.7559991719137156	7.166726590771652	190.5905573424117	-1.1086526338568008	-11.5733642578125	0.4611184720737065	1.3607024431560584	77.57695614160389	-0.1363582908967232	0.8510868219309793	-0.6360081240991148	3.1917147806389665	0.2596593556849182	2.287259468716564	0.8031578442918277	-0.3176545087473493	-0.1308367709252358	2.1310107146058184	-0.0801982228014544	0.2029895839793476	2.107368420904178	-0.247077674850239	1.5252887978115195
1	0.0001847954337786	0.0267622986896213	13.273611461398527	0.0485590496605314	0.4114994078432042	-0.2138399969001785	-0.2344523472836033	0.6134099092352276	30.312055753383312	-0.0559777161343274	-0.9394378740345024	-6.8284912109375	0.3210078501866645	0.9101596694425657	-0.2585403578872988	2.579325880410756	-0.1488797649475822	-0.4053415408132474	1.889860451221466	-0.0725326449308799	7.135753089379289	79.85371041858357	-0.2403224459741091	-0.0799407958984375	0.739947810900678	-1.016694115557205	51.40737242729235	-0.0620425456892658	-0.0934225544084812	-0.1663421321959965	2.8094120593519323	0.2598444103357187	-0.6915789616582075	1.5768420119377042	0.5523199102113493	0.0085255833566497	1.903596798130533	0.031993214146857	-0.5463347340114297	1.576842105258926	-0.2991840167513633	0.9610073038774872
1	0.000656373989639	0.0333641249944136	13.636134422381955	-0.1166603965040099	1.2000598492299503	1.278130357890214	13.368550189200098	-1.546628085149538	6.207424521644053	-0.6352392658262364	0.0986674232080764	7.2385101318359375	-1.9886202356570304	19.871900944752127	0.1766999657680085	4.910098368582376	-0.0426322796312247	7.376291540984933	-0.2096834182739257	1.0215418330705563	25.089376632697157	69.32770944202107	0.4754080266541811	-27.31396484375	0.8727146293449325	-0.0426956455029263	83.66349394107365	-1.2857746282794162	15.35264674824919	-0.2086397030405955	4.26875785329843	-2.0984120564687263	30.28178603281605	0.1547368420881651	-0.453701909701622	-0.0406444575738952	4.049093538715915	2.046424610598571	19.53732252911344	-0.0810526315749298	0.5695030310008908	21.552568859952764
1	0.0002276327258115	0.0230992180378045	29.87703667351047	-0.0465918797110995	0.7683454974401098	0.7972731557742433	3.548298131625454	3.117560299860228	16.202286186910563	-0.3666796338844812	2.288638284932166	-0.41259765625	-0.4367507509571169	7.765859358580123	0.5438973051910093	4.020950836078366	-0.1707121687712599	0.1380541606715195	3.607973098754883	-0.115973407389281	13.778266024530083	132.41527963245076	-0.1029853317546028	-8.9739990234375	0.4306904204513733	2.7643931084808853	57.78043172984916	-0.2673936728179368	2.7455603421831136	0.3244372200370202	1.8408818144496424	-0.0317886490133973	3.4231431946175648	-0.4089473684053981	-2.956615713344409	0.438657164888447	1.927985245293319	-0.7987898686306318	4.752833463281242	-0.291052631571143	0.4132215648443947	14.484637685406389
1	0.0002510720011264	0.0235838585789572	13.450402399128354	-0.0015609150050411	0.5171470556521275	-0.0619894357746037	0.0786701794830175	-30.937955311882803	23.596567965171975	0.0301979813755993	-1.3844647057969377	-10.724315643310549	0.64869929165668	2.8068226639123326	0.5120645637401111	7.305126894465734	0.0888218449887689	-0.255012471484866	6.056804656982422	-2.1096452349148103	29.31352925636057	105.73966025157864	-1.135167926277082	11.95920753479004	-0.3127334575373551	-1.2270938185921314	49.45245383153726	-0.1194690250142549	1.731915530544569	-4.3538193549557125	2.612184002756192	0.13925997890162	-1.1126866121457355	-2.1928421052591336	-0.0650489270445225	-5.522062854332459	3.4651482284661874	0.1563232530075237	-1.078658485343519	0.4973683617092775	-0.7068367228298965	3.893430795590911
1	0.0001313333430277	0.0195793384980852	28.981394118272974	0.0053794806444169	0.5169605183127538	0.0069981001000549	0.2778759223203391	-2.042928151238272	8.53889276794676	0.011044779674298	-1.0466266786014224	-1.0108642578125	0.2373367805208978	3.8404159720591338	0.4519880885966785	7.420333660872024	-0.0035401932283103	-1.2656855132706275	0.7907047271728516	0.0313381225570445	5.456492003543845	120.66693948551114	-1.692431298287759	3.55865478515625	-0.1536538201831495	1.2323008797048116	43.88031000374995	-0.1058008419501835	1.585130714177324	-0.1067039703425341	1.0589588412406286	0.00246781669979	2.526704166265131	-0.467894736833411	0.1886555319795169	-0.1202804643604934	1.3664167663391449	-0.2635717837126468	0.4104950254718433	1.5252628000169006	-0.8240219378754688	3.6683942263189655
1	0.000253902227091	0.0313337464952677	23.894199565961088	-0.0597731017305074	0.7859275247712957	0.2592979298708404	1.0712415782355618	-3.1294683734062407	10.503957349133051	0.0227551419134227	-1.0244708871899948	1.64007568359375	0.0031338152305	2.5600899937642843	-0.5738898639790051	9.82677802793751	0.0234119366750074	-1.0820494885340344	0.675628662109375	-0.1755334979261834	2.673009909943113	174.04773138805325	-1.1748730528545288	-9.943603515625	0.0266706477381592	-0.5976623901315503	58.90900372432149	0.0405278069622592	1.6573613553570952	-0.2038632146113936	1.2607181371526135	-0.1672841752234325	2.02583467510537	-0.5452631579373843	-0.2250569625722085	-0.2673867409712215	1.6113730943026114	0.0300915277340548	1.0744102109184044	1.8421052627221872	-0.102153506745684	2.3424475129027544
1	0.0001485495598286	0.0199979675964955	27.908832177547207	-0.0285449475967797	0.562878176603546	0.2158600914934223	0.8476035793743879	3.772318430792978	16.327866148491907	-0.1134958323251876	-0.2612338220857322	0.0	0.0306449703683029	1.8044548831073888	1.9659784908183584	7.548828869295788	-0.1926631592997249	-1.037788947466155	1.665863037109375	0.1490865174274262	6.176706540371296	126.52010153575831	-0.7803385891130749	-8.0869140625	0.1004156711482672	-0.1492442580327946	53.685664439971845	-0.121873053508201	1.6850436882833004	0.083883074194349	2.132441456531009	0.0139153543062326	0.0562627334270291	0.2947368419222371	0.1395076136774054	0.2359330932388893	2.8656745093008165	0.1181470788447453	-0.0784514818932335	1.4405263973464288	-0.6124996172252581	4.82482432796575
1	0.0002212932264344	0.0155569088871319	14.982761016449585	0.0062069974061131	0.3702240485075325	-0.4585955349887769	1.0235908160373477	-37.03438322936327	33.33911502940186	0.3803768273406355	-1.57616340749366	-3.630859375	0.0310835532239784	0.7997251776399565	1.040534841526366	5.707705983059947	-0.5321806193928396	-0.3848068876209756	2.681884765625	0.5605910585654722	5.926175922735294	82.57071493907864	-0.2999873543302715	6.7666015625	-0.2561867736497854	-1.604560705196203	64.8781607623262	-0.1168533676550696	-0.3331614506858371	-4.485813282080926	4.537900716245908	0.2958285568993254	-1.541935019698221	-1.9279473684295816	0.4923035614000036	-5.981313866478192	6.019049157451673	0.2841006372521826	-1.5709260471254969	1.9747509473730676	-0.5079073900458855	1.78465650371923
1	0.0001510069782229	0.0237452516762293	17.758660113805462	-0.0086062345079094	0.5283803003598846	0.182681291884688	0.7676422101714486	-3.5602163592460845	6.459234176857834	0.3366575178753123	-0.5474778930679647	0.2862396240234375	0.3500251699793745	1.9340058701409932	-1.0565844898334973	6.131920654832815	0.2656695340840727	-0.7791819397789035	-0.9979705810546876	1.5935673847947918	13.8434793218903	96.8108882789224	-0.3025706910340581	-1.9069747924804688	0.1749073627682783	0.3278350911881174	35.15979811017778	0.0216334427014474	2.355382365774869	-0.1574327152791093	0.8055628571357457	-0.4111896709633639	2.675870588094075	-1.1200000000270285	0.3740350988534308	-0.1837835021059397	0.994441441274344	-0.0826385923791825	1.944224797411906	1.6505261271514804	-0.6364576089744447	4.201109093732249
1	0.0001998142599747	0.032309970332587	17.596271784348193	-0.018301739399297	0.6220487370547736	-0.2903972574385332	0.7082852571068012	-1.244388035881827	7.774412196499168	0.1919475194608184	-1.0913813075740937	9.617393493652344	-0.7610829784870983	2.85491376786374	-0.7701093082539074	7.538787995082233	0.1206028927786055	-1.2149124732778305	4.813209533691406	0.2242367878934136	4.922769543616138	124.10977743907864	-1.9882727409428815	-11.3876953125	0.1086144262756646	0.1058581708519104	43.66506781385366	-1.0834977004456094	4.987300657581406	-0.1908740108258504	0.9776417920694168	-0.1010355222024724	0.7563196783273556	0.2284238316249895	0.0845245970249517	-0.2758887652637242	1.3528536723150424	-0.1614650071466499	0.7265347922529517	1.812631578943786	-0.345099209309812	2.258596237072493
1	0.0002271687918272	0.0291755980715106	15.499237952513308	-0.1095276485269626	0.5722017411958598	0.4465958824716879	-0.2189646169045147	2.523417063605478	5.974558046051502	-0.1446111296385131	-0.8068245357154127	-1.43377685546875	0.3749668024921611	4.689849845153583	3.226632940281249	6.050453927632456	-0.6409838427495468	-0.6725781606617369	1.4695568084716797	-0.3685799126318412	1.746016408353515	102.33890341564114	-0.8171868116968334	-11.0576171875	0.2609964435432846	-0.5932329942354211	32.32076437480996	0.6728815104250306	1.3635240355605265	0.2325267988905628	0.7130166876198507	-0.1365280796871444	0.6996280070516487	-0.2711578947410267	0.5783670689284284	0.3247792509277175	1.02602352790214	-0.877941434616493	1.7021466311302214	2.930584795437322	-0.8574047655865548	3.515742895885403
1	0.0002196078282224	0.024276667385346	13.568320605214332	0.0304803770787122	0.4549056956166229	-0.2865409293386958	-0.4431834224642714	7.188721247565439	27.04504512006873	-1.0130332202678491	-0.7051446201234555	-3.8057701587677	-0.5288146016979175	0.5814768439087827	0.5674980754741199	3.73554542957322	0.3186322341249101	-0.8028401819292879	1.1436691284179688	-0.3237768119939318	2.0156611940597173	81.00185202403958	-1.076433760962684	10.7894287109375	-0.0824235961111203	-0.8828355458047348	47.89969772426396	-0.597021175711941	0.6419495590889586	0.975044054548527	3.727650059709303	-0.8287115522405175	-0.8324283019347543	-0.7286544234014833	-0.373761474127093	1.130629454150525	4.88793065502906	-0.7891043567843637	-0.802945663823456	1.9556997438288937	-1.110791974898923	3.2897523474202064
1	0.00017271887569	0.0220417879520953	10.785504892937013	-0.0438285782005196	0.3340334851848959	0.3763882779742127	-0.2913454447014172	-32.7897848406914	10.32132190022357	-0.1597426891078577	-0.7846713344947531	6.9110107421875	0.3361761842535141	0.2944921094632691	1.1550220126994617	5.8273249348242695	0.0307212782797468	-1.3380277435865648	-0.2017860412597656	0.3543742371144843	5.017024089689535	91.26025961681302	-0.8495895074278516	-6.172203063964844	-0.2990339902885979	-0.1185906233475817	43.43961693503216	0.1069671286844087	-0.2997035554040304	-5.088606804348688	1.4579470458645878	0.5879824998444416	-0.3047720772124322	0.5342105263176626	-0.1850759455300455	-6.996030465666452	1.8907728256154577	0.7724203638719818	-0.0035818122752471	4.255263157908905	-0.4210603420243257	1.9213383017624397
1	0.0001080184736845	0.0177773475354409	29.600062481640663	0.0387704341418075	0.4825808710052556	-0.2379744457452232	1.0472957545431698	-0.807515553582022	8.347839234614415	0.0250603536509532	-0.8225859125049282	-1.2584228515625	0.1215483163517479	6.8462866839129966	1.0527342433818347	7.110999055165689	-0.0803620318379067	-0.9870803795020596	0.4335498809814453	-0.0050292674839019	4.178198631992355	114.50299643321928	-0.8072857725588023	3.2801513671875	0.2895109661863413	0.1760447211246321	40.847109839121394	0.0099849558398637	2.5577211697940183	-0.156582512850278	1.008360197675615	-0.1238692056703138	1.2280396954837216	-0.1903499824426289	0.0217540949605647	-0.1041337128353894	1.2371998181860897	-0.1743822256750559	0.677175900001068	2.0631578215105897	-0.8741258137793608	3.449900690052426
1	0.0001685328987082	0.0226678565376327	11.10070077075803	-0.0351696344515809	0.3605799282572855	0.2013057662087963	-0.6605835992703635	-27.742604664910147	27.132656815921568	0.1101408449489194	-1.7636372560680182	-20.00067138671875	-0.3278891195337731	0.2063663816127419	-0.1565562610737316	5.764249060387888	0.4245885711556656	-0.4399738490141796	1.2236099243164062	-0.6887181620982342	6.499078599049573	78.02858256145413	-0.1047633536097214	24.9002685546875	-0.3523696547412603	-1.7788515984420434	56.0511257780244	-0.1192012924106271	-0.775133135356374	-3.042665523619656	4.441266152837497	0.0265597200237248	-1.7173942065369003	-0.7103157894273195	0.5048730700269096	-3.508641801701536	5.827997858810385	-0.0390078412750819	-1.726310877465708	-2.188421052699013	-1.107089286032175	3.226818667150862
1	8.579026464829448e-05	0.0129016401436378	34.60773806014449	0.0310179724367127	0.4563505440416563	-0.6055997913876077	1.3088464769036867	-0.342153004753897	14.94868308078128	-0.8554352207673603	2.0412627754361377	-0.618896484375	1.0192187185408816	10.509213099354428	0.212388860691405	6.077826542558583	-0.0411908795944765	-1.088207909678736	2.8327407836914062	-0.1949405128242893	7.134688285562763	93.36331747814114	-0.2106807855867049	3.837158203125	-0.4871680822293833	1.5169881758236126	43.703187197042645	0.0870445216767716	2.880845115746363	-0.2332424318787245	2.0477728994833564	-0.5888639265185727	1.8859420474257864	0.1842105263021629	0.3851486759917646	-0.1673462395112289	2.6443622581760344	-0.4514318110224131	1.745341340584139	2.475790345283481	-0.4894887101207036	3.846679116497983
1	0.0001961159776845	0.0284193920050682	31.66322107649033	-0.0500517762060219	0.7506836691285034	0.1991139190430359	-0.1886366307498006	-3.812535695183585	11.820863395318591	-0.2121659604038473	-0.9238156609869096	-2.58905029296875	0.1690819026720512	1.1025829432787564	-0.3372041111103527	10.972904638564389	-0.0335616261427723	-1.2433349539974523	2.377876043319702	0.0311693736146425	1.885726737129195	193.84830282970364	-2.154373448538069	-6.286956787109375	0.0407495639480054	0.4480751961275602	72.00409647998238	0.1601059608755513	1.3311280445092608	-0.6528173306551464	1.4441093639997211	0.0042915337870689	0.202964273040342	-1.7647368420475005	0.2283715094473457	-0.6295729757943498	1.855645428851479	-0.0487536142914594	0.2279677978407375	3.8094736842496	-0.3781780869888895	1.420187677716072
1	0.0001160914337108	0.0170346641998079	50.26750835937354	-0.0214763237143786	0.7074887468873319	0.1996934687065817	0.5046831678171451	-5.031384877312491	14.816556488990344	0.2901873923365824	0.0849748924197451	0.1444091796875	0.1722403830811096	1.42492113337158	-0.2715703373066418	10.351220021980176	0.0011388616385082	-1.2979437314533508	0.0296554565429687	-0.0310117368574258	2.4470400130728525	177.22260092540677	-1.9029376776662228	-9.5103759765625	0.2410999777399542	2.1613646840765064	70.1005419086875	-0.0217478518363951	1.9194267412047603	-0.670529881271281	1.9383702093581812	0.2672802627673342	0.8171909733132607	-1.1726842107164668	0.370325521628976	-0.790402935302866	2.470234512469354	0.2557283651436765	0.9249163181437714	1.8421052631632333	-0.2715348114977073	2.456129059917738
1	0.0002119752276088	0.0273443576405705	33.39422104916838	-0.0360004947541927	0.8177185543673179	0.3102693386724738	0.804081608961603	-3.506459645378897	12.118706610182892	-0.081272404810323	-0.9812499129234022	-0.041259765625	0.0042183917750513	2.847502349185276	0.4521492595561511	11.222807555664266	-0.0243562012470014	-1.26444155761224	2.4626922607421875	0.174400282443966	3.0509011358840694	193.54361532970364	-2.7833549835730698	-3.094482421875	0.1475398995162086	-0.3651365911004021	74.36377609915166	0.0525466005038128	1.2466384076295154	-0.7288631257160203	1.4547738239614858	0.0243061657409093	0.8788680823081978	-1.311578947409048	0.231702850614365	-0.7524272267898623	1.8238391131693827	-0.0952728513960797	1.3757366801624298	2.4905263156863047	-0.0960158423683316	1.6312097391668463
1	8.948857003807083e-05	0.0130641775402857	63.15213644417642	-0.0315779926307824	0.6424494860315555	0.2139324547082984	0.5759510405437163	-4.062673024285147	12.551733789836256	-0.2622695258463391	-0.2948451972795198	-1.361572265625	0.1618882025751962	1.7342392807137852	0.2332047099956042	10.13417515191668	-0.0341328647436598	-1.2548829741359906	1.9185791015625	-0.1348068695116025	2.746722978593466	175.76898764415677	-1.792703657157654	-3.9815673828125	0.0516717449972779	0.6343064459925563	66.97997952993458	-0.092061970501589	1.5997655990559991	-0.517068342811869	1.5032666002250707	-0.1777375347786693	0.5934357776594927	-1.0168421052472016	0.0995711100264764	-0.5119616619784481	1.9475737511115008	-0.2473103506840642	0.3378372518427941	2.033684210712199	-0.2878502469725724	2.220257397740471
1	0.0002075498064575	0.0259710575491237	20.37624037673304	-0.0603081101789455	0.5585623620505117	0.2358632925193292	1.3103974857189962	5.782541819464853	9.585040396934314	0.6690108348963252	1.409357975352616	1.8154296875	-0.0647767382337086	6.593350542517127	-0.3530732517353527	7.000212625098361	0.0821110758578013	-0.6517895271601093	1.8025360107421875	1.4360902397543582	28.011742606220277	104.5137691382974	-0.49774499141633	-17.52508544921875	0.1628375797228012	-0.1084842982013607	56.38084528894379	-0.1324381252835549	3.4775032127523526	0.6720814547591947	1.5521210181819434	1.3740945568554517	8.805710996178657	0.1915789473638458	0.3695260783080996	1.1369587380954884	2.094284934310496	1.0525154256620628	4.295065690063613	0.2652631578934135	-0.1110639107568008	13.906529009941638
1	3.8487367418290656e-05	0.0138406249710992	66.5835877291137	-0.0468772119439298	0.5419925863898006	0.0592752906981467	4.9067438846879785	-3.8221563616874903	12.800645875966634	-0.245727725199551	-0.4023164675705808	1.26873779296875	0.1486132979375384	6.957180450443172	0.1422423000224597	10.868328289316542	-0.0227391176476422	-1.3981694134257068	1.7097015380859375	-0.3475101409675354	6.2290522058880935	189.0978755836099	-1.814494722702003	-13.326904296875	0.4441551663320567	5.26707501928726	32.24796782048733	-0.1566108135821415	4.194629768623656	-0.25534769503609	1.0515697022988888	-1.3546902440764337	3.6921172269160105	0.2431578947410813	1.2418515681180589	-0.2209090081784894	1.4546359959902968	-1.2209439016059962	3.3312802024483665	-0.0442105263264522	-0.2606330440401891	21.076301884239697
1	3.973558974196989e-05	0.0223733086504044	37.33092674721773	-0.0226872969313207	0.4695341805076535	0.2453989522827388	-0.2077054455705234	0.0942483624336029	11.46485496734721	-0.0377510121773569	-0.4053462631266966	-0.624053955078125	-0.0656925616446845	0.3156547483409357	0.5595635051616199	9.922776062866028	-0.0893382775856393	-1.337121369988395	-1.9854650497436523	-0.095968915326634	0.8274426275840256	170.0994396094888	-2.3057133467720576	-10.61407470703125	0.6543448440106666	3.384901649900997	29.00814634989471	-0.1035781170039452	2.291248532330062	-0.0682252254006585	0.8966305090878729	-0.2316706817396931	2.030461854408623	-0.3905263156206713	0.0146824748315386	-0.0462065776898418	1.1787145918171753	-0.089588025498611	1.9931922176758032	-0.2306315789161656	0.1504425388113046	1.7515408612611516
1	4.713320088202132e-05	0.0214731187302502	17.27381090483104	-0.0566910810318517	0.3287605957060499	1.462068751659089	2.8233128553948323	5.327494212042978	22.509675013324763	-0.5410956864965184	-1.0991408493001529	-4.497314453125	-0.0386735464428251	-0.8800855558030607	0.2767208690532214	4.639899818451853	0.470209902281459	-0.701731411562859	-0.1171712875366211	-0.4631089532066387	2.794461445842925	82.57230185314114	-0.0157860719636955	-7.9837646484375	1.370955977231098	-1.3260896232745	34.35638212387703	-0.2316235860932241	-0.6222605586960417	0.3305834790502313	3.22590693669418	-0.3329488778516666	-1.326645606199623	-0.913684210509242	0.003050194207919	0.4426739877737025	4.1763014016626805	-0.3340727740634985	-1.3170105714101892	-0.4199999999815729	0.0732961558671047	0.0875103836585307
1	0.0001430591036417	0.0304109306733022	25.38341229594436	-0.0605365943632631	0.6197788992627019	0.2958424382638012	2.95308590959604	-5.089718371838628	18.29490615152981	-0.2005986005021176	0.7371899285711931	-4.3529052734375	-0.0633697506125526	2.3732353167707974	0.0585851713337293	7.594740142530337	-0.0098567669153565	-0.7618045461512257	-1.0777502059936523	0.1867744027792501	36.72967141669047	183.0130231732464	-0.6113625017973444	-13.61572265625	0.5085052759728346	1.8134186389545215	75.33395000327032	0.1494381785118179	1.2745226862334125	-0.3373829503994489	1.8142454816497744	-1.4561926011385682	17.644166010476635	-0.2734502923991742	0.6046295280432449	0.3591448238785516	2.0887949493601616	0.4060410400164009	2.897281343961203	0.2542105263233178	5.257075480172037	135.1520514577652
1	0.0003252873116117	0.0291514557319355	19.555574229055072	-0.0913960285476485	0.6774375225798004	-0.4918193701474499	14.82686338512102	-4.946896106213628	16.220123454776555	1.791129207468406	5.987412880459368	0.866455078125	-1.3830344053897463	35.52837756566991	0.4272141500629773	6.128838016631607	0.2894604186216732	0.2816872558921375	-2.335367202758789	-0.6286826146944281	39.03496122459601	143.12335947695732	-0.6116819270567834	-25.6429443359375	-0.5526631748238727	5.730817115459918	68.02927700721477	0.1048287882629395	4.292956735326738	-0.30337131072332	2.109813381474688	0.8365106687392733	8.483009725297812	0.3632631578931704	-1.1842163370147505	0.3869181032308312	2.180426736207944	-0.0032972524505319	6.187924605596524	0.2799999999982532	-0.4782061140108415	33.702159713862414
1	0.000219875715244	0.0271084493847534	31.01799387113879	0.0185176766303163	0.7399304425653022	-0.284140366497075	1.0035612763091128	2.705203503161372	14.4133134184532	-0.2679938558597815	0.2318729797638652	-1.07275390625	0.1612651410479526	1.2097198002617322	1.031282906166493	8.368108732279193	-0.0655316806876139	-0.3336970277618025	-6.525489807128906	0.054382750119288	4.224467628585353	182.7946241253948	-0.8722364379917336	-1.98046875	-0.0328859436429551	0.2239322630487881	107.7441206733824	0.0475549647277287	1.5463577098127628	0.1877622626369945	3.9241684580426823	0.14025722403118	1.609807001912948	3.6105263831602574	-0.5067552062986701	-0.244121033071666	2.8713843864580904	-0.1593160353819422	0.601563331061846	3.1115204678453203	-0.4620460022710004	2.660770048744685
1	0.0001519276064996	0.015918389624975	15.733729673212991	-0.0389264924341036	0.3165588524191018	0.3134559539273041	0.5029766623440461	27.610629528552	16.111312763295846	0.3371597605633286	-0.885350996605947	-2.25832748413086	-0.1029959301208305	1.7251378310499668	0.4152441068806043	3.5261634797150325	1.373006972756315	1.4882745468001408	0.0528640747070312	-0.3897072555052714	8.457181845954544	25.51557139101981	-0.0659163304972465	1.07275390625	-0.3286833796487825	-0.7601937328634727	53.22734989207736	0.2691460151991174	0.4809905807291703	1.9400294989925688	1.2824816770233007	0.3904287601638887	-0.0650851105300303	-0.3684210526315636	-0.0623429381605134	-2.251012058712309	1.7812176805553992	-0.8083038321787803	0.1270799563013893	0.0	-1.16123800781202	6.382422151759638
1	0.000153044078852	0.0221942085490338	25.576796183273213	-0.0470032971870768	0.4410840048631375	0.2524676407791937	0.6509596155102022	0.2587275204953561	9.85153632565894	-2.0398261724573765	6.149698643209848	-0.6782073974609375	0.0520480928548111	2.3402587050606165	-0.1337847665629992	5.392521315491062	-0.0806818982676755	-0.6933485468446752	1.4208025932312012	-0.0398217332233342	3.1533220704583105	127.08759287539482	-0.8792683042233106	-7.37518310546875	-0.0869238481807698	10.251147366353024	45.8170638581214	0.497582432476147	1.7300819625630277	-0.0864279908846652	1.1496380821374133	-0.0854775568411917	2.792561569277634	-0.597578947360387	0.1681634221033473	0.0884687105198563	1.356009575889349	0.4666173975114086	1.884412493435	1.3174736841980348	-0.0484956211111344	2.3704391078737457
1	0.0004389857803379	0.0540865652199911	18.747134125193107	-0.0128358469201796	0.9981881476862248	-0.0524935242360998	1.5933010755107389	-1.3073087038698783	8.452741566747775	0.0810345535269325	-0.7553412881799715	-3.2801513671875	0.4254913867535432	3.956041032010501	-0.0005413249812731	9.743768326753424	-0.0672400054777555	-0.1894629024082177	-3.778491973876953	0.0564643515543147	2.3952833708325536	241.96479777041435	-1.047005286763181	-5.652587890625	-0.5430619677143604	0.2966661768285563	91.2012814839071	-0.1511970283519731	2.4015190186347204	-0.0741850759036613	1.6174589535599813	-0.002910982521256	0.9421766678023298	-3.3462865433660456	0.1258870954171931	0.2700152692305856	2.224542123469647	-0.0844564598796122	0.8618309987640029	2.383684178872982	-0.3494181773639637	1.725404508360867
1	0.000276857110316	0.0351248057343931	18.144761049757687	-0.0939355709724061	0.7279530419547865	0.2419075117961577	-0.2876117757492862	-1.1012330355349174	6.439722052826483	-0.0690717425417982	-0.3634022549897766	-3.80621337890625	0.1356354890305669	1.9440939875540264	1.2308249517597547	6.537657291852325	-0.04932868304301	-0.6156313052798561	0.6504859924316406	0.328579547568519	4.108313434062001	151.3287961835003	-0.6527168187629406	-17.64886474609375	0.3551528999209882	-0.3868469524001634	47.87164157807091	-0.0092298904640227	1.1857589270490236	-0.2685838613313726	1.165965358879769	0.1794420939060337	3.6647073501010983	-0.4234803531283484	0.2759400156423628	0.2854818679965146	1.7252312012973527	-0.3362717321243769	0.6231473131974581	1.6136842104668818	0.007056379104451	1.5055756959888664
1	0.000319009585243	0.0521565883850996	12.612133213533058	-0.2491620272110488	0.7432564919208006	0.7552152803794515	-0.213279662858441	-1.2215657534304252	7.665203951452133	-0.0424404556617192	-0.982483390567571	-1.26873779296875	0.4240064650470337	2.465762633328239	0.7052278562702528	6.789663966629239	-0.2300660063324086	-0.6289775107026037	-0.4803700447082519	0.2592475323371282	5.99366134516462	162.17726305666923	-0.7690304512744978	-40.4964599609375	0.3677674660194051	-0.555446299279525	71.44585684309337	0.9026776585169276	4.049946230011489	-0.0637559261084275	1.1325946333902517	0.1997732036014423	0.6278888133553036	-4.015380117008635	0.3855037287840715	0.1917966457407318	1.3768541742092728	-0.7592549041587126	2.502712611211503	0.4488601953872444	0.0502297117839489	1.0924821669188949
1	0.0004207037642457	0.0175831279851841	11.886490671683037	0.059304306705429	0.4301189623265469	-0.1697559740959454	1.7058106004121507	-40.78596165797144	24.49227346097244	0.038792459345136	-0.9513607157222852	-11.3258056640625	0.0122726434104484	-0.1361109166730099	2.193108563057362	4.150334783935519	0.2801937395060415	-0.5080932023903353	-1.650390625	0.7018140240861844	4.744783951457946	84.88356379214287	-0.4594634234760922	21.9501953125	-0.072107753921714	-0.7781339002592067	87.62357848966577	-0.1593989580605071	-0.2021671833970022	-2.966984671047353	2.105531532035133	-0.6234513631795663	0.0648590349598863	-2.365263157931942	-0.289817623403419	4.107545633595194	2.5092834739757266	0.239237327523572	-0.5876890257187624	4.960175438587086	-0.6941656765779569	2.7482899643678262
1	0.0002606852107107	0.035853779463993	22.35223491513921	-0.0611084368863048	0.7384058329926155	0.1991846866220079	0.3359804656850222	3.1594576535519967	19.36368145206532	-0.7070486116690806	0.6878370029843635	-2.764404296875	0.0016140802109661	0.9612958814570428	1.016585354439198	8.112644871705461	-0.031812652809686	-0.1568929157047613	0.4680404663085937	-0.1724729713091475	6.538180781878854	182.2058790082073	-1.0896826013600371	-4.5592041015625	-0.0334396487605892	0.4183437572889619	99.81565105520993	0.2354330348188875	1.5055509026339715	0.199572994837299	2.081272697987444	-0.2172129333201463	0.9554002069706377	0.0	-0.3253918122714023	-0.1539523421133248	2.6468248418727574	-0.0646217413959089	1.0863915778186914	0.4789473680284359	-0.2572264691973175	3.300345819610316
1	0.0002527534011959	0.0259290992311024	12.586215011330404	-0.0550320235427519	0.4430877042923017	0.2729202959073435	-0.0108200643032749	39.86775538304418	19.85089748599149	-0.6198687414607944	-1.0564790969556124	2.4962158203125	0.339963951795451	1.4700742763646382	1.062091354957997	3.326074144526565	0.6203765056944625	1.6965580644010485	3.6128082275390634	0.0211221116222661	9.030163961177768	51.20493296328544	-0.2677878654050558	-5.36376953125	-0.0611917242465551	-0.9505530906373658	68.1233819630706	0.2810157989657639	1.1304556085479236	2.703227879559195	1.584946029394947	-0.1767207012329703	-0.3466735908996283	0.1105263157661813	-1.2589393284997918	-3.742373394744907	2.2398296157885533	0.1622995122694668	-0.7653381286047014	3.075578947360277	-2.058776632689334	10.91868221155973
1	0.0001489138693597	0.0321422998088146	9.907137948583124	0.2165281554736177	0.5124565506167462	-0.9442652523683938	-0.2162991197001598	8.891787975817621	3.8492019717641393	-0.3095838685638091	-0.2555184011240179	-5.03369140625	0.2074501451765272	0.933063870589116	-2.3235959962688097	3.607920350993272	0.2411398003520115	-1.3114956189328473	1.2990379333496094	0.1950058816323032	3.5233570217836583	69.89560679141044	-0.7928185992028272	31.893798828125	-0.881371681979389	-0.3080115824911948	26.02392022826196	-0.2470974391390223	-0.4121099041160443	0.5615679605354603	0.6912225656170937	-0.3906112150979327	0.5035938170518515	-0.0036842105253858	-0.7819794748836287	-0.5740940425180683	0.7200755079457021	0.2718199960603988	0.2417326733016853	1.2231578947289288	-0.5039288616801785	5.233760025891467
1	0.0002425412052697	0.0342624505072555	14.28926934170416	0.0546519170738875	0.5445852422158349	-0.1938821070081469	0.014446426323277	1.9700159726437936	7.217232694282943	0.1977504903245686	0.0982641355524878	-3.6024932861328125	0.4012330042929473	3.467175165840004	-0.5375924066386828	4.587495569263554	0.006711766957655	-0.6185992025228195	-2.8185577392578125	-0.5195966325610671	20.66702078218524	118.5989911908245	-0.6198052582526824	10.686279296875	-0.0551637340601049	0.2456335301408962	44.959829227718224	-0.0233045669659927	0.5614269261185556	0.1813857742955414	0.811000586989762	-0.154809737181742	1.4264242835562544	-2.0126842105266527	0.1659029237276315	-0.2684462692390883	1.181221804127914	0.7660890117689317	4.414468695872298	1.772105263167212	-0.4639978263822293	3.608844653255884
1	0.0002624549334267	0.037685679293054	14.396653250312635	0.0351201881703893	0.5923860493947181	-0.1471501216751985	0.3018439169776852	1.4312090573605905	3.9565891573660728	-0.3973069027354244	-0.4803087224838007	-4.4947357177734375	0.6289396098467621	4.379724371344338	-0.1910748437724718	5.291742915879999	-0.2890641541554898	-0.1731709047511374	0.263031005859375	0.3326283655591804	4.855018722042875	135.35181049052238	-0.7763514844148319	10.423248291015623	0.2106565527786318	0.0586775173432032	39.01422802677193	-0.078544908923858	0.954342802446694	-0.1637255617354419	0.954377358508224	0.3296714235618037	1.841954173253905	-0.5680847952461434	0.7767171811143782	-0.0471180958460862	1.3406703998777465	0.2265355147861673	1.1367822859736596	2.0375730994377204	-0.7325035695469118	5.31188202463426
1	0.0001799635864484	0.0328646706140753	15.61302877340228	0.0505231616825063	0.45975007629139	-0.0835025045356675	-0.0784436578494309	1.508422344714106	5.843754298017029	-0.4296389492504782	-0.7739377805042333	-4.564361572265625	1.0584109033181612	6.999415092024508	-1.1485636190257678	4.886141502854566	0.2929587444135119	-0.8696493257420719	0.538834810256958	0.3319208608178332	3.907863128252692	124.2164686078167	-0.9257238620655436	6.03424072265625	0.6152193327951027	0.2757730485033018	33.62904196347636	-0.8304495283123973	2.888154077375121	-0.0505069382546264	0.808495952578478	-0.0375701824345812	4.709941161763425	1.142842105340152	0.0833680006492135	0.0814120303559843	1.0054824457262947	-0.0997938328365849	0.5277218761200708	1.9710526315954369	0.0400579339115392	2.2227858380143704
1	0.0001817542824214	0.0256385264819924	24.503860427087293	0.0100167138032927	0.5092135946778407	-0.186463124653837	0.5370578795630663	1.1928744015988717	5.84201828912888	-0.2233271547803544	-0.6767343971495707	0.0618896484375	0.0534093275629388	1.9853082785129184	0.4673054262318006	5.994709084191861	-0.077325980883346	-0.7736696828262266	1.243433952331543	0.4272394449342578	4.352767632761221	146.18828562441826	-0.9329274200102248	-0.5982666015625	-0.1046312022765874	0.9383723032423492	48.48246573142208	-0.2384532817204074	1.3238120908951183	-0.0443429706463579	1.0608440171310134	-0.2976628293376372	3.4139107263870647	-0.1841695907526854	0.5230067811829244	0.0292662813673715	1.3668745084329983	0.0569569704842309	2.0295817301227386	0.7810520315814866	-0.479168256526183	3.660324805771946
1	7.312034948288381e-05	0.009269976460841	100.40839749399083	-0.003028966638358	0.6726302351581414	-0.0593853444155191	2.089388842985536	-4.572086841076909	12.398049142833932	-0.7970636968285628	1.4866884649665035	0.08251953125	0.0362894484394668	1.9888798671824173	0.1477870985187879	8.681477777671217	-0.0351662022508029	-0.8212022678966018	-4.972768783569336	0.2232107588517265	3.057290163308047	192.00480059329035	-1.4066707413477784	-3.1151123046875	0.0352806701132079	2.1873830515010857	77.80739737580393	0.0019025658044382	1.5958222973241654	-0.3903438703296458	1.7419317468401143	0.2378319099981939	3.596210027996263	-0.7304970760298941	0.0377861269975434	0.5940840965507966	2.1540312981604197	-0.0948532488854681	3.445130633951804	0.8932163749478235	-0.2059262222705088	3.056604299988513
1	8.67100403126906e-05	0.0110881939842704	73.54616418099079	-0.0151291127220418	0.5971219039690383	0.1321191529193222	1.086946466294736	-2.7573514284792533	11.460032449249736	-0.673985411439211	0.548823369526164	0.866455078125	0.0393001148810536	2.348631721486538	0.0962805792011609	7.821678346446879	-0.0344015910878456	-0.779989453650503	0.2971992492675781	0.1600191282799821	2.5727134132775764	179.63547495547294	-1.3555704771455748	-2.104248046875	0.1024831225250132	2.0603955936687526	64.56844138210326	-0.0520823586296106	2.1987621688672427	-0.2894846710467826	1.549682199986564	-0.0247712775281851	2.1763805450771323	-0.847368421297062	0.0505673781281881	0.4098735688285898	1.793219772103546	0.0589250911917335	1.3441969400688918	2.063157895176662	-0.3320352665204786	3.2811607305079566
1	0.0002621097746163	0.0380300536530715	23.293750078880308	-0.0417070138333328	0.669476280056596	0.1592615253528659	0.4031533302189598	-1.6457181276980033	10.231624757326914	-0.1424980211783575	-0.6917208163189486	1.939208984375	-0.3741139306149939	2.84454218222826	-0.46247744119984	8.609201058170116	-0.1052552284127086	-0.7156951439639894	-0.6203973889350891	0.2995227674939632	3.352389032384271	210.60211924258232	-1.245665796069208	-12.501708984375	0.3256836215149086	1.958945162894219	73.66809969422353	0.119788762229143	1.393226679102506	-0.044201270233996	1.5191222848563408	-0.2476836581475869	1.4751748770933482	-2.0042105264328574	-0.1761764073391908	0.108689389266064	1.7597204663609172	-0.0485276376881815	1.6593506065956802	3.61789473682588	-0.0682934647568814	3.122265390520909
1	0.0003555356532339	0.0396161702364624	15.513074152616428	-0.090904825552601	0.7061582634167821	-0.1361208478594703	2.445738191607901	-3.9753079714480033	6.771273603526985	0.5181929336552374	-0.2326196121162644	-0.3094482421875	0.2611066433688876	4.919183099715376	0.7636519416488996	5.94099071820157	-0.0041967915117107	-0.6080608911314225	-1.4058942794799805	0.1355558906143678	7.380219546064873	144.82076243105888	-1.0080631398469484	-25.671310424804688	-0.7012996704131718	0.0494029132784521	62.90939826656573	1.181201931164018	7.813246713777782	-0.3724077756618927	1.926584413416839	-1.9778591556510587	20.18926246081915	0.0	0.321052227160617	0.4930517206408578	2.4974084607375344	0.9095813135576114	9.351419938668574	0.4457889870494833	0.687777990951822	12.487715449544991
1	4.167096363801305e-05	0.0174246259591692	56.51733197623109	-0.0164437052909105	0.4653321129795144	0.0972566491353184	1.0736213594077006	-1.7183194460573783	13.74186450424453	-1.070833189594275	2.903838696856925	1.4982452392578125	-0.1857758935477439	2.793943301321549	0.3785715147175184	8.748195517995596	-0.0185044976430347	-1.2712938437742651	0.8382400870323181	-0.2355354150067672	20.340479557753703	211.3349511975384	-1.81932289342592	-9.020416259765623	0.3110593345946248	6.163522911602293	51.01055153325545	-0.2500800131118594	1.905093052086961	-0.1145555212501453	1.0250684653972124	-0.9639444093307572	5.256717457870135	0.615263157881687	-0.4936631856418387	0.1900883686359603	1.5607098183817345	0.639890312223287	2.4046532290339493	-0.3585964914123951	0.1688891026537691	7.407023735971983
1	5.236822647502354e-05	0.0218349602495593	42.20461580200984	-0.0295176634570408	0.4158580006653444	0.4828493300050978	0.974717474692302	0.6032366452512155	10.291969865319544	-0.7842097131581675	2.0890120388533973	-0.5131683349609375	-0.3024578985521124	2.83640246743268	0.5332708402790418	8.027387518818694	-0.0228584133170849	-1.2186242718893925	-0.3815923929214477	0.0672829262143409	2.343147070090236	200.59761789980888	-2.024798897055657	-11.011199951171877	0.600377429082609	5.858553100308169	40.69676719638303	-0.028496292782235	4.2643666027758105	-0.0369036993875122	0.6668566352582483	-0.4642969871381301	2.637115373863458	-0.0810526318007123	0.0328285108395906	0.0260780222580644	1.0649769673952814	0.3862354147107938	1.1092166510323862	-0.2210526315560672	0.0538283335297087	0.6331574892132728
1	0.000171360857872	0.0204751299079697	16.318280607142285	-0.0397191194411119	0.3795328408565011	0.4982135572877167	2.313845257482796	6.312957922718989	16.039691669731276	1.0220679931097232	0.6533001526843978	-1.98046875	-0.9917164776675892	7.383489286105391	-1.6768146750079185	8.450087036151304	0.4534255440472035	-0.5794716512301101	0.2797927856445312	0.8841755947526253	11.99897133857178	68.75825500196174	-0.3915544517269986	-7.137939453125	0.7783601632759857	2.0752305126830737	33.46319788227451	-0.4938205316557024	2.76536042929026	0.0106164168847737	0.5688086557533636	0.4655502504326046	37.45474380371139	-0.0442114231578636	1.099670004314386	0.1351185716031989	0.6601510598921618	0.2318907845808473	3.912127950835678	-0.0368424273666643	-0.2968071353440811	6.727322983327447
1	9.079500069136712e-05	0.0238497315514992	39.653113330242114	-0.0519591283680778	0.6624738380057034	0.2973625426133617	0.6387631029750014	6.106460730336177	22.66267781211444	-0.2675536282447208	-1.128702437574883	-3.59991455078125	-0.0675714302851376	0.0148107180233454	0.3113282922162027	21.99389051440119	0.0081224890660578	-0.9690778396842852	-2.3656673431396484	0.1646706689900067	1.2095712262817968	241.10862731641487	-0.8302144630014379	-7.50927734375	0.54143246395537	0.7121867470098802	35.42024489765072	-0.6312209196887455	6.91137831846147	-0.0054784064621494	0.7737185098892856	1.1374970190245324	16.430684116978778	0.052809373112014	0.0695896237679695	0.1491941451525023	1.118291700655794	-0.0011929295918743	1.1150026932891977	-0.6993862982426533	0.519980782608799	2.9877297604963657
1	0.000123975888018	0.0238153588905531	31.565969070729462	-0.0411249542322651	0.5986231537978828	0.2250706103167673	5.383561445301373	3.550933996937739	25.970673898732905	1.133074415115337	2.9554578231822157	1.59881591796875	-0.170694547871466	0.8001553494111096	1.4160064462079018	18.60154111997494	-0.0701104086286971	-0.6823012171753855	0.0538109540939331	-0.4172762311884063	5.916588822218337	183.81924438184456	-0.494130059764796	-8.0869140625	0.5681603761281293	10.821145752145988	44.091995130710174	-0.7258596293618214	6.018020107627848	-0.0117014012123416	0.9754014555495616	-4.634838134049823	76.43966995076705	0.0	-3.712927985517825	0.072868796524194	1.265667783006256	0.922831187003336	16.951315945026696	-0.3196052631578485	2.6691515282452465	133.03752591530417
1	0.0006163304344648	0.0336945281280775	16.434773431564853	-0.0828239372009886	0.925985234919288	2.209579213099354	37.83498877770332	1.130493323109614	15.440351823950373	-0.8966929609969	-0.1252285414317042	-0.4744873046875	2.713318463206374	33.38606198831312	-1.5967251059161216	13.477210708613493	0.2261777110554229	-0.8315522991736652	-3.3637487292289734	0.660986593666613	22.311741111357357	129.91484832471565	-0.9142631469845974	-13.744659423828123	-0.6543879530244885	0.1426065885230958	52.4043620588824	-0.0190990145731144	4.296800605852308	0.1068231074874231	1.4216713899074624	0.11777560341929	37.66033538167051	0.9542105263260808	0.1499750655853714	-0.0760779984800381	1.400335482835481	-1.0345416842439148	6.8563440325712754	0.5257777777779373	-0.280806054615685	19.798274893443725
1	0.0002744840031454	0.0338085156944537	13.65151658265305	-0.1236277098676863	0.6441964336634896	0.7414373987293973	2.1789214238098884	28.85824600865649	33.09825794686612	0.414961900262167	-0.661851444388287	-0.330078125	0.6346000360800679	2.4909304887911725	-0.960174202595809	10.923975023278164	-0.5824587755257171	0.360332653359158	1.0108642578125	-0.2018138256019931	3.401303773938376	102.65394591993048	-0.409858321087682	2.0423583984375	-0.412559593373709	-0.8712882578257011	56.11853976020684	0.1176411436406644	0.1403614456428679	-0.3633309515364469	1.0021195455461485	-0.0664063187534916	6.334100251271669	-0.7589521894939102	-0.2420475258683269	0.9041266687688212	2.1889677256435047	-0.7791956475063238	5.481296844709177	-1.2600000000018845	0.2182377122974172	6.99283379135992
1	0.0003986150158636	0.033338701097728	14.29956860392426	0.0216896418575869	0.6849551196712542	0.0407237755477773	7.083288721097119	-9.58474715540601	18.084990932821672	0.6341303360484775	-0.2853054311935143	18.4637451171875	-0.7603277382011705	3.041400167482663	-0.4225574728594808	12.19529120889196	0.3151876883942444	-0.3514864367788122	4.1698150634765625	-0.5320853125626129	8.522453179820218	118.14159488385872	-0.6078030475439804	-9.15966796875	0.1280893282220756	-0.5493179370407417	76.12115071587172	-0.9818910489215568	3.671523434818574	0.0218107488683756	1.2758460612661084	-0.9914968044595664	17.030831279335718	0.1621056547255892	-2.9183352557058337	0.2677501505505962	1.8809341422653147	-0.0301097790896457	7.518457069248386	0.8400000000012486	0.5031837643595117	13.10224527832374
1	0.0003970103882017	0.0340902288966796	26.79797545183989	-0.0687878050634651	1.0865969421855262	0.347232969041638	1.0180708785980317	0.0648805301408641	24.43659532153276	-0.0658715997089614	-0.6908087695154963	-7.50927734375	-0.0152792469348558	1.8246452250587917	1.0180381539715735	20.896179168426546	0.0543815511812517	-1.045915997444167	-11.746139526367188	0.0022915168992322	4.967110051060886	213.81056376999567	-1.1660273561327783	-15.802490234375	0.1560634923875654	1.382391681414715	89.28641988250152	-0.0771705189382193	1.163382090666004	-0.0773008120905689	2.437929161992836	0.1509026294561716	1.5149356989867444	-4.708421052559088	0.0419830916267148	0.0709282882021952	2.1012184198749324	-0.1000230106715205	1.338590185522171	1.7761578947418792	0.0120206203391876	1.156312716501659
1	0.0003334483339265	0.0313563546919179	20.89531274348597	0.0425762991734852	0.8281567521103128	0.1355173971236777	1.18778875435263	0.0974122684221141	14.773994292455276	-0.0024380904821216	-0.8310935121109733	-2.55810546875	0.2739215637096043	3.99776836958772	1.5881184342755288	16.021033477183867	-0.2124098298837965	-0.701229041815997	-4.662031173706055	0.0802751267189925	4.332776354495495	139.9172172517176	-0.2301622017614197	11.217498779296877	0.1019475714725683	0.7527816388273654	41.75283826448045	0.0035843201746276	2.883195475180845	0.0848005106588929	1.413191964678281	0.1804820659266858	4.1019421901447455	-0.1473684872161569	-0.6805095086314845	0.0132562408339745	1.5445183404443987	-0.0797141659921139	2.8774029791241413	-0.2783625729854955	-0.303668386875926	6.477390455902389
1	0.0004989500630666	0.0290106867529075	11.870596674579708	-0.0136108170612665	0.6373417921424329	0.2317288965623359	1.2761801420537826	-24.01495345423413	21.527002557846394	-0.0750434599706984	-1.393732752067168	-7.385498046875	-0.7200304978092356	2.669688341506672	0.2147125008954019	12.282894562951425	0.2595177186584851	-1.2128755932477588	3.409088134765625	0.5910471914346528	4.462873358929299	103.16175841993048	-1.0804080391425743	40.145751953125	-0.0223639799692048	-1.6207277927674302	65.75442299461149	-0.3911759804074964	1.847436364775095	0.2197662144578187	0.8163471039238417	0.8332478928675532	1.8389601490708116	-0.3920000000325236	0.1679267124801923	-0.6786668534985207	1.275275424849866	-0.5774301406314389	0.7172979175920116	1.5555555555697982	-0.289681086885443	1.079486806317817
1	0.0004518084755977	0.0484269375298149	18.697047122362232	0.0082088194481007	1.1218354340487309	0.0758483508926692	-0.1209063447763996	-2.401276906229985	20.79859513820595	0.0981312388060639	-1.2175851435075675	-3.3942604064941406	0.0601382751762001	1.16021781115471	-2.546257614766219	21.160247650846173	0.0546586173006698	-1.037984805118006	-2.4073703289031982	0.2728923866009775	3.896724224817156	224.1607818574305	-1.0847154575806697	11.065353393554688	-0.0181275105853155	-0.4829757416814333	62.16868965858139	-0.1620673813778927	1.9678025786621207	0.0544254301705914	2.107298846434173	0.2355808231201248	3.021930496212443	-1.028099415200298	-0.0279471441980465	0.0357865877988385	2.582148799461201	0.802328591437987	4.5514358885130175	1.444906591736539	-0.0848385556666802	3.226120289033041
1	0.0005927296911901	0.0420440517560603	20.104040313617315	-0.0234504783370104	1.174396264028243	-0.367682637791317	2.965126920336901	-3.942870934702886	25.107839638502117	0.1446918311750199	-0.5767773093524444	-10.273681640625	-0.5791569880621297	9.493854358656764	1.955203891123673	19.600489410730965	-0.0706445946434812	-0.9988030649336967	-1.3402976989746094	0.1436503057687302	2.125861161145908	196.23188781446171	-1.2014240021924585	-10.7275390625	-0.1696109435738961	-0.210356654361806	103.83487934923616	0.1340704046288852	2.4306228926463405	-0.0544161967001295	2.097595383338724	-0.7135810878730757	7.845236840090836	3.4631578944273933	-0.241142344284799	0.0347946847694913	2.397577522400924	-0.4419095085331575	1.6855423667024765	0.233333333442145	-0.1298470850757965	1.741547092359382
1	0.0003848065347402	0.0266329026247852	15.33357064331196	-0.0751154484325509	0.6056156018064134	0.3352499273640262	0.7705072516702174	45.60286728551196	26.82088064589762	-0.4105575948591556	-1.4066588476633883	-5.4462890625003695	0.4179861693167699	0.8070434880157049	1.346281409586808	6.865383762368334	0.0841394252322639	-0.5332564860057758	-10.14200496673584	-0.121273084795791	2.1429036895870976	38.571975705086736	0.8431957662542403	0.8458251953125	-0.1058580743001866	-1.4173195091194453	82.86026888853333	0.0743499081466185	0.6366695139624001	-0.5187196155039604	1.127588821764976	-0.3899927009092869	1.21319669633291	2.4463157896720418	-0.7308450537204779	0.942574711953802	1.2642166225758116	-0.063579947865688	-0.2876296128219149	0.4951578946403447	-0.2286221400027883	0.6893377081831771
1	0.00052485509189	0.0518401583078369	11.9600274719227	-0.1009410775600407	0.9259678558743928	0.5050792055718331	1.139529349526772	-4.823261101939214	13.684456393360414	0.4285521889759635	-0.42182092201078	3.26983642578125	-0.53322217099748	5.541828452643873	-2.392413735066512	14.569915396299502	0.3899927136915403	-0.767465364027172	-8.139778137207031	0.6135940895918723	2.0026914088697594	146.43006133741096	-0.697752497745659	-9.907501220703123	0.1775131046344215	-0.4573367923120663	52.29358901877546	0.9482441622680752	6.306898474020867	-0.1184726519406416	1.2636847829726907	-0.2312555494127504	1.7990543098031735	0.5231582064130036	-0.4986789339370812	-0.050650659159546	1.4857444166929106	0.7200768310862733	2.269592954716574	3.057894804182574	-0.647222623887795	1.922027942030624
1	0.0005330885863767	0.0402972999443616	17.78010933523794	0.0010652424502775	1.1139031487217022	0.2429773333621341	1.5145096407542842	0.2659227054338329	15.665853205463993	-0.1307078393726598	-0.8831067974778382	9.461380004882812	-0.3784323212078369	2.3064187562019387	0.5075477364911051	16.190226833688033	-0.0560821535547787	-0.9722164381578712	-3.2479171752929688	0.3537836200112189	3.143850539154497	166.29039001172737	-0.8597573940722307	8.293212890625	-0.010906746177827	-0.1814684724631194	57.3708807288115	0.6791260002772876	4.009422221908066	-0.0657601013340356	1.5608864997475798	0.2651326473530192	1.8799613760971847	-1.2367894738409828	0.0240652627946817	0.1774870707868233	2.299132839255845	-0.915612455644283	3.75130296330785	-1.8502105264255315	-0.3806191878886056	1.535843042422567
1	0.0002701256403344	0.0223739340970133	13.36255466908852	0.065797827081685	0.4120903457216848	-0.6594050457188875	2.29341232642476	1.3952104251603954	14.54185481104245	1.2135598406455972	0.5276382864913054	11.043434143066406	-0.4245104284150728	2.0530096192639373	0.6631644967450113	6.579040847003988	-0.2946866135501157	-0.9595792929503536	4.213653564453125	-0.745681679147578	4.818143475357389	57.15910339063361	-0.9835314099762074	8.4788818359375	-0.2470998186760116	-0.1120379466522809	40.235839494604456	-0.5152946582842086	1.5560074345900397	-0.1143633441648346	0.6832329642650561	-0.1080884706177324	1.2842001285634683	1.7463157894595345	-1.0191976109404188	0.310968774026909	0.8576871343888612	0.1622452623348751	0.3333671426372109	0.0	-0.0889846625401935	0.993994898044936
1	0.0001408119463389	0.0108006337559467	18.047298616297763	0.01772181688882	0.2450725933155084	0.6984517515982719	12.107389312307888	3.690185705922114	10.917252576688828	2.4361528384526907	5.770134025190977	-2.104248046875	-0.3122174590625319	3.5602967105386205	-0.7881180044756918	4.991518367111934	0.0393793649246724	-1.3459231550890027	2.408538818359375	-0.8772811183009669	35.14810014531696	32.78450011914924	-2.1166522203092804	4.8067626953125	0.7760294191268908	3.782298212639679	27.796155393086305	-0.5473407653040592	0.9839537741658736	-0.0384119231967645	0.4262939441532274	-0.7770405200384414	8.99110566927236	0.1842105262150575	-0.5159743033573579	0.1001185716029989	0.5832690989502971	-0.0176718005542863	3.268313832402639	0.1621052631607131	-1.1781520948124844	27.945680225427715
1	0.0001435584995127	0.0158966435695002	27.14834255114985	-0.0141796979447137	0.4099702203484962	0.7330890435884184	5.187317050468572	-1.7104795772810109	9.21453972024455	0.1536118683221516	-0.8691011437598597	0.3507080078125	-0.5343658357088333	6.512912440105939	-1.4942699667559654	10.365698937902517	0.2098597100184896	-1.0502186579232249	0.3602170944213867	-0.3632191834056798	16.40653426938262	89.9191589326258	-0.2847469579341595	-2.07330322265625	0.3057825458703243	0.7372278229689551	34.88839407035617	-0.1038619920715904	2.2551686988074224	-0.0012864171236912	0.7912225063265336	-0.4694579739306632	4.319843943563287	0.7478947369300157	-0.3604133053628293	0.0136813246402163	0.9583646181117724	-0.5727541162304298	1.6467146327048785	-0.0736835852337562	-0.3267644110046822	4.759184145073993
1	0.0003264341237165	0.0340375961379479	20.103210759888118	-0.1032347305111027	0.8104107993059819	0.3942772341633649	1.8570654747990056	1.3571740787248483	23.37418584489931	1.0122907062458175	1.6290040907233845	-8.99462890625	-0.0187911780089555	1.3657616548937188	-3.7804676291094808	17.148912923329473	0.090707748904257	-0.721405361266517	-0.9670257568359376	0.3110043072906672	6.128212571193124	159.4053649873133	-0.6224509057915598	-7.591796875	-0.0670388788065511	11.899778487141582	58.25275778251672	-0.6361215978383942	14.600537574683162	-0.0309332907177402	1.532430735984787	0.1569392672187851	5.03512492690858	0.8154385965643867	0.4588265476935115	0.2173048064208916	2.1699292096777167	-1.508434068825259	11.87529747161486	0.0	0.3035150559470211	12.703076763692422
1	0.0004144468630545	0.0349328570813964	23.29281991665133	-0.02632797469376	1.0494978847406382	0.3755315965747421	1.6557462831650789	-5.164794762827886	20.97273187739198	-0.2467656993730468	-0.2580781799202785	3.6514892578125	-0.2164016759124329	1.86459572125941	-1.9411598440753013	21.053952835689557	0.0240167044356558	-0.8549420091464248	-3.04290771484375	0.3738355916395962	6.880601134113508	226.076187130868	-0.7927415111061765	-15.513671875	0.0151002990826799	-0.1161459040076957	82.69923709251522	-0.4699733451218354	2.076332718248187	0.0610617610136846	2.021812610158855	0.0950358382520715	3.657193295512302	0.420000000014249	-0.1009870894482894	-0.1841324405299538	1.754495506773047	-0.0376972734947603	0.7499703655228336	1.3388419595437822	-0.1163592098070284	1.7504687064268003
1	0.0004709817239203	0.0387193951239483	22.359845352703164	-0.0130025889950529	1.0825492536318504	0.3832476160634409	1.6350970128507698	-1.3315542537946827	24.51255446952389	-0.218746730619255	-1.0797609063609086	8.741912841796875	0.0225490065904394	1.826065426239578	-0.5190616842852621	20.984326245834083	-0.0416818717012473	-1.0003331604663206	-3.49523401260376	0.3497142592854439	4.607102966160204	213.93847655957893	-0.8755697520526543	-13.345438957214355	-0.5416411315216151	0.30120422392539	83.08116677242367	-0.6740057615713353	1.642134736165921	0.077215607166403	1.9333666141296344	0.4901112042014379	2.4280982076153026	-0.5285000000709983	-0.0459029887585722	-0.1117235336601926	1.9572255319230376	0.1039284276939413	0.764238013465274	1.239531874932884	0.2720417083569036	2.405388402322387
1	9.62616590375761e-05	0.0090506822770569	96.91518708494677	-0.023963090018241	0.9339562508905024	0.2385280845559388	1.2090987044876087	-1.212585290171636	23.97031696428646	-0.0270107031928262	-0.6013555422083279	1.0521240234375	-0.0670918217457212	1.0375689776188732	0.7793067696942301	19.875898209741408	-0.0218929213270526	-1.081075286073383	-3.441322326660156	0.1996089740314561	3.484331603963408	193.59761047071171	-0.7090582089688546	-5.7144775390625	-0.0010552475313503	1.2178278047369815	79.96850384925911	-0.2510701411378055	1.5191871195253333	0.0169929351050324	1.8518244601782408	0.3144214759696117	3.400191373378908	-0.5833333325317742	0.0621361996123025	-0.0099826429739683	1.888554461158364	-0.080700736463964	5.801285779782024	0.8842105263658326	-0.0692622626101328	2.7532061434743182
1	0.0003660452817149	0.0321522167879797	23.29478709581561	-0.0708504454285625	0.8568222222420744	0.360894318136057	1.7887793814871742	-1.453052361704839	20.391243404607984	-0.330924983645516	-0.9262482160604032	0.01031494140625	0.108026842381748	1.1743650596261617	1.566106200541398	18.27543813807594	-0.0475226768537764	-0.8831971746150873	-1.2236099243164062	0.1652089021557543	2.168799424349463	172.39326476758674	-0.5233878504775009	-5.570068359375	0.1716117578718247	0.587512117663958	64.72000633790289	-0.4183851922309464	1.5299697151872105	0.0739564978554812	1.5779866519543118	0.2927535024890002	3.36255963857652	-0.0589429685369191	0.0846266160422394	-0.1651445863050747	1.5234037182442872	0.4273731215369701	0.7845637304980899	1.7536893684377262	-0.0119869162376965	2.293923558486473
1	0.000225309375876	0.0236172851011488	18.752607579908208	0.0221747997877577	0.4863701950925398	0.174327123874867	1.7882973214549565	1.588318030140864	16.048879619700635	-0.1120474800665324	-1.0693785434413876	0.778778076171875	-0.1010492814417193	2.650076824643737	-1.3067909475909265	10.986929840774954	0.0718252019697082	-0.3405061808804914	-1.88763427734375	0.5116954155359799	6.941895008438504	94.49443053907112	-0.000895445836361	2.15582275390625	-0.0305035844853102	-0.4910754002105504	33.440311257318825	-0.3794353470372764	2.0031542447284933	0.0148674290314354	0.8740549090117694	0.2567048727477324	2.109330599903043	-0.1228070175925992	0.176285813813982	0.1426286930615335	0.9603391911532284	0.4350476393587831	2.2577117287011936	1.6210526321734324	0.0061070607850357	3.636343318281421
1	0.0002096794293714	0.0143836454620856	21.484120772654578	-0.0130583791092828	0.443397775947956	-0.3784187862350695	0.8812970302382142	-14.991016228892338	20.212291443774838	-0.6325210972696225	-0.0697543773455815	-1.3589935302734375	0.107007051717966	2.20851549288137	-0.2081009146319418	8.765737500493916	-0.0336817798615463	-1.127388400434593	-1.3809127807617188	0.3136312841991445	9.224310233398723	81.50033187574104	-0.817856467668767	1.5034027099609375	-0.6002422722957601	-0.3573360586812057	41.76866980274097	0.257300151735856	1.499673364779739	0.2154939472473986	0.6610244357334311	0.3065365970955414	2.637516182330946	-0.1852339180361089	0.2165749616191544	-0.3482923545904756	0.9314638430358492	-0.5211327715715187	0.6548353179998716	1.4828947368835548	-0.6101530739858958	2.30365812154732
1	0.000323641213844	0.026022081714414	15.033397022638804	-0.0636216077619743	0.6543684274502244	0.3769808806233151	7.972184846078175	-3.353332360484136	21.03924941651096	-0.8038502990262303	0.0416852004098622	5.03369140625	-0.344904471115056	8.04568163890306	4.489655971850297	12.061660943803616	-0.5368731876583077	0.3574610872628163	-3.725325703620911	3.5032945197963423	36.15017844385424	83.27167510694221	0.324401759861577	-11.6971435546875	0.3768042569181868	0.8926489248286238	46.65021075538691	0.0893112976416619	7.535732220867127	0.0576609512977306	1.1288041064818906	-0.1331585597009878	16.725963328934444	0.1942397660932242	1.8562940883788464	-0.0485960032944339	1.8015634488460452	0.2826243582763091	10.458197473665011	0.2468422821412441	-0.6999816081983151	17.25824189692192
1	9.387090506778634e-05	0.0194499360296308	56.703882812666	-0.0305403848997083	0.8473782161439332	0.2969402557794185	0.4595145404518064	-4.508729775645269	28.075690453789985	-0.1258775835958211	-0.8647520441563019	-1.150115966796875	-0.0912693625027623	-0.1124586543410681	-0.0263713595019369	24.999645431618323	-0.004153001418284	-1.201188225570242	0.050607681274414	0.0641370293964641	0.0533843928106212	253.0843734712	-1.0191663041176386	-7.550537109375	0.4850255403998438	7.263660017643149	50.14861579106628	-0.7002577859649658	5.2420871783445975	0.0423573078843629	0.7485113747365656	0.4321126370739481	16.40820551826921	0.033156084147734	-1.2763732052071093	-0.0862174505793397	1.4235137953922978	0.0648579556333855	1.194473237413631	-0.4204093569359035	0.2318224535621617	2.027104345961842
1	0.0001755908009211	0.0212032159395854	12.604038413235118	-0.0413129532211594	0.2917357404946735	0.5205885662169294	1.7822554270687134	11.682441967108495	6.035194539840489	0.4527604397343503	-0.4028486835537683	-3.29046630859375	-0.032761630375645	2.8348806859650213	0.9800515248635112	1.2863500283357814	-2.0393190224324087	16.995931496727376	0.1540794372558593	-2.833547015641109	53.81571757881564	58.50018563650196	-0.6564397385340762	-6.271484375	0.3523722283141625	-0.3953558964741019	27.420095206001115	0.1065595158779208	0.7569051861155085	-0.3091960653845738	0.4491795110152823	-0.940949899576694	3.283783011554951	0.6263157894730682	-1.3175546322514289	-0.0272916435064785	0.6585827247821431	-0.0172662669630087	-0.0016393039959345	0.2210526315792407	-0.1671768249283353	4.656048068167989
1	0.0001467979507079	0.0229264503682322	9.789024385611256	-0.0343972219376897	0.2832183296217008	0.1130998853627812	-0.7762687076389314	10.516556041815528	8.482020066373988	0.3129244523094153	-0.9197921571570756	16.545166015625	-0.1804405110175423	-0.7026692552332952	0.1820747330048381	1.86657577883717	-0.6170652474376254	0.9321997101794706	-2.8779895305633545	3.476059808231272	31.65804167811146	37.16650643728321	-0.5009221876085348	-0.87677001953125	-0.5147185242967713	-0.8153183955353778	38.65297557511212	-0.225278667263481	-0.5131067968150278	-0.4368917928362523	0.2704029268293713	-0.4260722504047869	-0.1589012616797553	-0.2584473984229412	0.0772278736919299	-0.1544677439316274	0.4891008704570165	-0.4387434667206938	0.4588836769756876	-1.2231578947378916	0.0150074021322118	0.5378070501127388
1	4.409375483744786e-05	0.0155710401075807	59.054551155931975	-0.0687795643762636	0.5786196187200531	1.0308062001938352	2.616751635180434	1.6908343010928704	8.808262438133822	1.0260135778121828	2.8344461021089606	-2.38275146484375	0.3235372116159251	2.6605223942800893	0.0950242056706249	5.139044978370839	-0.0153133899217144	-0.6801436640109078	0.4034512042999267	-1.2083880878788469	51.51722473981794	212.40421929739065	-0.8246481368179355	-14.7916259765625	1.0223482109489488	6.684762332118021	71.85868016407225	0.3592030661188568	2.813906952967265	-0.0566072214798889	0.8957629018218419	4.866547818844091	255.87741301716667	0.0528070175409534	-0.3709512078051945	-0.0329045539877612	1.3090487279512804	2.0218208135876115	28.785405581619088	0.2468421052649834	-3.734446198986303	148.52607548614398
1	0.0001458739487984	0.0176425373933359	20.27340374219985	-0.0432046051877228	0.3882968268781864	-0.4098773827414388	9.572995380566724	-3.0984723395321296	14.073535609210191	-0.1031380780873703	1.290523893476514	-0.6395263671875	0.5787497140717697	9.013411914858358	0.2102959229805766	2.5173284915054785	-0.1420860975014512	0.7646411697139399	-1.6291160583496094	0.7377668529969581	13.743619625348495	85.32141366384572	-0.1625655295311354	-9.5928955078125	-0.2692173985676102	1.3139556370532666	45.8086018788566	0.3853119883421584	8.44767235744244	0.0928630889115078	0.9858330597028254	-0.0381358193572078	14.083340553944849	0.5755555555489975	0.2127679469434602	0.1079062872177829	1.0902267019587215	1.1781325624752848	16.321428799567435	-0.2063157894791984	0.3239964871712953	43.732148130469135
1	0.0001508873169871	0.0163913771708963	35.51210307388021	0.0029564517196909	0.548232190614769	-0.21334865296333	4.284027416875932	-0.0984113043758796	10.086192640712213	-0.2179132591251697	0.5116227398342441	-1.9185791015625	0.4189667974749636	3.028029645065612	0.1562549322107135	3.74888717895835	-0.1033577331852197	0.2175352873302878	0.4723920822143554	0.1634576918094858	5.108585192201275	127.84713998220508	-0.419533031422247	-1.4853515625	-0.0827769223612651	0.8110533685723325	67.57629082641508	0.3000109749202951	1.4931660419227637	0.0994840403282835	1.5384744163255364	-0.6360643423688773	4.454029611261709	0.7921052631704653	-0.3392565540453179	0.0653331878024339	1.364240050338256	-0.1976867192332946	1.7763646730733391	0.9210526315774976	-0.4861717147343941	3.830602003180169
1	0.0002957183922663	0.0288908833507697	15.5577627125242	-0.0161554925427964	0.5676833461453902	-0.0328430406342286	0.0331173853362756	1.5285723382022454	8.341829118935198	-0.6140661156464085	0.6046893206195203	-6.9935302734375	0.1317471974942626	1.7089959903739906	0.6974018289902507	2.792643397129823	-0.5174953932379314	-0.051596260402869	-0.0925121307373046	0.0663746984753247	2.583599858131106	94.16845956228322	-1.072379415302506	4.20849609375	-0.0600397039302745	1.6991531501184411	49.13021810091221	0.1565651058381607	2.7432861041471317	-0.0533717289023658	1.170369103870289	-0.6977161710818606	4.425379180883881	1.5842105263097093	-0.3460745123095183	-0.1271904289310583	1.1489938444717307	0.6701566613726064	1.892691360471888	0.0	-0.1811876374541705	1.8567762103515888
1	0.0004742729920942	0.0232733106901131	13.592634518424306	-0.0491424205984741	0.5852400352270222	-0.9622242646315152	17.418875583911234	-41.55421040715908	18.70940499349484	0.330109523836153	-1.1880011307871807	6.90069580078125	-2.554358888976472	34.95277919358343	-1.0236847326895893	2.716738959485536	0.2840523714052395	-0.3293980915243208	0.929069995880127	-0.5630634112269607	12.455096596442516	115.24535622976369	-0.6888288874624516	-16.09259796142578	0.7135838037367223	-1.2808918475021325	46.1334566765286	-0.2528720024539436	0.4092727966037532	1.3451829269682287	1.0274206543287132	0.4708633300754103	0.254499504566565	-1.2194736842244822	0.0821334698754143	1.2157043079106336	0.97990701025464	0.0919630845489939	-0.1149500626975283	1.5068426421272334	-0.8281420390295265	3.8592686291756175
1	0.0002306869680197	0.0283812364239595	23.62612294931182	0.0080488435247594	0.5312206003614238	-0.088280203276428	0.7428871134054691	-1.1783063239071296	5.394789456473543	0.6895710974332917	0.1824307141063905	0.041259765625	0.1184911362601607	1.902902962641606	-0.2760498449942768	3.9009179664121487	-0.0520231534769504	-0.7049397591923601	0.568611145019537	0.1504861239291521	3.662921806409576	149.5707041301543	-1.402762198964444	-2.58905029296875	-0.5299242715768738	1.1295571550035262	52.71794740711675	0.0615878328723649	3.031617398082972	0.082235558547293	1.5171550355252676	-0.6544325096511141	5.070464853554382	3.3600000000375205	-0.2520243659542446	0.032647667424001	1.387145294972706	-0.46485198197071	1.410544622185593	1.0463157894775377	-0.6283258625511446	4.39796725671359
1	0.0003004260200196	0.0339527321267163	10.7792610661791	0.107232737858272	0.522854073644671	-0.558645216260153	-0.1216008265608166	-6.68093083562588	17.02824266939297	-0.6827810948669754	-0.6180964748804625	-8.953369140625	-0.3547616076173278	0.4816169825565377	-0.1533119604727924	2.3438190024353216	0.5965063722889202	0.2492128634661967	-4.224613189697266	0.5422334126881294	2.4887443953485024	87.74383798025197	-0.6261646196839458	13.78076171875	-0.0370713397039283	-0.4966746408517477	60.766867409935664	-0.5654115934492842	0.8521231661449988	0.4037537655101602	1.0338220476268556	0.5007422885756824	0.9613535047401274	2.2842105263679238	0.0352084768155577	0.2843075467769758	0.8885727525588689	0.1013412509279965	-0.3209425855664549	3.544210799925774	-0.383530356680745	2.459368901948262
1	0.0002153700577805	0.0249040447191059	11.097505902057376	-0.0125334808203365	0.3495249364125081	0.2265441525840885	-0.1572962456869131	0.579448955633886	11.1057312284839	-1.3780207404868527	0.6127215407375197	13.87359619140625	-0.2923456331097029	0.083799412677882	0.3684170319893657	1.5874798169495816	-0.0295233473874824	-0.5997100472540327	0.0799407958984346	0.816256388123982	4.518660017842504	68.21195092580861	-0.7832542938090254	-18.924694061279297	0.7579921475603075	0.1985621575658052	40.920378630932696	-0.4040343425163109	0.2126658514005992	0.085158129397282	0.539113484770081	0.0087262907813543	-0.2974644254511767	-1.5280258136734997	0.3223974088853317	0.3902994496112594	0.7613856380776499	0.1718592597782776	-0.3781304125876068	-0.0663157894815238	-0.1751519585772125	7.741843120585433
1	0.0006109307784152	0.0530471419999736	18.684472453440343	-0.0772049241673062	1.3901232144584363	-0.179650337562326	3.8397619646630026	-0.3554913825008796	8.137099614069271	0.0185871944667075	-0.1687526528844114	-5.245147705078125	0.253027086826905	1.837032477098297	0.2973902299263775	6.707755175491167	0.0778302201491396	-0.1134462550756292	-3.020021438598633	-0.1704420556926736	4.697075791564471	230.58970895193164	-1.260039007120737	-14.765838623046877	0.4722364280651584	3.30660908323263	133.1896583112332	-0.0465466627552977	2.3353098147185567	0.2678630889173556	3.4620022241379136	0.619749663984587	4.0408529681890375	2.821286549405679	-0.1626108492908331	0.1183763726873947	2.95838874191417	0.0698360664965674	2.310735870582499	0.0294736842031153	0.3295198026831485	2.546568984539411
1	0.000251717236947	0.0327912290524152	9.2542162399298	0.0229331248017505	0.5096876161934681	-0.3012923408788401	-0.9757973115469358	-7.1517979926083015	12.540443843440544	-0.6626683714061347	-0.9959767460454874	-5.602302551269531	-1.1615276686008909	2.930210320840561	-0.1955139563224018	2.273935803391536	-0.9236024101611532	-0.1111244664007227	1.3726930618286133	-0.5357449903549482	0.8476573718843716	79.52243295095509	-1.1999679703663106	13.987060546875	-0.0542393703602419	-0.6382816102141984	45.9847283526104	-1.6864307110668917	3.1777896018342706	0.1766080285130725	0.69191440646963	0.2214262268558954	0.1472459852579986	0.4347368420722453	-0.2189887667382934	0.2007436691351064	0.9932647400030208	0.6219555354221108	0.4266177220028391	1.484736842124177	-0.3085266458178948	1.7693260523249
1	0.0003695189768657	0.0312168731642544	8.771151583883272	-0.1623019819700889	0.5474320009145396	0.7404569416499183	0.0468872558690525	-17.11568425359463	8.168389134965652	-0.6700371134949663	-0.1720772414024285	5.3018798828125	0.4223178435061091	0.0390758845614813	1.927677877173692	2.0050381363667533	1.620337675506345	9.481028290655782	0.564380407333374	-2.79904850096355	24.061817269744125	79.41531625173634	-0.4300067479565472	-29.55230712890625	1.2800300843303518	-0.3402230036254812	58.39454534262038	0.2721655180523987	2.3628090681091867	0.6951606615220047	0.6981503920009646	-0.007372572605716	0.4282564577038634	-0.7095788606447577	0.0350245141221613	0.644368275520473	0.9320993231226372	0.6508223686439777	0.3366490404447515	0.0575146199281837	0.0361540375264936	3.044712800221032
1	0.0002638773938999	0.0246473079816411	25.08290316659631	0.0387673020773631	0.6358844448296437	0.0005300276073436	4.116122130264566	1.8495257073428704	12.52201397132201	-0.1851720603383328	-0.5246142223415013	-5.982666015625	0.1291634497268337	2.17418699639888	0.0423371865608989	4.159492043601246	-0.0046945744221234	-0.2474558875245969	2.492347717285156	0.1545114482138436	5.879642549386055	132.2834574260527	-1.1383994929522725	-6.77691650390625	-0.1187972440182766	-0.6857930397950178	83.01256541000289	0.148421806147809	0.5141100619093519	-0.0498292187813798	1.6152037716876404	-0.5005348540579649	3.0299189347365973	2.092631578976228	-0.2296852076602145	0.052627384833646	1.6588299263024464	0.2233161358952232	1.7157680970205296	0.7810524042157043	-0.6066585562905376	5.494658778866251
1	0.0003100175720023	0.0357662574164538	12.02734279773542	-0.0305668346082503	0.5288093243409934	0.1390691602150496	-0.6128320233248012	0.3855974846866203	10.789128106016069	-1.7323514169582783	1.9007472123446272	-3.094482421875	-0.4214640035685879	1.0224393966180738	-1.044495932831496	2.8151953347861025	0.1888752793267105	-1.246331471397064	2.230283737182617	-0.3842327624447852	1.2904719506997449	99.27038827322072	-0.8734274430566539	-5.19873046875	-0.1522422627083197	2.9632526665092485	37.12381117982734	-1.4159255989388675	4.5501671377704325	0.1209197690731018	0.9052206616672052	-0.8023245163837716	2.76279066176055	1.0242105263091157	-0.966987130582206	-8.516577369266365e-05	1.0258349963656508	0.554268238303128	1.6965769688816232	2.962105263230241	-1.012247681931756	6.649347214035036
1	0.0002458868773778	0.0242981788249665	12.778808825481336	0.0307035809871816	0.4016525567693378	-0.0461476021915595	0.624140177875907	-7.700622302911036	11.49720798720546	-0.9881571750993228	0.1251655993402392	12.089111328125	-0.4974682533352575	1.214724750063314	-1.013425581230849	2.175210777091628	0.3063105486056626	0.2674835571637883	-1.5582008361816406	0.6965260371623365	2.8204642019362405	85.45352425954884	-0.7994274092064437	-16.792724609375	0.1081977705925488	-0.3086157925594133	45.40992402717382	0.0088692437830506	-0.1098963017631931	0.3987312850461011	0.7056185997428854	0.1252148533403315	0.715509045437559	-0.0810526314115551	-0.8436806956126416	0.5461698949547367	0.953489266579421	0.1042292615279009	0.5106536060299978	1.9157894737145835	-0.4308347261331341	1.7188777241935993
1	0.0002473327373306	0.023683498526423	23.752385261661008	-0.1183201860738023	0.7500153513416623	0.7055277938709854	1.413538078835538	0.4710924798038078	5.105353554489304	0.1033281266595137	-0.4966906707960881	2.926864624023437	0.190729140109905	2.321702795981529	-0.0956065580985248	3.7001846454996095	-0.159230683185195	0.1831525280227621	0.0074944496154785	0.3517260193224473	6.374329221713668	129.25750985525195	-0.323894977678984	-22.6722412109375	0.6275249918604295	-0.2143403998820163	56.24451734306748	0.2563378227978599	3.960422126835031	-0.002123416581216	1.3460244237217385	-0.6359511659602909	8.858232921660555	0.9225263157482252	-0.6345354300268857	0.0038824455612379	1.5832856942698408	0.1740584347697911	1.8639836959604592	0.5243864382191812	0.3111316230941151	9.533085347288967
1	0.0001833702206344	0.0168100241630916	17.073204603545143	-0.0315348712467878	0.4365546570092075	0.1878730721939305	0.69029392267058	-17.280326587579005	20.44238791624635	-0.7499266939204675	-0.3998622247659145	-0.1856689453125	-0.1724717238199564	3.985045208797974	-0.0477263853690326	2.2615548751698347	-0.541151608441346	0.9109620450291755	-1.8386383056640625	0.3617339370737946	4.663197114920421	88.40082040212697	-0.3100386361103922	-12.385665893554688	0.1728520005839018	-0.0863573343164687	56.69619525234732	-0.6743347439028312	2.7836942148860944	0.5488549917440102	0.9941708687377002	0.7751685455337808	1.64032560915076	-0.9132743043349844	0.6469659237572674	0.7108021486684555	1.0628778590932049	0.3038248657218411	1.0192994771225825	1.6574879380010232	-1.5309043858910587	19.474366329790428
1	0.0002505204620268	0.0272241884511178	23.395331379766965	0.0389846380095404	0.5664013745363277	-0.0127852683216426	1.3637546946539327	-0.4372174567196296	5.288764454296511	0.23335837407769	-0.4990185972405192	-4.53857421875	0.6909280769122343	4.230003094528913	0.4963743760445415	3.976761242130625	-0.0567550490023425	-0.5258981688221387	1.7425804138183594	0.2019732510350307	3.954885338629225	146.0938746013457	-0.8531309665283123	11.098876953125	-0.2205991044218661	0.259811227150204	55.86486471746941	0.1253838191216786	1.6870181633338035	-0.003068085177327	1.5648414747709518	-0.0100925803394197	8.109343390858367	0.3315789473928485	-0.4146402642181493	-0.0072646529454427	1.4758931404325215	-0.391390645447684	2.6926828233089326	0.8768421051952622	-0.714568947312311	4.550887499264145
1	0.000217456067137	0.0233183913336114	10.279417040329369	-0.057645926672874	0.3379041594107719	0.1502808499491217	-1.0945874981603714	-4.69966862859463	13.275869000500215	-0.6192248852066478	-1.2938107584087384	-11.7796630859375	-0.2368876739149097	1.6556548624845568	0.8800635411598979	1.0906580559870735	0.1197119527038393	-0.0736516609132689	1.7632102966308594	-0.1334118207411499	1.3485416837241786	62.25293984792774	-1.2332577231392876	16.9371337890625	0.1007713997926381	-1.3003142033342645	36.65506444055955	-0.4406654568068409	1.0915549621175256	0.268925841947678	0.6544476259015737	0.5162118981244768	0.1242211847878329	0.0589473684171304	1.6263394623241658	0.4236982350353512	0.7892827767923898	0.0593499266536653	1.4179242461310118	2.3155263399990207	-0.793095176673748	1.861698120112372
1	0.0002236361818907	0.0218377578283471	11.95485174088816	0.0115806100859445	0.4157994466300372	-0.3374474808321023	0.5265682576195254	-30.20177434148525	12.100433612263355	-0.3764370247243866	-0.6568306834383391	-5.85888671875	-0.0233264312627524	0.1282078542434788	-0.4374842569968403	1.902196819624372	0.4353750687491193	1.2441784712807582	0.4777107238769531	-0.0809035999154842	0.5079410607909791	82.08172860525197	-0.1779144911001044	-1.856689453125	0.5156655743189746	-0.7382446493831596	65.28198837525406	-0.1374974024366484	0.6813044287720378	0.9706970970108934	0.6610854031950196	0.0323997326082213	0.7953486365268798	1.400000128653243	0.3922542653686529	1.139186089285544	0.8450588364936605	-0.1751201176135726	-0.4432516385502274	-0.0663157894684216	-0.420767701535557	0.7436864079661754
1	0.0001264364419847	0.0166587018006546	27.68501918392076	0.0313674967317099	0.4495017660560683	-0.4044266002562911	1.027578196311182	-0.953162891289942	11.029431724008804	0.4423022484805435	1.6841680862997737	3.254364013671875	-0.1898027865999102	1.5948515870332698	-0.1798121855399311	2.897963081357219	0.1158936542942834	0.0817042997123618	-0.6562881469726562	0.0821224178404187	3.512651802915189	105.16498055837695	-0.8476829251936497	-1.23779296875	-0.2079960495484996	1.4256085037380042	53.30410486803604	-0.5768003692229088	1.9595128634262635	0.0283894047008492	1.114771719469436	-1.2389287958442257	9.427995264509285	0.2415193412058349	-0.4153680066628867	-0.0308971315858322	1.1982692279673606	0.1464299818515688	0.4953084968101402	0.8105282947618502	-0.5109665543116395	4.817776139290457
1	0.0001296513700424	0.0134872511091265	64.25376159705597	-0.0348814049493113	0.7977215105314146	0.1267709122156126	1.1045664439599627	-6.336768848321192	12.918670617316485	0.3525006361590888	1.2919305725634491	1.41314697265625	-0.0613516333278569	0.9323089955738246	0.0155983044960796	5.9942798497686445	-0.0039067618533327	-0.364249808480396	-1.6016767024993896	0.153895805746326	3.8281674491562296	203.05060067556445	-1.0317468755505164	-13.102554321289062	0.2878703877644868	1.8723949502962864	109.6681440547988	-0.274358844301941	1.220817890239982	0.2706970970106102	2.493947191884851	-0.1142654447252436	3.0707750056073464	1.1642105263172453	-0.1776328939321715	0.2225261702618094	1.9001361321919743	0.2327740902075284	2.308174694731307	1.34473692472351	-0.3429782381674191	3.343984694705548
1	0.0001099425043003	0.0114822073147243	72.92769816234947	-0.0280019580455359	0.7259783976644864	0.137016743870374	1.249813762833876	-5.40743230046963	12.603992490317257	-0.4441371689394346	1.6585967478328365	0.288818359375	-0.0009629585455267	0.9815178570671588	0.1765120103218852	5.480036183768888	-0.0889051777166809	-0.3880946133043848	0.0805451869964599	0.2964902205885841	5.064980675470741	186.76747384450977	-1.1481063571767711	-9.4072265625	0.2966979435890037	2.077065294278787	94.55954101226251	-0.1731015857026508	1.5961691818292425	0.2674379876957833	2.261610475625413	-0.1421614997247304	4.272693433210764	0.7368421048756328	0.129455604479023	0.1954613929309558	1.7401352914116937	-0.0895271904231776	1.042701036178555	1.1052631577476717	-0.4078748912046553	4.362470956403413
1	6.032149041172026e-05	0.0185382812670604	57.246681901592645	-0.0733852062097764	0.5956216389501438	0.8360324857202404	6.320240761549001	2.337303417303808	9.750445461548075	0.751582644373707	1.9343574193357425	-5.18841552734375	0.3018591144367655	1.770164585581794	0.143078334555894	6.405671766542408	-0.0423935496130017	-0.9504336486471678	-0.1276473999023437	-0.121126434607267	9.293923811154084	232.8435608424956	-1.4493177461180256	-17.95476722717285	0.6846296998194199	5.755622594077667	88.02366118832191	0.2518228490219017	1.9776371956954264	-0.0764688948941186	0.7965302298358222	-0.1850074851302835	0.6548409135257347	0.7916958350736691	0.0124554863841525	-0.1347005503856136	1.4342424445839077	0.4859746799061079	1.3732910927544753	-0.1105263158052569	0.3127257449511282	8.635166859904214
1	4.684597018888474e-05	0.0156681496543315	59.48911151824216	-0.0644591916433192	0.5101223353959938	1.311900645765763	4.363907712442559	-1.5669514960262705	9.099100904418965	-0.2965130521764572	0.5703366736666151	-2.1584014892578125	0.1410859582766447	2.103884413199824	0.1044918372490703	5.934903876445776	-0.0428034008828912	-0.712254009419997	-0.1151314675807952	1.0426459595993438	25.768630881406462	213.6683513202483	-1.309074382059526	-16.90747833251953	1.5439462674784648	2.1706001471733063	82.99223707520875	0.2000962007535069	1.9298273094504304	0.0934377627792052	0.7256715217477111	-0.8263331972346274	7.539659225221033	0.0642689964022418	-0.1609005960557059	0.064093309260221	1.2309150871950685	0.1995311337977058	1.2427364519134705	0.5378947368593923	-0.1594415989664083	6.371387177680587
1	0.0002027678324918	0.0226931309642114	25.801080690533546	-0.0259680983184433	0.5733449116821866	-0.1509891532690371	2.513819193540181	0.0349824434946753	7.049812829214217	0.0588076967221975	-0.9542883252880628	-0.123779296875	0.0419469934101435	6.020412786221112	0.7347790074119042	6.556348422507695	-0.0197220062156699	-1.0487832294861414	1.3686637878417969	-0.0471242604606749	4.462805721793284	128.02731882407946	-1.1693003253857852	-1.5059814453125	-0.3215148424421477	0.9815343564516024	41.13625672137772	-0.3442070159283371	3.3392651630677563	-0.0337100032176616	1.1599569441833466	-0.2610094215490235	3.375130029129054	1.0072631577663889	-0.0972626645260155	0.1759927982983752	1.304519753790768	-0.2069728870199092	2.3592374663435973	2.692054091655751	-1.208683970091018	18.001727953008686
1	0.0001918853209164	0.0219047343454296	23.98834076069109	-0.0176255957429469	0.6804176704275502	0.2622332864820176	1.290765020357019	-6.535436868028762	15.068641268650849	-0.5274297002624323	-0.6186321775955146	1.3203125	0.0053914879416365	1.316086331360686	0.5509635281333397	7.11947988462792	-0.0144005969188847	-0.880221333197992	0.3821363449096679	-0.0354373857258151	3.24459636780721	135.67307077720446	-0.1851564814415391	-6.371088027954102	0.3148034065419569	-0.1824923588860163	59.07913934944271	-0.2341192422945511	0.8626119071357077	-0.6878809297981423	1.5522565911259625	0.3481268168373641	1.3018673777691996	1.7748684210796664	-0.0744903625704536	0.7304744047537433	1.6648230083350095	-0.5396859093950712	0.1666460050952505	0.7982456140886276	-0.3128852702334587	3.9216956061059296
1	0.0002270381625378	0.0251724547525279	11.239581276216878	0.0333259201007508	0.4375090110734414	-0.0170857235859351	-0.5818559651905688	-25.202108620958448	16.24162300425186	-0.5224617981524694	-0.6857115440304908	-5.94140625	0.4022822689118923	1.0404919711100309	3.156893379665322	5.252828993307272	-0.0952440399898848	-1.3107941057674124	3.5273876190185547	0.093873647421152	2.940216401772915	87.67110239341541	-0.4016727788516202	41.05604553222656	-0.2924907317572854	-1.1077948255626653	78.5776726813484	0.3325365413502584	-0.2381607018214064	-1.7197873625502893	1.3958717346054186	-0.543729359873957	0.6129100725019043	-3.382106863164015	0.3303041973405907	1.837933868923637	1.1278850314967517	0.2574299597686212	-0.2933938680959982	0.11728070176287	-0.8429298561732578	3.009857209058909
1	0.0002532109807199	0.0290157920305979	25.27502590768786	-0.0325843611837273	0.7552693405745766	0.3743771672007332	1.385508791582892	1.6639497286509253	20.09487972640164	-0.1346207145066408	-0.2757898283391236	3.837158203125	-0.1844318776326093	1.264710027529396	0.7311092686423729	8.127113512764257	-0.0452774804124019	-0.9402332888195302	-4.137580871582031	0.8388347906245496	8.575648471817235	155.62990366294665	-1.172949319282615	-10.026123046875	0.8009402839877238	-0.4322453948334619	85.49770274980058	0.0374917272432494	1.1560754520183836	0.0951114228855176	2.098404635477566	-0.6456956334166759	3.6078166905628266	-4.041169590719465	0.7005978590140963	0.0306869053604537	1.90351565811386	0.1482492253885685	0.0778673324606318	0.6616842105449439	0.2139686046880401	4.685631332610598
1	0.0002898414466647	0.021689610691933	12.46503871971188	-0.0334471659395605	0.5035229824299643	0.2729604340527842	0.3422296508566065	27.717508078260305	13.083921464697909	-0.2527091981905944	-0.8557002497218105	11.841552734375	-0.7242769501509984	0.4057762669078983	0.4528902244338463	3.550738158056748	-0.0388509260362939	-0.9483531354435124	2.8944692611694336	-0.274933739631045	1.0488907643734322	31.272350180890992	0.2916234406713828	-3.758506774902344	1.7855576471702976	-0.8740003680526058	100.5339979813421	-0.457724293532473	0.2575029513066917	1.7792065645787	1.291469363030741	0.1869228459932655	0.9367579822897864	0.452420633692244	0.4209875958798888	-1.6464790865420451	1.1526458317635009	0.211993718057361	0.2591755302389789	-0.641052631624734	-0.0125371047441709	4.645635076202619
1	0.0001673563275812	0.018723739016991	28.681809245702592	-0.0623129794926655	0.7948874296117092	0.262268587156188	1.101767114695963	0.1357514864634253	6.891667442620239	-0.3400515354700828	0.0911255181485932	0.866455078125	-0.1916968740173445	2.7034530123853324	-0.718090407871299	6.050044615486955	0.1290174672634239	-1.143416357452923	0.7878036499023438	-0.0565875186491916	1.3580735198570588	110.74602304771228	-0.7180705249150966	-8.82958984375	-0.1596098431867335	8.441341429391198	49.58188596595851	-0.0528557530843334	2.109304024951027	0.0075720616549193	0.9849683781843702	0.1206760979265432	3.1584818119797875	-0.4240526315872217	0.2414524343170878	0.1701201037420007	1.6819834997523708	-0.6610309347367056	1.0524270973609342	1.0708738339847788	-0.370316408882991	2.16464294934664
1	0.0001857190633239	0.0190103745012171	14.76827626621296	0.0245734484190802	0.4003822003875218	-0.2079138483011256	0.2272181986313488	29.9820344454478	10.281786329837807	-0.1441228932147549	-0.982830022482068	7.5711669921875	-0.2633537487092758	0.3290740049520635	1.493051178432412	2.6291206643947858	0.5900172859067004	0.0371066148074632	-0.6998043060302734	-0.7159389885350869	8.183403923861027	34.57771860435291	-0.6604398845691902	7.055419921875	-0.3998958101544843	-1.0965448578790895	76.29876186111349	0.0250992901841138	0.1649351527854352	1.391670127329772	1.1220524820915805	-0.0923000097473325	0.7982693317852152	0.6425263158976553	0.0653522283143656	-1.3296054923856764	0.9249228087919515	-0.2802861786408923	0.0360835559275085	-0.1105263157659792	-0.0676839754799115	4.653186228411066
1	0.0002419345320178	0.0288828585477637	22.99725783554891	0.0053616598479746	0.6686934701170808	0.210513226076725	1.2140758218693946	1.0053803927134253	8.09445273863132	0.0375552105687743	-1.3270290236693805	-1.583343505859375	0.1636848057804232	1.9985050980235808	0.524472601390786	7.774535356679075	-0.086141177806585	-0.8906418586195279	0.500274658203125	0.1976079405229251	2.2996119462715288	157.27910410239977	-1.1924159687366256	6.147705078125	-0.0329512698928759	1.7993988951461284	58.16974490829496	-0.0280144549831873	16.54176193340026	-0.084068739066594	1.481687401612235	0.1901581339548466	3.1069878286942703	-0.8473684210574788	0.1780112478862602	-0.030456796660723	1.2640116499118452	-0.0995252608200364	1.8328772952626375	-1.4331575315652538	0.3089455582436839	6.89096371660432
1	0.0001798110008766	0.0186613796492802	15.55744086515724	0.0038555079308495	0.4150492298975608	0.1843482854089316	0.0055572408245234	27.499307394666552	12.129013243958898	0.1111772868113346	-0.7706309803869598	7.302978515625	-0.3304887840108041	-0.523426017774169	-0.9775779772034218	2.803415066478524	0.3788816621845395	-0.7228210213862138	2.443674087524414	-0.3807542606425499	2.121498231152651	32.3891657479076	-0.0098773820798675	12.179367065429688	-0.0466650922465664	-0.6036764876722955	83.60323795493626	-0.0722094667396736	-0.2739276477525552	1.6068185765067042	1.1414878070537628	0.3308463348067548	0.7940377560350846	-0.4117923976329198	0.61193169410347	-1.5030074266238196	0.8594483099703197	0.5784153938750306	0.2402066222683521	-0.078186977611216	-0.0411702552093752	2.068461436677924
1	0.0002152639027502	0.0235181178132131	25.543485489919917	0.0637843162216775	0.6233375683900026	-0.3001422042717199	0.5149416631826607	3.762048483533738	18.061981621111112	-0.185316727096257	-0.2489316825656296	5.817626953125	-0.0615476356534923	1.6796245072826554	0.5816913914451073	7.22049434271872	-0.2423087025149889	-0.7825479314109445	1.365762710571289	0.1741680314485308	2.1216966928009784	129.45712839439196	-0.4874864414493851	14.28619384765625	-0.3715973638747616	-0.1813570025425797	66.90158393749125	-0.1724196527539351	2.3020952957843104	0.0148263351647527	1.830784756782749	0.2269053542156197	2.5844055672430803	1.2078679826100325	-0.3223360429448242	-0.0410134994978373	1.500804728033039	-0.1170418818119725	0.6663425598552308	0.5821045261749529	-0.8805087680971889	14.2021525742871
1	0.0001569130800404	0.0167243994024532	31.447053059988704	0.0325156344384476	0.6459163697130639	-2.332200643186748	21.346081400760475	5.40311598841655	12.61957419353188	-1.045386715557035	1.534638159027225	1.56787109375	1.1253120629918405	13.606641121782486	0.7983547520408104	5.939849563884569	-0.1318382191481866	-0.7815148522312616	1.72259521484375	-0.6458644651027731	10.681449113142822	110.3619154579906	-0.5710902005489539	4.20849609375	-2.8217136823330526	2.275310928815903	64.72646752074806	0.1656682603410762	16.334719340323602	0.2760628398809506	1.282005651304876	-0.5570584244628892	2.1305776333770017	0.1031589178688094	0.120877984564577	-0.0965285452491963	1.3278606437383922	0.1954659180584992	2.0155686693347783	0.4421052632427926	-0.4241756688257715	5.864398148833075
1	0.0001470886908096	0.0153753200298438	48.39648132612296	-0.0501583622222501	0.7970272030681195	0.2724404410196179	0.5637549410074314	-2.415708779649856	15.248934325790126	-0.3090480048134372	0.8261123851913079	-2.9913330078125	0.3075008681033581	1.780666228203307	0.1571918797263573	8.11069995970123	-0.0091442936289455	-1.2115557640379664	-0.1482772827148437	0.1739556269455134	2.2082345356873647	155.54738413169665	-0.9587083854391756	-2.5368309020996094	0.2219126129502384	1.2194907515635771	70.04851056498083	0.4154278985021777	1.4066662590353376	-0.1846287930424259	1.688096265782682	-0.0580714452712573	1.4832675143520788	-0.8842105268776752	-0.0970623499752396	0.2071039677105793	1.672272888449675	0.0248802035642975	0.1949005882082772	0.0770000000014317	-0.066616497505477	0.8460576540455955
1	0.0001672330975278	0.018087967257625	38.91668737836413	-0.0113692946672054	0.7920292485101822	0.1910705348634654	0.3654097279122892	-0.8481352322865747	13.268298004994795	-1.1108339474496454	1.314511517163107	-1.4853515625	0.1328236728728352	1.3081938916013098	0.4589535069236229	7.666072057536286	0.0136662789304093	-1.2257039811939705	-0.6453285217285156	0.0456973764528434	6.321955983956823	147.92890726402086	-1.3428396919449694	1.3822021484375	0.0497000395063603	2.7676669242785743	61.18773901260509	0.0168343181956879	1.2188755085201275	-0.1311841236770488	1.514446374039781	0.0987260893658313	1.826561575540288	-1.9911112345851905	0.15859647018099	0.2919116017190181	1.6452173289555714	-0.3091241702964658	0.0090705853095442	-0.1477777783215188	-0.0586618907057051	0.9096883669703306
1	9.63341202952714e-05	0.010314412408103	74.03286381761454	0.0107058496286824	0.7889998532787246	0.0159780707231391	0.3537592843488997	-4.3331968777943874	11.643514935794608	-0.8353847307149658	1.4413911356960512	-0.83551025390625	0.168279068582808	1.6452288239579491	0.2376223873862694	8.241826834420154	0.0146927535177482	-1.2266053456058603	-0.1616544723510742	0.1181056491980654	3.009214770982988	156.69035898521227	-0.9749366433810236	-0.9696044921875	-0.0085930328011955	2.360533944380511	62.53461606321248	0.0832191248271236	1.2544374371541993	-0.2847873625492421	1.4876861408463966	-0.0234757844827091	3.342617283027544	-0.4171347413335138	0.1283110828413457	0.4329035159720009	1.6671052847517287	-0.2965639551997444	0.877609136611833	0.6539473685060517	-0.1084811719437262	3.085485490503257
1	4.4027307512095774e-05	0.0137550169120373	64.8481129190543	-0.0937868038553031	0.8305606086994871	0.5104189350721811	0.0162594001492206	2.284234762830613	10.338972138814196	0.2957704387222873	-0.1479939806478327	1.6297607421875	-0.1983494945660061	0.7664703378206599	0.1181389164695213	9.025142625166952	0.0058784801301515	-1.325867412506096	-1.7011594772338867	0.337486414654162	1.9547623715770808	176.35182749107165	-2.364871186919143	-18.41217041015625	0.5133632813565758	8.909409796317666	44.47317726085278	-0.0933770370770632	0.7792150150167996	0.0691802487908195	0.5881004753063542	0.3820295024625458	1.4899920051825086	0.0908769298778922	-0.3309830647750727	0.0132577555649592	1.5162295899506788	-0.5024735470170107	3.086485232840219	-0.2450000002268693	-0.9956006440967674	32.57040318268255
1	6.10177252096234e-05	0.01587714819223	53.50870518799152	-0.0756580181814345	0.8600982185812304	0.484212030748173	0.2466531659996622	0.4975678927134253	10.390082633065498	-0.570197299684629	0.3523168546112121	-0.52606201171875	-0.3963928169038148	8.333537075778178	0.1588593792685936	8.724402344832756	-0.0048036179290327	-1.353982095541262	-1.392839431762695	0.3641356516459119	6.215058853077986	171.1571634896068	-1.915495894571762	-13.25469970703125	0.3335560983115077	19.13715007381028	43.25592644238417	0.2242164674161633	1.6231554166370774	-0.0094634759052493	0.5828127008200774	-0.4372993039035738	6.116024538738918	0.3191345030421899	-0.4248079638737693	0.1227213183187677	1.6068049629593286	-0.4594975197674733	1.028331962453584	-0.4249124786320509	0.0347741335743178	1.123508156291857
1	7.263448918166308e-05	0.0215732802674123	38.97446859292555	-0.1012244810599967	0.8305542520001836	0.8611358827221156	1.4775878667229811	-2.192449807481887	12.225359652650935	-0.6985279204121588	0.620991405773669	0.6395263671875	-0.2497617394928744	1.3998669909480776	-0.4713438678017189	9.137427683149712	0.0324356057144948	-1.2657503863305426	0.107823371887207	0.2048129992060234	2.034139330590349	182.630353797224	-1.242271369316654	-25.90855407714844	0.896510874223807	5.504683047806373	47.98945502862714	-0.0061242193223443	1.0693628625075409	-0.1074493058673639	0.7288446137278521	-0.6785682829309039	1.1275180647020715	1.0137129325023873	-0.2415730918902283	0.3032476679085327	1.5259219315574808	-0.5639602187723597	1.345886360961928	0.6539474509510101	0.0704507650469597	1.6167828470493424
1	0.0001219708786512	0.0235408417006739	16.87670653682731	-0.043004969509078	0.4918181602801213	0.2597871984559634	1.183820502377177	-4.081472634630325	13.95700964596877	-0.74789664936352	-0.3843979013292746	-7.055419921875	0.5440358282189024	1.1347003141352463	0.2528747391471336	5.190759499053772	-0.1900739817322883	-1.0826425492411933	-1.0959625244140625	-3.3150760975655325	32.07420425327821	89.11598764732166	-0.6194626104453317	11.76934814453125	-0.1115185670014918	-1.143819567361985	45.01833433677406	0.812805545313263	0.8290319233791208	-0.5577889369978901	0.9364820068049168	-0.4872566063318709	-0.5417119141972875	-0.5763333334114211	0.5869302463349119	0.7539257717572386	1.0895289914990822	-1.1824431241653248	2.946433761168813	1.4257894737288257	-0.1574382475154316	8.755966708714196
1	0.0001937616687414	0.0247239925421401	24.940348526883724	-0.0053317268222361	0.5198111342887669	0.0448543166361302	1.1574468140651557	0.0646829296928046	6.286535827673694	0.1246018756067193	-0.6082884716709156	-1.390583038330078	-0.1664824015747964	2.590246310727981	0.4112947524579096	5.600317772030432	-0.1261939880807978	0.1928853897072828	0.0219192504882812	-0.0500367870293742	12.473952752535476	141.64747084543606	-0.939975424833969	0.3094482421875	-0.1682093909699691	0.442675202077496	60.90992724746002	-0.1871563191327376	5.247423846812408	-0.0439724455179675	1.3160779568513066	-0.3361261756756361	5.395595405765263	0.7810526316276825	-0.3125200194756603	0.0065853745597697	1.4316242650587776	-0.4784630802887054	3.621678971649455	2.2932163742545804	-0.862527976739061	8.118483715904386
1	0.0001967853421883	0.0180345070572565	15.161659897630573	-0.0156802577422702	0.3898895726249695	0.199804576447876	0.3054876639048398	29.518650977788507	12.919778274710398	-0.405294628629698	-0.191780988410779	10.26336669921875	-0.3749647244221998	0.1068358664250479	0.8238087237866449	2.589036809074561	-0.4129950662985107	0.5104892017918514	-3.654551506042481	0.3463504594362864	2.708603545306815	29.748011006568877	0.1764271119794231	-7.4061279296875	0.3831248557736538	-0.0889496596243493	71.560260706257	-0.0465159600854914	-0.0291448882425302	-1.9191986038651403	1.2745316594720135	-0.6773556360556795	1.9542652085862129	2.022631578986825	-0.8375864232856247	-3.497169686168765	1.7535216426182323	0.1440776709724407	-0.0840257568498463	3.448421052611668	-1.2059135184192942	6.097338881281362
1	0.0001980839025505	0.0244201792660167	26.00913442962024	0.0206140946582529	0.5690933798704954	-0.2193873171618888	1.982675764348848	1.1241960217338205	7.162973610687118	-0.3872473631671806	0.1848320415110036	-2.269287109375	0.6661837738938573	3.3230588684077533	0.4817264617474604	6.3085769633644935	-0.4242566775068532	2.1340771745459657	0.1275668144226074	0.2843407708402377	12.659982078452414	134.7880348102798	-1.172130782597918	3.9609375	-0.0161038560449257	1.2083165762627155	62.228159951013765	0.2048789003596714	2.101967547562145	-0.0282224455170256	1.2832692157240264	-0.204055136425121	2.619974552063992	1.2378947368359334	0.1917924399437778	0.0186299089743052	1.6720465429641955	-0.0838286653127939	1.9415282446894189	-1.1200000000123356	0.0867805166255311	3.514262246969814
1	0.0001572483399297	0.017395062173531	15.485643655402464	0.0325590942059262	0.3665065157181355	-0.6515888307391434	1.461628141724745	23.78969284790569	18.56651768103671	-0.4017991371956959	-0.9214846235814802	7.9837646484375	-0.356220296938071	0.2807863002060773	0.0167327464612055	2.403974694065947	-0.687748646290002	1.8526769298757904	-1.5767757892608645	-2.602420330135608	36.55132108286165	19.27051009104153	0.5235941315934628	2.511688232421875	0.0155377225557492	-0.7370959807135016	66.91296183279857	-0.2914670513067824	0.1758630477954028	-1.7450645507816092	1.604918033545513	-0.1709940823601912	0.1592258928140273	2.2547368421179588	-0.7541720627583538	-3.0861676618758955	2.332428557257465	0.4240325561193663	-0.5820503948382281	2.8184210526004723	-0.6387094120758768	3.3552403119772585
1	0.0002010797621568	0.0215214006047906	26.740726750545477	-0.0085814397083892	0.5566867480977983	-0.212440563614544	2.130445809648501	4.6142167736869455	16.547280663209932	-0.4895470741198521	-0.6676665091247789	3.0233657360076904	0.2689852806517722	1.3645988030401912	0.3774283171685267	5.584316000725193	-0.2802502281948275	0.9247873351993064	-0.5402450561523438	0.2423492016401668	11.51842432751828	123.10388411447904	-0.3969594529007144	3.8165283203125	-0.0092916077562738	-0.8911152472240929	84.49715412277651	-0.1139643975491328	0.9356766783911774	-0.1131797420992681	1.9591796891445763	0.1040560917133698	2.260431613008849	-0.097447368425438	-0.158011756556205	-0.3936985885507333	2.5201825830894475	0.2414488092439123	0.1244799862356953	1.325906496310727	-0.4154179451523395	2.6112850554012064
1	0.0001975104276291	0.024427340917997	15.6116162439851	-0.0004123434195987	0.46120264587772	-0.2212017840181642	-0.3727853350582011	-34.31814101439899	22.05784779219818	0.7879383953393393	-0.6278554364736042	-4.34259033203125	0.1131009787696348	0.3043036652250359	0.5934923232586908	4.6893221676823575	-0.1333065641089518	-0.2626231054666648	0.4431798458099365	-0.5739013416571439	8.114346772780927	113.28078688547512	-0.8843440749308957	9.270553588867188	-0.3420343243722275	-0.440023340744657	81.80481678455983	-0.4287584173087316	1.0134733074189657	2.432553870270475	2.0255464973677983	-0.179525241068655	0.1847051125675962	1.4606666666309192	-0.1750674608252241	4.547374848245745	2.945382830640325	-0.7910168386979596	-0.5629480726143616	-2.446315789378927	-0.0228105509770319	2.6880836923459976
1	0.0001309160725635	0.0180047130747254	27.240478327263897	-0.051318648876378	0.4850748362964052	0.0855079262015547	0.7474127764592922	-0.2310285876411797	5.154306451002725	-0.0243881305477142	-0.83021580152203	1.40283203125	-0.2512228373105462	3.686769167142593	0.0634723247082758	4.840043155431831	0.2166776777946677	1.642850368496144	0.4841575622558594	0.6156623170013011	11.591666693560768	109.93914259836576	-0.4342652304421143	-9.362098693847656	0.3882210412682899	-0.0495941318829404	51.263675184590014	-0.6315415139996787	3.607037184532797	-0.0042042268941605	1.023687968719511	0.4330001775003649	5.7375161005484285	1.2002350351126037	-0.1255826255289139	0.0013424595815917	1.4051583948143769	0.2665037332982079	3.3825087929351536	1.289473661919163	-0.4496734726398855	6.902799922747788
1	0.0001546752229048	0.0193938746194473	41.63052500256976	0.0128679633113688	0.6575500299135223	-0.0900884441152709	1.0137686757864328	-4.9382124255318045	9.345874976699715	-0.3489037910606563	0.017203089780402	0.38165283203125	-0.0161134399911255	0.8369303481802541	0.0899384559186029	7.326703451114384	0.029058844724086	0.082318137897146	1.5885009765625	-0.0421650488887652	6.687355153915453	177.1455482380142	-1.1811885411526142	8.00439453125	-0.0507998266721278	0.0636865467511165	90.84800825190275	-0.0824160465604357	1.342508608435902	0.2838018459825318	1.8498953534753992	0.0493904299074204	2.0075587402433968	0.954210526166626	-0.2629899088010641	0.5607441689820536	2.0467918673953123	0.2346634867862604	1.075012237209716	-0.1444210528004612	-0.0886612806554801	3.43961245894681
1	0.0002590599903038	0.0255200735713781	25.42683080583041	-0.0327720514604896	0.6449373463370359	0.4385943124667765	2.88582236162526	-8.268351585688055	14.857057971609269	0.1662615857003812	-0.166131360052816	4.6829833984375	0.0416285251321474	1.2668563298212336	0.2795808852704096	6.062665161566934	-0.2026265875261522	-0.2474093975957121	0.2823715209960937	0.3035914176070443	5.749982984074542	150.4778541462173	-0.7454106642058914	-8.6439208984375	0.1813587392591372	-0.0608371601973316	85.82619622261754	-0.1984025213975911	1.3479970280415985	0.3783160154580814	1.74184605038669	-0.1491993189508794	0.6751339122987727	-1.1789473684514675	-0.5232418860459725	1.0353303138325962	2.3623741850553133	0.0206320635031301	0.0061615063589886	0.7024561403643874	-0.3294695489651102	2.2458340933166494
1	0.0001969087968618	0.0246518989802741	36.84834901041377	-0.0374630825729405	0.698047497934666	0.1806757894659355	0.9306435156029048	-7.351710350336492	9.953392930568548	-0.0982920881464107	-0.0855750790675955	1.4234619140625	-0.1400975122128442	0.8877719199315024	0.189315074780755	7.972610149823616	-0.2268935310392007	-0.2133496923963624	5.179873466491699	-0.7183101689639836	9.036668566338715	203.47091521189117	-2.011360925817583	-4.37353515625	0.1238226392151653	0.6316222377679974	105.1296094324075	-0.1726391120355024	0.9321270655192646	0.4917471898100063	2.153207745139573	0.1385472774708335	1.5970817126351111	-2.026315789483611	0.0078053746159143	0.8857419371786913	2.2204891915545346	0.0355030540889485	0.5653184305612249	1.0004508884933512	-0.0709328912334268	0.7400306581785636
1	0.0002328273645526	0.028474961809085	24.70708995386686	-0.0445539749458683	0.652201476690807	0.0300770343219363	0.5094219054123159	-6.601422340692937	13.441224983407052	-0.2924667733762003	0.476462730300681	-1.2416610717773438	0.1753367772417845	1.9616162352007696	1.027998381951623	6.740030422872197	-0.1529060127324721	0.2116962231745551	-2.617094039916992	-0.8466236043818307	11.285181482517292	168.5591529743423	-1.192364514225296	-4.9950103759765625	-0.4045791092305452	0.2218291660349125	88.24908213211931	0.1819820713239788	2.46010915464808	0.4526237045203695	1.831904479948691	0.3791905627858815	1.925733073925095	-1.5031578948219138	-0.1819529945824406	1.1387716093787092	2.258790856870869	0.2326338742058276	0.4763158786135806	1.962087502690724	-0.3486786135700447	1.6635338377123676
1	0.0001326569465617	0.016549432416203	52.564248464615	-0.0414525562851408	0.6878810587079754	0.2829208560567877	1.2396369886429657	-6.941889793695867	11.404088846308207	-0.2977982529000103	-0.0951332733270109	0.46417236328125	0.0171878681165827	1.153056812501469	0.2202845008166361	7.723966105366477	-0.1382033674614753	-0.2479664747513639	1.026054620742798	-0.3768659320132546	8.370105551047772	195.36167277262112	-1.6769129048672458	-4.855758666992188	0.2728159552731442	0.3442047419092531	100.26540158681767	-0.1666157944017584	1.2800415573605797	0.4114739107553652	2.088200059253367	0.3129479453325779	1.872870573085061	1.6063157642877917	-0.0967386076745193	0.7797736336702694	2.34559667298768	0.1682927208661143	0.5463745871004329	1.842105263342912	-0.1749682595241317	1.5280190119652746
1	8.972099626556993e-05	0.0138315826584737	12.252365239212835	0.0036297978825328	0.2112919718389301	-0.8055879207674658	3.421936268148531	-5.0080366442818045	1.959678853208849	0.9317184200019184	1.1208293686240751	0.330078125	-1.7656684133528333	9.707554215657057	-1.6591848789660406	1.5982361326175647	0.3176561237047999	-1.3266228214543825	0.0091867446899414	-0.6943033690277322	9.692982668335883	41.59258879587552	-0.3664781331995052	0.21661376953125	0.2124039728839718	7.627130008096849	32.60798222284318	-1.7918356372518045	9.74573885003828	0.2074961639349748	0.2952221206062895	-0.3391748556105478	0.8198577335834889	0.4814035087650214	-0.4222109736891974	0.4534376437925862	0.6609109034252199	-0.2708285648630041	3.4982834255167687	0.3602339181445195	-1.6369228922883488	6.567372280806143
1	0.0001863464728367	0.0188129615364979	17.794977245057833	-0.038095198787837	0.4240025377427964	-0.6114333190703208	9.821988402275656	2.681355445561945	12.340767699134966	1.305957689476668	0.684976664878973	0.288818359375	-0.0321793099044051	7.419913217252271	0.9157226623089838	4.862734171738475	1.0107674889477578	4.648001499687164	0.0863876342773437	-0.5284730927537844	14.831211258007984	66.75425185129544	0.0407996068626749	-11.181396484375	-0.7172408174792537	1.0980517964111538	65.49163518343185	-0.137605759662365	5.57056580337584	-0.1750240649510315	1.7305720473090251	-2.885806300983277	25.10811936671781	0.0	-0.6617505738239682	-0.2454996456826215	2.256498636941091	0.0511315887037528	3.544162133186192	-0.2800000000127323	1.564224652102159	19.55708759395198
1	0.0001070224648688	0.0141470717033571	23.803642715531243	0.020682890386578	0.400310493679813	-0.530318775198986	6.388063588445583	-2.5663709948677424	6.939757021947097	-0.603148254897953	-0.3221300633457979	2.1248779296875	-1.2604986015300317	8.634905404303765	-0.6323368011919928	3.145939239963742	0.4389175271507839	-0.7218927100090387	0.0251426696777343	0.1621693776829364	11.536696334737146	74.62822188303372	-0.5728360872875803	6.2095947265625	-0.4639028598146424	-0.668830882581458	39.88597113453044	-1.3372280323615686	8.849346994308776	0.1812500859356429	0.6998189156187135	-1.6012176818214043	10.416093664325611	0.0845526316470499	-2.17662929531939	0.3558965531486898	1.4147722541288537	-0.994607580599326	4.9795006629807546	-0.1205964912611579	-1.8854643419511297	31.35012750779565
1	6.988757477959662e-05	0.0141305809224844	10.551888929463113	-0.0119113393544564	0.1861461469895283	0.8903218044091622	5.2564453822157216	-3.50879958373493	4.031500247307909	0.5394627965082702	-0.5923146840646738	-3.919677734375	0.2966166923083675	3.1583697917275977	0.0732324660809565	0.9601735595417538	-0.2262888951745794	-0.6385393907114243	-0.618896484375	0.9931746544607808	16.637133434071316	33.69565810129544	-1.1594689032550125	2.434326171875	-0.9962344619812672	-0.1354871840738791	23.840895886361366	0.0930550256703878	2.978806336239609	0.2194698621746017	0.3525018319358435	-0.2574938252620896	0.596893206629928	0.3094736841327545	0.2597431674270299	0.4968766476170008	0.5726118056410869	-2.0632431662635717	7.785462957619895	0.0	0.3006839530461807	1.567632500859589
1	6.076158137394779e-05	0.0178748851979074	53.102015597212656	-0.055282750736366	0.5477073095185332	0.8260795005517741	3.180008633588922	-3.30726149779743	14.783985502526766	-1.894999502046744	4.910642616675071	0.288818359375	-0.0610972227537296	1.835190786229896	-0.342650598189063	7.293418223233748	0.0132605760901123	-1.188551639754242	1.3789787292480469	0.344081477339844	28.049957987139702	209.3789466755142	-1.0835178143134017	-10.9544677734375	0.3374264455182645	8.925970295073334	55.87016607811525	1.7915287158566702	32.67456634918016	0.1973331100381368	1.1756322484722523	1.0768757580643715	6.056562902305565	-0.2210526946812852	0.2727820158660843	0.2604022886420893	2.183474310544134	1.0587659684312951	3.021183418491461	-0.92842105265413	0.9638929868128004	34.60773635484275
1	0.0001486014931326	0.0198442174263066	18.06894072283515	-0.0007995431629297	0.3889796330267404	0.1740645264064047	0.6008668416962903	-14.033412010492745	27.971551983778465	0.1461780583922773	-1.0954089024592562	4.07440185546875	-0.1418986184772724	0.4225885812260843	-0.0146862923113774	4.029789377654289	-0.3778917888246765	0.906432530019288	4.511819839477539	0.5258542242053951	14.688423953936155	94.55361403391262	-0.1958439086254395	-7.99407958984375	0.0928161625946221	-1.0020979658298588	61.9096447807756	-0.17158678867839	0.5796125910905512	0.9191471001415834	2.205061100243709	-0.0022943842110516	-0.8578744818134876	-0.709824561385664	0.2762680332772671	1.6122477724237267	3.57621756368218	-0.1351756110357831	-1.0317122275311466	-0.1473684210809462	-0.3699211020666384	1.3970136451168078
1	4.229357864523728e-05	0.0109696597940064	33.51093738567125	0.0230156256543574	0.2142784540176713	-0.3962987256997202	1.0561076556235325	-0.4851243039193261	3.7631264624569063	0.060423286187316	-1.1246073990950751	1.28936767578125	-1.747551059616968	10.9128316237986	0.4148379551306724	3.779081249514824	-0.1474242240273085	-1.2440648555522134	-0.3906784057617187	0.1151150465822095	11.818461346950606	76.27875018604689	-1.3303610434103723	3.342041015625	0.5428014144665841	0.6739124792980076	19.99834239502787	-1.575191303895617	16.071269449640354	-0.0110067413935781	0.2848882820277603	0.0318683312934581	0.0599468651761156	0.1985380117277948	-0.2598142995520073	0.0228182733400652	0.5290140083648321	-0.7353025620393877	1.9186850529084456	-0.178888888834019	0.8486217422287902	11.748954107233084
1	0.0002359571602458	0.0174955292139847	14.632065144069854	0.0005304870083605	0.3704603326529545	-1.357645159464161	6.958533592008799	22.210127160924426	10.987035580047367	0.5530586870991773	-0.4777872593911074	22.6103515625	-0.5890567723178213	0.4664186287862129	0.767244456900692	2.836750867645625	0.8389032901055687	0.737350248495483	4.630119323730469	0.0421165985564156	4.314473374899093	30.387637858471216	-1.07808060257245	-1.273895263671875	-0.906750747079088	-0.3390138470796819	54.14234214818852	-0.3551469680087442	0.6712043784812383	1.532748319335124	0.6982414769552816	0.3716174581289033	-0.3691183225363224	1.0835265451924574	-0.1732751194657151	-1.058355819218763	0.8173655605836009	-0.0687557031091864	-0.3364686853495633	0.1473684210428203	0.1513188952099457	0.2269469606376293
1	0.0001693810791501	0.0375511491319498	21.38683837511673	-0.0367817127845098	0.5479648984237647	-0.0644185433684262	6.028690440013127	0.3690321902212989	8.126952961198349	0.0713314761453771	-1.1810840389887267	0.0618896484375	-0.2477418197482251	3.863256720128493	-0.906746090756321	7.857037061236403	0.0436051561920187	-1.2287279586357958	-0.489959716796875	0.1396044293399304	3.834199306187071	180.90927577503612	-1.1858491045945676	-3.20794677734375	0.3849689250800197	0.3092304718887493	22.97123905101183	-0.1365031930874303	0.3870506000514324	0.042453672459953	0.5897840596786293	-0.0979244811818577	0.0298787307885781	0.7798265836168019	0.0791969322937154	-0.0015856852744541	0.734571331129465	-0.3028611706014295	0.7392332527108603	-0.7994736841729588	0.3301080008686076	0.8501031596704571
1	0.0001480413982152	0.0214439437732523	14.047026369308975	-0.0069722121026529	0.3641274901919241	-0.1479843681176958	-0.598111652813416	32.0724013308463	17.219207442735485	0.5054965739874712	-0.4485325374798345	25.9111328125	-0.955337877160232	0.1776956835893637	3.109988330496884	2.0039312629786448	-0.3654786013503055	-0.6569495032845203	-0.8696784973144531	0.3022963284098353	3.2044140580597853	34.5079982329219	-1.610514324108466	-10.0673828125	0.0188917823609547	-0.4082397052525537	69.18734949298269	-0.897116491898239	0.3387814184708633	1.8818351389472228	1.090430691674273	0.3551269623234694	1.5701754135460062	0.342222222193242	-0.6065103241382955	-1.1096797052304213	1.1241500913250806	-1.107822256686345	0.6216156140832689	-0.2505263157918644	-0.4359828163859594	1.856602655662539
1	0.0001287839738778	0.0261416991106099	25.210788751996898	0.018131227801148	0.4575145156025684	0.0174696852564162	4.252601737680314	-0.6767441769662011	19.48391218722965	-0.0248483547488951	0.4952784151760112	2.681884765625	-0.4333725462909991	3.034690304201712	-0.1551121486290931	6.399672513236828	-0.0616845615611965	-0.9152363093408012	-1.050431728363037	1.2535006010834395	44.44677941029876	138.02478290089064	-0.4040105949103154	0.041259765625	0.3746871933933274	0.5090859246047179	61.959016013266464	-0.2210841588535651	1.3458633445804744	0.0117361735854084	1.270990876434627	0.2049409566839257	0.7930904482012675	-0.5378947367722753	0.4934472067291906	0.05682637050683	1.146179640316829	-0.3073249019965031	1.7799762154101155	0.0	-2.6492171987865603	45.28622577436048
1	0.000165703889122	0.0170600896279564	17.248011577631917	0.014947461442698	0.4343205661852858	0.173848472498998	2.0319728267294623	-20.70607919893886	14.585921112353278	-0.3484973566014318	-0.8878276829845531	-4.997589111328125	0.3890572027229115	0.7229304330910638	0.6165000187293053	4.547466139022817	0.1615615402892583	-0.9262085450326004	0.50543212890625	0.096771416302576	22.623285959924125	84.56164813526564	-0.1499908212028777	10.603759765625	-0.1102862090443718	-0.7989874016172114	62.67271112411565	0.4549187822419162	0.2293430543770362	-1.5319480369410288	0.9251219784215382	-0.1200493382087617	-0.651052722020081	-0.1105237159903804	-0.0108596467851725	1.2588630326741508	0.9659411956232556	-0.4651215621290095	0.45450103598905	-0.4642105263189133	-0.3625967946331383	12.434267770382142
1	0.0001047878451857	0.0220685215504662	23.87866284702833	-0.0872148133052037	0.5213100932326429	0.5069925653909414	1.0367653578916456	-0.3430954953255761	6.254655941213542	-0.0619849373628447	-0.7290001418094634	-0.5570068359375	-0.5663195721063017	3.477809099962815	-0.380007625924015	5.638894108960303	0.089516681917961	-0.7573530984451744	-0.2784228324890136	-0.1103908297466151	2.770786075793693	119.57571673878128	-0.2823277864698332	-14.737472534179688	0.7208602021213547	0.943226257998409	22.090628581239965	0.2590566672539089	6.678263475152411	-0.0248225308699447	0.4442814660092309	0.0786240817549996	1.181092135641599	0.0442105263155698	0.1961975976296432	0.0364215122046139	0.8955145203778389	-0.7329513167731723	2.783825534841348	-0.3782456140270849	-0.0634692722903106	5.224618094604328
1	7.231923837011952e-05	0.0179710581938635	56.65316407565778	-0.0151364685600625	0.5562942755348661	0.2493274119006311	1.955135623321156	-4.3883378048958885	18.04622338882064	-0.8510428528200727	3.05938047612877	0.9373703002929688	0.3831634754697994	4.108203023621915	0.3321944462195396	9.480131634404046	-0.0374111183231152	-1.2857456207364324	-0.4602236747741699	0.0170452721386267	4.451556722745479	220.3263118315547	-1.460031991648952	-4.294883728027344	0.2649551241430825	6.310811856791856	50.60719618287737	0.0113466998103549	3.2349659351121955	-0.1535573486848656	1.262111306691775	-0.6293825582707315	2.3895401288623512	0.5010525983767826	0.0019334193062923	0.2170895283972075	1.3494228664564614	-0.0091964565597944	0.1255425101148786	-0.6369999998790168	0.1722068911706337	3.859545196011302
1	8.228148766162837e-05	0.0208622108517904	49.62068791498956	-0.032181284949674	0.5648784987652122	0.2955045896996029	0.4775827793181904	-2.144639684778701	16.26579823289929	-0.9675927950326418	1.4946201751445334	-1.444091796875	0.0947698378337888	0.8574588704274038	0.1146632419959068	9.495374338010771	-0.0005972467083923	-1.3211579823130706	1.0617942810058594	0.1693024831817819	2.214958589267954	221.6702296782344	-1.3932311870004803	-4.6829833984375	0.3979702620886229	4.584473729260111	47.12545384027052	-0.0479365774172644	2.087412218207787	-0.1106929762104165	1.15035378973553	-0.5337663079525169	1.315760947964841	-0.1473684210156056	-0.1643680712947844	0.1232838637860253	1.3753871302690412	-0.0404498719426013	-0.1591983627942714	0.1400004000000034	-0.0199266788684494	1.106520878102256
1	0.0001194999286429	0.0198517683618315	24.07911846523365	-0.0125299832603653	0.4146563418960206	0.1068791791682007	1.8441088818099256	2.268568323033799	13.790183168211112	0.4905947697120467	0.0267699691569887	-0.4951171875	-0.2450891647454071	2.3402122756965875	0.391852496756649	5.12273717772143	0.105767838209024	-0.5625521105728932	0.5634536743164062	-0.6358437223135036	29.879828400559497	98.2400538969844	-1.115802363476922	-6.230224609375	0.0764174716383589	-0.181535597017818	39.14024442641323	0.0281166423256054	2.6359077981338714	0.1347321250010312	1.2057036083699155	1.0471998208677915	14.34335840422633	0.4511111110843844	1.9659446341101083	-0.2384772732184183	1.317890636874113	1.5531560094130712	7.308814924926287	0.4199999999815729	-1.9803045463900213	54.01675997388414
1	0.0001088795631527	0.0173370928556167	11.343856573194476	-0.0409615151645186	0.3053949103574017	0.0555597518519494	-0.273554080898299	-2.068864538294326	4.674413558050562	-0.7248149895190298	-0.2993459808626686	0.0	-0.3299645803453572	5.24658773351517	-0.1747626079186439	1.8224468929377828	-0.4502086782436104	-0.9402104065685744	-2.348583221435547	0.7824703595020557	3.0831532444587144	44.68745685108596	0.1703121158157385	-3.6514892578125	-0.5732952878778746	1.5474525135641586	34.002944162981635	-0.1357494526628459	6.416651435615011	-0.0273731381546591	0.3027146025729184	-1.374762565432189	2.2525847788236777	0.169473829474656	-0.686817231772694	0.0857332530994542	0.7008409106602665	-0.6913298266974217	1.611266283863474	0.9505261347593305	1.541940601015677	14.910118595856238
1	0.0001053610078151	0.0229451508869631	49.6809035866692	-0.083193279835928	0.6672139061007806	0.4045857549834271	7.15441259178902	1.0555708865103617	12.853983582570171	0.0147630804713888	0.5192633290099371	-0.783935546875	-0.2030705898954939	4.040240558633142	0.3605667339697838	10.493556908196162	-0.0657531600704778	-1.2697940704094668	0.958564281463623	0.0967514966344867	10.004242568826148	248.23417926319533	-1.7104104725977556	-20.45452880859375	0.8509203608114202	12.70856365131478	41.36247505645236	-0.0875701789045149	7.140711857012949	0.0063515582010992	1.0391368487772292	1.149771079052916	15.803431107857453	-0.4936840147379886	-0.9539456379827688	-0.0600760698899456	1.5176867585280724	0.1627155142895576	2.229636423102776	-0.485088207300717	-0.3893402770829776	17.503884292862573
1	0.0001719689144435	0.0153416985332202	11.71581549673568	0.0499471023530292	0.3927342483963837	0.161057776035191	0.544076550561587	1.131147668736924	5.702099400121131	0.2469186836605548	-1.084903453756492	-0.5982666015625	-0.2420223262389423	1.1695987191101789	1.269803403510189	1.0706919247949545	-0.3928228587389168	0.1109683366726836	-2.8472461700439453	0.0534595020893643	4.812871325405631	35.10071063526565	-0.096382303610998	14.812255859375	0.0988678109191096	-1.077629163984674	27.969973562348365	-0.1304624393158559	1.9163350597317843	-0.0376621632787723	0.4482138346975588	0.4393085367289579	-0.4938703619818203	0.13754385963142	-0.0482486801800323	0.1411381113963269	0.8333524765042017	-0.3223954729152433	1.841334618938012	0.1915789474182809	-0.7376646286523562	6.290747759987244
1	8.427478015848253e-05	0.01876455884607	25.15064043039586	0.0080616478687929	0.4551374492198131	0.2111410143882933	0.8124024142542816	-7.642305090052138	22.249422880979097	0.4385018946583035	1.206553916616977	-0.9283447265625	0.0875418520530928	0.6920001164593352	0.0013337122336387	6.411343134454253	0.028101966946755	-0.572306784894558	0.0602779388427734	-0.1219366385149308	9.092383049887598	93.34105182178908	0.5016905161328353	2.1893463134765625	0.1687347390944548	1.4243053809040958	59.11906121666778	-0.1034915539865408	0.7596110871156161	-0.4897887926769222	1.412110906357954	0.3298247434002476	1.0834130511407998	-0.8359495157744172	-0.0723364529444857	0.4009458397365639	1.300170885718858	-0.3231598256037121	1.1942193193804749	-0.1326305685249167	0.2209032651803776	4.795308678900957
1	3.724636931427145e-05	0.0148288581074638	62.73384639114285	-0.02286964928409	0.4202596821161022	0.4515193660312239	0.9383309991823324	0.4717594010824766	9.137595220072258	0.3425476592402224	11.76841299460852	1.6710205078125	-0.3685915622796331	1.8846105767872852	0.0445600720124936	1.9086061344846683	-0.0204265050701385	0.730845567857036	0.1463432312011718	-0.0716284065708197	14.756255148130352	194.9313809448171	-1.2062788142499852	-9.32470703125	0.549108312644665	12.45975983503501	52.54116239465246	-0.611809074350097	2.905549241564239	-0.0063980014421889	0.8464298273397093	0.05662477777951	15.090300083910348	0.146263157893276	0.3657107143292315	0.0160197337454854	1.0697484249724536	-0.0875659253497105	1.8198411379445545	-0.2357894736821002	-0.4964176649767793	18.8677120789592
1	3.084743236583279e-05	0.0163538200426061	29.113177253613767	0.0207929339311494	0.202194443750176	-0.2778194847186837	-0.4509829748993206	0.8913493974203672	9.322112343033616	-3.677175777978953	13.42924619884592	-1.4640769958496094	0.7776041433691313	16.473955503336217	-0.0575665263456606	1.1273457790273316	-0.5469367055307968	0.8899026825926728	0.1413469314575195	0.4641872764296669	15.42260837326329	103.95439119872336	-1.28214566392841	7.60759162902832	-0.365165612554082	14.717537961483526	24.32826832317637	1.0046193898462052	19.76821777684995	-0.0481996208757846	0.5020848792079036	-2.0466750304372465	6.624473669512695	0.0	-0.1627112353041279	-0.02677378852186	0.467516447491179	0.275850916471911	0.398658154296021	-0.073684210507797	0.9193705458663436	9.47845146765443
1	5.84584714355986e-05	0.0297162407290221	23.236857612218586	-0.0129337346714009	0.3295654695551656	0.3280175971712347	0.3482775274016596	0.3432193620199766	8.350729817175921	-3.002619020290307	9.481364776009883	-1.939208984375	-0.1575761164960217	2.545302481329104	-0.0928443698210024	1.2451310950316188	0.2135498957170151	-0.6080024550600647	-0.0809078216552734	-0.1786708748198407	2.953053416918663	157.3294522338796	-0.8009580809745922	3.8990478515625	-0.0579937183946268	10.218382016933768	31.64920601868687	0.0986875518448034	3.186533159316848	-0.1041555363049535	0.6087184087802544	0.0908736457539314	4.345758857936459	0.5796491228137706	0.2211577117015201	-0.021247472732089	0.6874528331922843	0.29126763844842	1.1187422717915032	-0.2357894736943047	0.700364824997783	11.617448548493313
1	4.8072693981664056e-05	0.0197624262676955	26.05587588150859	0.0067143721822267	0.2497227315144593	-0.1239910103105761	-0.0839077126437377	-7.709202565432111	23.07213323964524	-0.1177307506501126	-0.5104707054556412	0.9328575134277344	0.134206827597882	-0.125088806067414	-0.1413785247129702	1.3951991988304169	0.2940159107822374	-0.1263308212725116	0.2729430198669433	-0.6238229189861394	23.82116618554094	125.2196347289968	-0.308460342160347	0.73236083984375	0.0168079583057488	-0.4837715627437084	56.00277513739255	0.0342886119811756	-0.1627447580423404	-0.2544051989228658	1.143614310360238	-0.6271522357453203	0.693446164160473	-0.583947368410449	-0.238353373223493	-0.0756604281981377	0.7106669221777945	-0.0689514047539813	0.4223520812752372	-0.3242105263296011	0.1397704539932991	4.763018225387968
1	5.664042563909876e-05	0.0302284696288631	21.571293088616965	0.0531242953807464	0.3894114111284568	-0.625242352267036	0.7384323223277196	0.8756290299887266	2.3324239838507617	-0.3934783210417129	-0.1794390561714749	0.288818359375	-0.3768866291261376	1.1835363151800773	0.169058439322064	1.214862877715919	0.0318337330273829	-0.3568282317794415	0.2971992492675781	0.0801211056003129	2.366389295060736	148.61173983153586	-0.6183773928942112	8.587188720703125	-0.084412276357943	-0.562089774837379	24.210578491701952	-0.1688906976395052	1.4379457516183778	-0.0294951674337449	0.4073084529991103	0.0117548744357369	0.6695321522129705	-0.0184210526125827	0.0181501916547921	0.0351492884012677	0.7108424468255204	-0.1717794773489774	0.3471418510042405	0.0	-0.2985548282330814	2.4837437131224926
1	0.0001842561846571	0.0216865675300313	11.351578698770142	0.0185888465645018	0.2908430261898675	0.2334452491869811	0.2715487373427256	-18.240337766886277	20.947523432481077	0.2908510609937118	-1.2900422176657562	-19.14453125	0.600741929355275	-0.0346089091140537	-0.4779654769224428	1.4212325280156384	0.7383406307984145	1.946681251889513	-2.571321487426758	0.04253928283159	5.310225216599992	73.62409945067648	-0.5566720926096688	31.02734375	-0.8436899113730213	-1.228050512229398	67.54450841432559	0.6202411356769183	0.2442050040518637	-0.4648200662190525	1.118295720041346	-0.3372959103627529	0.0508696928950418	-0.5894736842172126	0.0583163914494056	-0.2960045577536496	0.6489248056717587	-0.5646778359108736	1.6040113187028844	1.061052752842257	0.4894606592866971	5.14040539297463
1	7.246536275031095e-05	0.0307665539251121	15.10082708590628	0.0787132825362946	0.4237710897581881	-0.6395380547658044	-0.1198463758832537	0.6724048478598204	2.968951584960366	0.0015529654711056	-0.6238567893165539	-0.335235595703125	-0.3044345833333071	0.8416649107224554	0.4133068295198179	1.032423421273534	0.158026355379685	-0.8243282412803348	0.8274517059326172	0.4694143492951607	5.076076777593325	110.16101046141868	-0.6166121400332952	11.22265625	0.1218613076398211	0.3922364418879884	21.76053204825781	-0.4061885153215869	1.776014397017724	-0.0615903091346702	0.6537974870278225	-2.899878908642358	14.886162994615326	0.9947368420975828	-0.4560460921438684	0.0415966568222816	0.7396130636771668	0.1686123373513575	0.2254601218463778	-0.6300000000023047	0.9122714380764652	9.224881924170663
1	6.095446542710076e-05	0.0322693822935763	14.97037865378923	-0.0455748350500271	0.3592131275032642	0.1623263012184474	-0.8634137391237569	0.7027545793051329	2.195246198014429	0.1101139131322038	-0.5696898945045188	-0.31976318359375	-0.2432185394470257	1.322299166611657	0.1895395489412046	1.0037875777537268	0.0875312494084683	-0.6229916791081602	-0.4651393890380859	0.6237757209405939	4.996787922764449	109.4871670776296	-0.6705648988818088	-9.5516357421875	0.3129380880287257	-0.1675023025973194	16.891412343673622	-1.2942484952241953	8.69673521055329	-0.0248190540762713	0.4342244292336106	2.886394676331919	20.7228887832607	-0.2063157894708389	0.3730819595091839	0.1231452398184614	0.5088869577319423	-0.1945290915160549	-0.0309177530201263	-0.3890526315796752	0.2505520652803888	4.222203647659396
1	4.0855458812236834e-05	0.0206011061269831	19.061760456766432	0.034488778246954	0.31696315816681	-0.2590512764540928	-0.3579566027581631	0.926211915730914	17.320483253233025	-1.6544468775368553	3.367436725639624	-0.67047119140625	-0.5312909204524099	6.804431432043243	0.177854654379437	1.2626723387878658	-0.450226743819714	-0.0592883067843987	0.5257396697998047	0.3802893569056972	1.4773428033956946	93.60255404052025	-0.3700473438864479	10.2117919921875	-0.0247843840367019	3.434712742488164	46.85179386434753	-0.5352472247137139	6.1460365666246535	-0.0095154103490475	0.7489422968945296	-1.4369978939235004	2.897875225325988	-0.217777777772274	-0.2379128761828137	-0.0827737829832617	0.5375393874716198	0.5510186226947409	0.8419542994848657	-0.1473684210428261	0.1656821041554023	6.359362604135679
1	4.606100545024652e-05	0.0224355839716402	26.083655673724277	-0.0177826275184296	0.3126488181765116	0.260004860860485	-0.4746040925056607	0.5455509049887266	9.432206634016875	-2.9473841278014707	8.450285076687258	-1.196533203125	0.1773473942475545	6.212793417040426	0.046692487783978	1.2794024728767788	-0.0314200252426238	-0.0456348509511932	-0.117654800415039	0.3945112901123742	8.760658712143972	136.3409268432546	-0.9620565958842848	-0.371337890625	0.2469104771696708	8.644145021246942	33.816934070068605	-0.1692472941907662	8.815244844341759	-0.0508919285676252	0.7083407105579682	-3.833297184020972	34.32238664038237	0.1633333331788291	0.5240724619596178	-0.0318750030968274	0.6841934262707808	-0.0978723806748286	0.9189310113540956	0.4200000000033492	2.0314837047694136	52.393897578147055
1	0.0002337891234338	0.0113232314450667	13.411065213444408	0.0127642383680823	0.2519482835556033	-1.0193596978306607	10.437352091932798	-32.965710081339395	21.61954045528469	-0.0854898738204446	-1.4463879305049523	5.688690185546875	0.960804449051146	2.4020033574560564	-0.8307718066496157	1.6467692630834252	0.7626317495489503	-0.4548933842158451	-1.439941644668579	1.9626316834188569	16.37994994007566	60.80314798888449	-0.143667060459094	-10.221945762634276	-1.0250853280541978	-1.4471837598656745	73.7277258538088	1.4643089556917734	6.082825563137576	-1.0178554913271312	2.223373024347952	1.9233558978879823	8.614208318278337	0.6029824561504395	1.6636557002684067	-0.2672393755663191	1.145150947844561	-2.0645874221040748	14.239158258783316	0.3831578947249494	-0.8277926777667944	17.659430669135407
1	9.991836383979252e-05	0.0249460535865506	24.67570518273748	-0.0595893214856082	0.3916071517698194	0.8771512453629167	2.180191738693485	-1.106228269815961	12.025749681616649	-1.0380227128770945	1.1795010175283511	2.852081298828125	-0.5703546374726601	1.6379913667337584	-0.1870890883726381	1.974290309481024	-0.2633502118109647	3.324146450716736	1.8381547927856443	-2.827358942194103	27.272737821836888	144.07009096678976	-0.6031043367664538	-13.437789916992188	1.0753705423996534	1.1962385458894618	63.9925442780668	-0.82694943040265	3.3074459011809454	-0.1640397018466053	1.0965034622949146	-6.696165258607535	80.99703452537089	0.6263157894496985	-9.184233737268809	0.0259387620858402	1.592830417772522	-11.39139815326482	194.04123744967885	0.6164936701616086	-0.6049062446266186	306.704638351068
1	0.0001201256557755	0.0252443873582337	24.754237654017672	-0.0278331793128452	0.452555157554197	0.5837637906107123	3.093913920210845	-0.5216488020425234	14.94460867442248	-1.7488292643309893	2.59066450433674	4.084716796875	-0.789147085131697	5.454309795729234	-0.0044730929655336	2.089044581213421	-0.1133416837257503	2.0049967495209	2.966835021972656	-1.0893447332755792	18.68902416559387	145.7084805541921	-0.7276257170081463	-10.0673828125	0.7415414581714073	2.885085146567478	70.70587025430949	-0.6073480240430934	2.0036128962501034	-0.206620716826841	0.876309670092114	-0.9415007554362452	2.7728813310109888	0.2505263157864146	-0.1259364480008481	-0.0900430192911622	0.901908371669774	-0.2018880467594007	0.9811732704511122	-0.5894736842257395	-0.0272307631440109	1.9301205018008336
1	0.0001135043013513	0.0236908275315881	25.69451500239886	-0.0357844127532291	0.4236012015478792	0.7994835448731638	3.259296758359153	-1.0941280500893984	17.947533446581424	-1.139305224187492	1.983349696290107	0.407440185546875	-0.3868244731086808	1.5989514935999551	0.0173469753938413	1.9849756449387963	-0.1819377779676697	0.612625012606264	1.726261854171753	-2.4710471269750154	24.491610597496614	136.827439981072	-0.7689363139914113	-7.9837646484375	1.0653215575121875	2.185365551033022	73.53704617951377	-0.707215222537499	2.296296472365439	-0.0971177495331374	0.9203985608734806	-0.8347962446958186	2.069813697590232	0.0176839885969353	-0.151376145031064	-0.0504660962136928	0.9326826805818004	-0.2860173512710571	0.992215646644631	0.9726321357723142	0.439364542193824	10.790653171017125
1	0.0002344038437175	0.0350693747698312	15.387027523550492	-0.0513426664559218	0.5548628713307748	0.0487189992775516	2.7004383019474507	1.3033023698324766	6.606514570640535	0.1938763636438028	-0.0021998459471332	4.86865234375	-0.5929296972591203	4.127142133954287	-0.2307350365442537	2.3268863403949567	-0.006996281063503	1.263346307262078	1.5032415390014648	-1.0990380009290477	9.531208466041436	124.05087252196554	-1.218056647848271	-8.380889892578125	0.4769756815260148	-0.0708311444257359	72.49246610759482	-1.2017984249569358	5.474771821068158	0.0152585437675029	0.6506607776241988	0.8900203687718137	3.3136880264328634	-1.0094736715593875	-0.2843581058118714	0.043084511073223	0.9646633001805054	0.3075488354228221	3.6679651415889176	0.2652631578626627	-0.0379720765530283	13.454397803320662
1	0.0002145918854395	0.0401115361257691	14.226484650490418	-0.0497884952123268	0.642603889959515	-1.0222385087845711	4.890553768135455	0.0972476823324766	6.0827347855196985	0.3050085966448475	-0.0698659463793127	1.02117919921875	-0.6402661958707536	2.379837368883466	-0.0113693503660463	1.8710401823805127	-0.3267980564402935	0.2862900360209441	-0.7554082870483398	-0.279929449588679	4.622116361746114	134.8745190673757	-1.2405732350179957	-12.987800598144531	-0.5006975002936304	-0.5973437310317418	66.49976462838647	-1.208383485986527	4.787416827442614	0.0785592635147393	0.5915272483618804	-0.4037913260128679	2.301851251481248	0.3162280701617499	0.3658376972631204	0.0713962519641877	0.8171414789327054	-0.4774389330496433	0.7188340813195357	0.6690526315606407	-0.7047493304431676	4.386039034932308
1	0.0001461191340444	0.0328417808834685	16.308397265275502	-0.0056003576351821	0.5020405345128773	-0.9651833566441972	3.8227854610756	0.3152500016684141	4.304417048584604	0.2224901435585026	0.5230883682708876	1.2584228515625	-0.5417654326846996	2.8062158034249074	0.3366080494600034	1.5872324805785167	0.0241726266639266	1.020518368902246	0.1521453857421875	-0.6678604731640796	7.723889313390227	114.73090763625387	-1.8256815559899968	-3.754638671875	-0.5730459533299953	0.5123231602233087	48.62325206099975	-1.0111167528682508	7.160227983324564	-0.0328251269483346	0.5713931260086211	-0.6145894904137583	3.527755165178706	-0.1328369268293789	-0.4229039954551112	0.0829023248379277	0.8032042890539736	-0.263154223790604	0.9621501671054652	-0.2259648323236001	0.1078702698901346	2.8819237537750086
1	6.02503519753049e-05	0.0119004533250078	19.714548344598757	0.014527888354862	0.2241888257404688	-0.16918119681691	0.2786111550132255	-6.023876585245649	23.94875526939481	-0.6265625654982396	-0.9562214365406984	3.1357421875	0.3002258674615037	1.4508870070227062	-0.1336764125150942	1.3754165396497595	0.4744661112614607	1.3741718082359182	-0.0277214050292968	-1.2388824483276013	25.614227498198264	72.30636568602804	-0.2567862319866852	0.4951171875	-0.1539258236705316	-0.8833036687692131	59.07156066722151	0.3268759681476185	1.5955725308029645	-0.2307097423328532	1.1057486679661357	-0.7152411598420815	-0.3935001663801816	0.0	-0.0259856131910992	-0.1526037480367532	0.575811414590811	-0.8226969944846914	4.974464491621241	0.1473684210482702	0.9423492289224392	24.423525863814863
1	5.397157003826709e-05	0.0231797274122767	47.2642456472179	-0.0313856563624277	0.5212761660024391	0.00812661251342	1.40294164700155	0.8986392838949766	5.629057582213862	0.0249812654959437	1.9463326362042368	4.04345703125	-0.3708743477068227	0.5118055003837836	0.0242897244172788	2.0449870690231977	-0.0433799365641966	-0.0968389923894905	2.7183094024658203	-0.5508060458840491	5.10791736961899	225.6294400268484	-2.741197660962833	-14.234619140625	0.4372977586588783	2.6018771793785853	58.862958718211054	-0.6125933962407009	0.9476031224174184	-0.0099405115636064	0.709445865617913	0.0311997394774308	1.1339228108220136	-2.177635849420767e-11	0.0694999887567049	0.0170116365789374	1.1777988606066871	-0.1678156838041304	0.2254780512956191	-0.7368421052195515	0.1896157122565983	1.991137296337112
1	5.25821224750009e-05	0.0161443643638667	56.39424673434706	-0.0359487437759722	0.4894971402954998	-0.1423074897094026	6.029536968361542	0.2920413835043516	6.471748074598629	-1.744026092896657	5.173231588002924	2.3311767578125	-0.607124049757513	2.0635586371393795	0.0325714321809507	1.8703770898478356	-0.2208072694262701	1.0762097610785335	1.8631362915039065	-0.8457363548361072	14.98110612865561	181.5449673705984	-2.0431089164450413	-6.041009902954102	0.614488520039524	5.525087077239634	63.03366113791164	-0.9562081817363804	3.3123422085766	-0.0269445601460986	0.6493245089037101	0.0728478437989993	5.6042680362528365	-0.1817543860194517	-0.6571682556409122	-0.0357481474963834	1.0713629354993903	-0.2450520988906965	0.9742412992481588	-0.233333333377832	-0.0098847179993026	3.969774144325554
1	0.0006629108184037	0.0244838157931083	22.485595582926532	0.0298191499308915	0.3849409012784691	0.5825043046747739	2.197397074232173	-1.0865902082925234	21.09510298620266	-1.368367669607028	0.4342893399109222	3.4451904296875	-0.031636487217905	3.55360760590595	0.0450900765138364	2.025005912043885	-0.0009440363440719	-0.0828725703894375	0.7465438842773438	-1.192207400803614	11.33868423917846	147.75825281676535	-0.4092386038306886	-2.06298828125	0.98118808380723	0.3635209445888354	70.14852506077646	-0.5614761911010449	2.45269802399181	-0.2025113617670648	1.108615593717707	0.4247548202909365	11.02989862192461	0.5988888888640345	0.3851454132179395	-0.0763689302237172	0.9310421735890806	-0.2478777047851771	0.912865551237446	-0.5157894735654791	0.1020059966128024	3.2622149051926206
1	0.0001777152045332	0.0245440334752034	26.287538086358506	0.0273994427226105	0.5699972105353455	0.050816772089488	0.6453030011187941	1.579088318648676	8.852612382687179	-0.2128621544564014	-0.9451931868934862	1.691650390625	-0.1994208222155279	1.7284169665149145	0.9307024977847004	8.188693490852954	-0.1153391403080145	-1.152295713280367	1.5607795715332031	-0.1294435526665866	2.237725072835301	137.5406864828455	-1.1320700703508708	0.71173095703125	-0.0377172197621887	1.371150905347613	39.18712111235303	0.3682690391038821	2.370169053596598	0.0656101303931806	1.7160126278016796	-0.4885967456346583	3.3513543056620545	2.355643275111309	0.0575913759889135	0.2145838293124244	1.2999675092036165	-0.700945604645221	2.457064079408532	-0.6087134502499203	-0.1485364584605359	2.1277785645721314
1	0.000274341099812	0.0260041523117289	14.262359075238685	0.0324135939766914	0.5741201411301675	-0.2455081264768135	-0.1778419123700825	-27.53304852217164	19.700376705540943	-0.0514367751333357	-1.087029853394713	-16.64767074584961	0.4367670624720446	1.812322607245424	2.2099349997683437	6.3883435741085215	-0.6457912149081367	-0.6457097289239524	1.3614110946655271	0.1288781701511939	3.0021983903253195	105.1041630453455	-1.255632960448026	21.48602294921875	-0.4212031057734651	-1.1364341749396314	80.54553265736261	0.6190662154338339	2.9322986997774487	-0.0212325371747315	0.9428922271021768	0.3099268281975216	2.254975853462076	1.645387511008192	-0.2004164892319841	2.836167250814692	2.266740374857541	-0.0181347384500285	-0.4695394419078535	1.5400000000087974	-0.1540625292078648	1.5781948876338276
1	0.0002823617821429	0.0361617943149624	22.729178635838053	-0.0154094070248138	0.7162362309341043	-0.2014140515033377	0.8994562333523044	-0.9554118034216366	10.42572697351292	0.015380930606865	-0.8758923419419391	0.6807861328125	-0.0748839662531136	2.3922391697225165	1.406801512066927	10.816597522704075	-0.0160071309421706	-1.1327234596902545	-6.437812805175781	0.1747052458324344	5.685582306247715	182.96020018523808	-1.3544571180055167	-0.2269287109375	-0.2059403554938271	0.102182578102616	56.36806911498349	-0.2781703809909719	1.574400669683794	0.0073319027690252	3.4615707411706453	0.5300553823018942	10.737371324909256	0.6766666666432841	-0.0136433549648479	0.3454206117684475	1.7340483738673782	-0.3384803389450866	1.2084851057275974	-0.9173684210890628	0.0670278511454188	2.47711857262444
1	0.0002466075060974	0.0237736094123593	14.366798723319818	-0.0469596742263235	0.5583029737406382	-0.0034444794380911	0.9424299614950068	-26.18218792646851	18.235694635482165	-0.5901494556283157	-0.881759831083254	-4.61077880859375	-0.0681367498417526	1.46220360589106	-1.0377900101498698	7.500134506010389	0.7328304478087675	0.0016713511745085	-0.0348129272460937	-0.1444512745716066	2.680423858223818	110.2290524191248	-0.4920211696047172	-0.3416824340820312	-0.2579436160098185	-0.8615457684892665	77.37454160223184	0.0565417431396267	1.352347881778741	0.0630201625088879	1.1286517426494431	0.359589566321903	8.20107463572535	-0.3900555554388321	0.7470039280496327	2.7686391486102675	2.0006912890708564	-0.0567349026848458	-0.4735243155677957	3.19541812865614	-0.6233702538853494	2.124681592979417
1	0.0003293582037231	0.0472512409621326	20.74056315780002	-0.0810961249136887	1.0534974676371516	0.3400130344851065	-0.0531168438965314	1.3444234016564884	23.034883301528357	0.3363573599300681	0.1670064421470303	6.1683349609375	-0.0827368977110189	0.9515300482633436	-1.818998048479948	12.99415895416236	0.0349876736556659	-1.0091180401476687	3.219712257385254	0.123505091339213	2.8276172249432223	222.68457686370488	-1.044191338909552	-20.794921875	0.1978860971936596	-0.0022410973858364	118.08418647344584	-0.3216788605855597	1.0085514665866322	-0.0465142510738258	4.531762591554636	-0.1087635318333521	5.339747923842168	0.0	-0.4071595089516293	0.1148740299851143	3.361900431684692	0.2867749346878142	1.4167380330954886	2.1773683277168607	-0.4065443145658625	2.5900568599535863
1	0.0003513065927764	0.0345899081212073	12.924814397577324	-0.0335741553609669	0.769485221902873	-0.0401550348076713	-0.2996526192387354	38.08584796220337	24.190344589467376	0.1931519397070926	-1.1111799967492166	10.7275390625	-0.3071855781302828	1.161434384721264	1.7906859419985677	5.66815581496147	0.4591357858963936	-0.477074614120637	-2.559394836425781	0.2676575814718765	4.770932827467137	45.301306600033	0.2158942664158444	0.9283447265625	0.1426940450253757	-1.0234996118928867	100.07866251549002	-0.2289365853006078	0.940648066086078	-0.1360689069438923	2.7878036064413383	-0.8668675340901445	8.468587717482713	0.1105263156255702	-0.5032820255134014	-3.6026362198076365	2.793479575715468	-0.4038296225190755	-0.4088493060657829	-0.3831568280367179	-0.0012717048419782	2.1900676971701283
1	0.0002937782382721	0.0486757789718014	12.297666637049357	-0.2073477690917522	0.7724852810187917	0.7686693811266514	0.3216063540692095	0.480547058883051	8.497997435341613	-0.1235942742383367	-0.0770988196733712	0.90771484375	-0.0887341506056197	1.55739930017789	-1.337938232745323	8.20749258365262	0.5942226314847443	-0.2555877183909261	3.205851554870605	-0.1011757304606982	1.0059479148432215	130.1289547628748	-0.4150439526441951	-36.17449951171875	0.509842295926371	-0.7176934149234477	43.60907687719879	0.0327136990704573	0.5976321933287765	0.0423319066202757	2.3953020243339043	-0.4607156083906408	4.267519610121389	1.1531578947383514	-0.2831476313220071	-0.1833817756137931	1.3241334383629584	0.6278585123833665	2.2391168430637807	1.351387538777499	-0.1329562599392535	4.308527019046728
1	0.0003571119572263	0.0532754244498796	12.47806669293863	-0.2293557293206953	0.8366774737479786	0.4077784558707565	-0.4560839839697563	-1.1474284049841366	11.989632285020631	0.1957323060726849	-0.9059830331378138	10.0054931640625	-0.3191009292310361	0.85321773814906	-0.447470376665983	9.053621522188475	-0.025642560449458	-0.8751563225888388	-1.6645736694335938	-0.0964642377787766	4.673283061472967	157.4881962484705	-0.570635482663125	-23.8687744140625	0.8898493926612038	-0.2544808586894893	47.25231919968438	0.0230329805091201	1.5133483109880297	-0.0034373279986966	3.334364837575667	-1.5039603564289206	12.630257475291568	0.7435555555802607	0.1582375967392278	-0.0895997307415759	2.2377613783796613	0.5229337939781148	3.566791746976243	2.6853801169372544	-1.507255237641279	12.45683391140533
1	0.000442707703961	0.0576683264842655	12.201967645170749	-0.2692157061794029	0.9563829059533322	0.5923551879168459	0.07498461711317	0.5422383430627384	10.558168683315268	-0.0660610612979277	-1.192300966524568	1.5059814453125	0.1758570625904492	2.081721763212048	-2.4483334519223305	10.09104489622161	0.041120862401344	-0.7573385103270023	-4.4766845703125	0.1828499683472047	5.864158854445531	167.623816365658	-0.602718533637501	-21.496337890625	0.2491330004469676	-0.0010976474573913	44.682444752687225	-0.2494661237905075	1.4239664446426188	0.0722306881976072	3.020836505188627	0.1351441582083835	5.315727881202585	0.1526900585102657	0.1451465205036729	0.2693273947635219	1.867618036786864	0.4384777033565353	3.095056760545733	-3.513918128684691	0.178176642349008	2.1524753526215923
1	0.0003829745409123	0.0476786727022197	9.82434140343264	0.1237315971679851	0.7867326438020769	-0.1093533395405956	-1.1939124636400182	16.26379596025024	33.10766362649516	0.8791274962893402	-0.4969950444707285	26.4268798828125	0.0662931997670054	1.685066235916158	5.17973928672513	8.69182596822517	-0.0816376339096466	-1.5785418401345224	-7.194671630859375	0.1600946996594103	4.30686836944628	92.9896610922205	-0.9262335323957376	2.2073974609375	-0.2343160712834142	-0.1398210183114301	82.39157985544509	0.7065908904451325	0.3496984467732327	0.0629729283765525	1.8581152319677168	0.9261153791527462	9.39369005625962	2.4126666674064072	-0.8943974681277269	-1.1584458845881125	3.708569017244818	-1.045772627579929	0.257444389569323	-1.073333333338045	-0.1676056936393842	1.096859388525759
1	0.000169899772382	0.0265556354953332	23.073015085361064	0.0576866327713352	0.577397802157649	-0.2890389546355741	0.234686168822944	-1.9899805900427303	8.322922103702156	0.2011630884555509	-1.0557068265764709	-1.92889404296875	0.2459431212353359	2.951452990745795	-2.094116876299772	8.95880207043286	0.1714770420519495	-0.8719770432128109	-1.897022485733032	0.2313226913386131	3.680252040460371	141.5002354330408	-0.5269288681090492	6.317901611328125	-0.2870295100667077	0.3519296958266271	41.978828375793405	-0.0170268783958825	2.521040884713043	0.0730179126686376	1.9836483917211625	-0.502928811791478	5.4582622551496485	-0.4723973871408611	-0.3942245035336446	0.1449301837885285	1.3090444153860556	0.3032783711695592	3.1132912640413903	0.5094441399944096	0.4324796622404033	12.763075794501145
1	0.0001343784718741	0.0189245164618726	17.651191508834824	0.0822087196619643	0.4185774082431068	-0.5135461564640643	0.6362260991889719	-21.66662396162476	16.874831391829268	-0.4546962395632144	-0.6072042865500027	-11.5321044921875	0.6924455781655681	0.9217829737989428	0.2123139403506184	5.995403773677854	0.0894719293968588	-1.012488880583157	-0.58795166015625	0.5919694178797669	12.428949612750646	93.816443318783	-0.4954263009465706	27.8297119140625	-0.7841404078071538	-0.933579298300923	58.23041406903755	0.9391603421872602	0.7245697875418684	0.0421823301232608	0.8443407101965753	1.406081081902209	10.434028887436693	-0.5976611478060097	1.1441797776884697	2.4047524959785136	1.857480586744	0.0873006931486165	-0.7620061554942961	0.5755555555480854	-0.4482170504565639	3.0160863823015243
1	0.0001499048440125	0.0225393595224093	26.27822856538241	0.0012707385913914	0.5942934315982449	-0.007955353929162	1.1907392574668818	1.9625264290002384	13.950677125894764	0.0377819761092982	0.8204725977410781	3.05322265625	-0.2388104603401072	1.3016693402035675	-0.7810229756192302	8.3219052009406	0.057382312328528	-0.9586698882168188	1.84089469909668	0.0561288818922329	3.9650409873214927	122.67467390960331	-0.6105994321032444	-6.0780792236328125	0.2439993288082864	1.1712873222733484	53.696236789252616	-0.1222725565990551	2.143382039971819	-0.0071215374120068	1.7116744504473584	-0.1541371141060739	7.4010820510653375	1.1678947368694503	0.0307741471832993	0.0956499300162104	1.897851565712129	-0.0054666552685119	2.159944381692013	1.2976608185510172	-0.8438518231520896	6.048902233577779
1	0.0001223348928527	0.0174038003372626	53.04970311721589	0.0569848505835821	0.8371956753425336	-0.1662548382917821	0.2809008469296508	-4.791181456741949	16.8195614413339	-1.143844656621549	2.510888041482444	-1.16558837890625	-0.028650620952191	1.233907363656292	0.2088735602541829	11.875983212256772	0.0020444812005465	-1.189395455739725	-0.4311323165893554	-0.0797445885727039	2.7550981234354843	185.71384322112675	-0.5469023780276571	9.6341552734375	-0.0904338992628856	9.377088224729883	72.27667324606207	-0.2172367036942187	2.2590945099586985	0.0680505259723558	3.098240324112988	-0.1532192993174443	3.07699386752825	1.4792719306028506	-0.0058835881938002	0.5795883034475144	2.1151227842615508	-0.0241906061768306	0.9359456033951176	1.2264343485364124	-0.2065094650081015	1.4037309287261222
1	0.0001484677624751	0.0203491777212599	44.4031659922557	0.0395822669523073	0.8379195477980491	-0.151124615786754	0.2462816153314899	-2.819837462601324	13.978729520953106	-0.6377534329244942	0.765697826685662	-2.599365234375	0.021682783445321	0.9483516100586168	0.5474255583926106	11.513377375759408	-0.0033888761579743	-1.1895406074689028	-0.7939281463623047	0.0005218963808117	1.7142679095176367	189.21596419280644	-1.5469072461611195	7.7774658203125	0.017735259301267	4.591072499915853	66.00057788985933	-0.1434943379833247	1.0084723498724824	0.0700579514124464	3.189398732917214	-0.4251454690342183	3.7717007962790223	-0.5012571108253923	0.1940855622815701	0.3900049701004757	1.980608903603883	-0.3245869606980706	0.8024418656262529	0.7730701755983351	-0.2128667596470267	3.054792734769756
1	9.65151246637744e-05	0.0136836781117823	69.83205992936385	0.0109848274625399	0.7900294518401336	0.0621396783059442	0.409895075103476	-4.553937804398199	18.388985143523023	-0.5816019944505322	1.7309967818845933	1.4647216796875	-0.0260436553810596	0.8961411491503481	-0.0465638138608072	11.940721016210649	-0.0085976112890798	-1.2310064333128672	0.288818359375	0.0073797707746146	2.0861551047572786	194.29686319297429	-1.2178928045946813	-0.453857421875	0.1309796707440096	5.64177520655589	75.64127802794647	-0.0899966693165362	1.4752209781049967	0.0743404497763509	3.336004717502837	-0.0839148269476149	2.4877013431639603	1.5383625729747423	0.0732636978559916	0.5474301884897894	2.306662525793747	-0.1053222198799583	1.3328620146887604	1.784795321698156	-0.1749105492215612	1.6642424724603182
1	0.0002971206184411	0.0339083905035635	19.149456552200057	-0.0077448620777329	0.6671469649293992	-0.8599835307789268	11.323466256305093	-3.399061095413824	23.15892410210674	-0.1998611787622705	-0.3190185873836495	-5.925933837890625	-0.4713701380821541	6.563006932362032	-1.594613979037199	9.927559090952444	0.2987193199810594	-0.7208611740831223	-2.3221511840820312	0.8572789378796949	28.849693992357302	157.21812331145878	-0.3874939999123793	-9.970680236816406	-0.8569857808025757	-0.1637747216644633	51.729608546002616	0.3836551693691555	5.401414911268733	0.0611032702922945	2.990778945035804	2.635488328071436	24.12234108585433	1.039152046236333	0.1669004281641929	0.1860784069116278	3.2906680683956635	0.8902052294587561	5.111589455613863	1.6216688772609975	-0.1604961618725877	17.17295406465337
1	8.02203452081612e-05	0.0311041418395239	43.80835547795404	-0.0366923519597621	0.7226534630247867	0.2487646545855589	0.8111591259961219	0.8850117805627384	17.265100759247666	0.2369651130660681	-0.5095928220034098	-1.939208984375	0.151927541593623	0.1967490113589001	0.1177561782046223	16.254079809293362	-0.0022304419395873	-1.3369320261726596	0.5711898803710938	-0.185139855932955	0.1473526342688709	283.3273075765955	-1.900995540147124	-12.75958251953125	0.4960372123796326	17.129613968676274	58.65829969197195	0.8174430552230747	7.001670469278629	-0.0303604049230651	1.0644070368803904	-0.0139123193721544	0.4665159610692235	-0.5092397664522057	0.1351850363553592	-0.0580997307477864	1.7025619666176468	0.0905547890020402	2.3695132201035074	0.4093567241420626	0.036372247959228	1.375035691342411
1	6.248201011455588e-05	0.0204000566639816	59.77623428605185	-0.0006375485656917	0.7129048672010989	0.2786961348645731	1.5169996884719883	2.0744720581201115	21.01104021487057	-1.3486058647644763	4.839043502905501	-2.06298828125	0.0705209816995284	0.1167762075239302	0.247337629620638	15.16139442824991	-0.0091425977606516	-1.294512141211969	-1.650390625	-0.2353680810910295	6.934922829833338	261.11289107268925	-1.6885595181905753	-1.526611328125	0.165114434106377	17.030644168415943	60.28664004955443	0.2589339950839081	2.5948963938571787	-0.0145056600444107	1.132341314538185	1.1705110432286876	44.40696633839673	0.0884210524786763	-1.8651589018400057	-0.1637877649248535	2.1418608705884283	0.9143077418355752	3.541869515419389	-0.6705269893051788	0.0311431527288348	6.996378583286294
1	0.0002935602927926	0.0393495183915192	10.821630942378528	0.0689805557529759	0.7960216118467053	-0.3523915745168635	-0.0205129365034135	-5.719724547562262	14.721105235110988	0.9237455902249572	-0.2072353083839018	2.8262939453125	0.3344143956275587	2.3582541662186656	-2.45324296730319	5.168804389688107	0.2518180110230053	-1.427487785099115	-0.5721569061279297	0.9153129307234938	4.981156186030839	91.57304274505252	-1.374579004739532	-29.1912841796875	0.0882729883173182	0.9248311462199914	63.1441797113708	0.3984079816028717	2.242363494143199	0.0342549796957024	0.3530234293260126	-0.1140436586390495	-0.0154547501535677	-0.8842114864159987	-0.1322673332160185	0.1739630222938732	1.336921383221576	-0.184185450914627	0.3116284450123716	0.5010526315837289	0.140389440724157	3.306129768494332
0	0.000266701032828	0.0321609428532343	22.23898715457525	-0.0201471639992378	0.5823349634863263	0.2867604189519373	1.730646868141442	0.5301738147558306	7.241001372860829	0.248851562263405	-1.0799199382103242	-0.7220458984375	0.1517541372740123	2.391657696683206	1.1672922820909364	7.524494965743989	-0.0445966440765491	-0.9190549176419824	-1.857414722442627	1.0484767560031734	8.389001544496608	146.83232346200745	-0.7536663243860782	-5.425014495849609	0.2471811176814997	0.3440949333030794	36.80804652889679	0.2686597456355567	1.4033297308065698	-0.4292783036966814	4.7695472805996735	0.1515558675078354	4.297172792206172	5.636842105335101	-0.8504326571060046	0.1083055177543303	1.459463169428198	-0.1761337737704822	0.542106626104276	0.2704210526294281	-0.059603410990012	2.83062948409996
0	0.0003146503379958	0.0229152209369081	9.52595414610616	0.0207761203950181	0.3030401611063588	-0.3090639153027296	-0.3357869641136375	24.19562486456052	22.002334285153392	0.440185647179053	-1.272132091885495	25.57073974609375	0.4474326878825366	2.174237809513917	2.1493224353654727	1.0476233059130449	-0.8355914957651677	4.792789107445772	-0.1376399993896484	-0.0033117948490447	7.41469584490663	25.62660446786684	-0.8023809803811651	-11.6146240234375	-1.0917825394051086	-1.2365919320904788	22.683610707327027	0.4913217477524085	0.206048756306564	-0.00467304053764	1.4281654585331105	-0.6384244470955628	2.4653682049302783	-0.4052622315725274	-0.8350829336812058	-0.7719334603744591	1.1524432270393212	-0.7948023525139291	-0.0316141678979868	0.8166666666199929	-0.6240604504239247	1.3358591140468383
0	0.0004652895156508	0.0551383154625263	18.41334957000093	0.0239143165715707	0.8983203058498108	0.0597159789570851	0.435737339260914	2.115005052548799	9.945388472150697	-0.158259738557707	-1.0070741281672535	-1.676177978515625	-0.1950136293498644	2.7319278031170864	1.54214803885058	10.044262780756975	-0.179180922048625	-0.9578361259503518	-2.130680084228516	0.2811690282773933	1.7702992771053705	244.6038841309528	-1.2842504232549996	-27.939308166503903	0.5620704307998101	2.3399109807634764	58.75855736208296	-0.2445597770191974	2.262773103940453	0.4288593481257012	10.7129416075428	-0.0557397282111694	1.0092924688442926	-6.793684210501512	0.2466202785176204	0.0577224100730133	2.294730795598557	0.0666324216392334	0.5911116505244136	1.580525911936773	-0.0415583595543378	2.0763183484146817
0	0.0003240380741233	0.03403152337894	22.270798100886815	-0.0026232135134218	0.6384602666900654	0.2300994232612721	1.6424936460435364	-0.2743916149316694	19.1185656903198	-0.2916983939329844	-0.2470983166314471	1.3615722656250029	-0.0534070052792094	3.684152726500898	0.4366082401140077	8.045097260191094	-0.1652379444140979	-0.8939427850739592	-3.1589508056640625	0.229834184799939	2.322410455108232	176.72661057138245	-1.3361918938912838	5.14715576171875	0.1402084913166729	-0.849227686938216	49.16658276508295	0.1775056386095008	2.544270177966775	-0.0143795182706121	6.601754903365526	0.0154466384940532	2.9638419398639333	2.9031578947423142	-0.4696205230513382	-0.0038464158396177	1.8993121338625656	0.0769797122301341	1.282361892848368	1.8421056757910383	-0.3550789737667019	2.9175486738493883
0	0.0006965664888014	0.0336749663788974	9.085938860631408	0.06451767567088	0.6668685815617288	0.8800538913357732	3.724774618148152	-22.70700880243167	10.271730535385563	-1.955857845631988	3.507890248146292	9.778564453125	-1.0521991170040796	5.452920768117238	-3.190507009519781	4.425001924513859	0.0145301595353931	-0.7567893135904842	0.324920654296875	-0.828496704376632	10.369634889843631	83.28583756112856	0.0118232227407491	-28.4898681640625	1.2156153488425436	0.7280831850040763	54.20863902481929	0.319884797309919	0.1065808336577398	-0.4617276964083023	4.728947304678378	-3.719221825480339	15.471098536487249	-0.4494736841628945	-2.1668227195283114	1.302914717763388	0.960588157768332	2.2522754808399394	10.636631027097462	0.4863157894767012	0.0166323192226385	9.6438365583486
0	0.0002052958433391	0.0257661951081774	22.52388055451361	0.0174336468654883	0.5764650515466424	0.0527271584458464	1.8005844866109468	1.0999751453222368	6.472389854766265	-0.1911812086649661	-0.920637196100401	1.04180908203125	-0.0265179383147486	3.912695900216601	0.2682837695939882	6.680844873484358	-0.0987975559366741	-0.6763253738584658	0.3113822937011719	0.1810592237320629	14.250457216219328	133.38977280282776	-0.3475007806010162	7.8187255859375	-0.5408374008361142	0.4362243714417113	32.180835045501986	0.1861448980597892	1.7783525618681626	0.0218131738201738	4.121017163476775	-0.2705249219340556	4.0982579057921775	-2.6342105272484213	0.0339568646501438	0.0573681568120035	1.2769557307192527	-0.5571546158463476	2.4802379189176804	0.1827775317390886	-0.0137867241318181	2.798821676013352
0	0.0003272514442758	0.0244744785869823	9.029618832392126	0.132376972035052	0.3637222193964445	-0.6713760910821608	-0.090554110250697	-50.33081861688479	15.956492930404968	0.9306412546489308	-0.4516491560773064	-38.41574287414551	0.9435606403642316	1.5913572928035014	1.8647813052995548	6.197574138639696	0.1709628666380774	-1.74873536464349	2.6038780212402344	0.5864384851736302	1.3942027322135755	90.23602524423404	-0.9426781041551664	43.529052734375	-0.4201175578229205	-0.819622490826255	34.47778742037915	0.6170145380170703	0.2521130802162097	-0.1217884251528074	2.33631956085198	0.0236749561941899	1.5762277151436055	-4.310526315855108	1.9799473665148413	1.7713054060232158	0.9560837036187192	0.3514756460083728	-0.3100479797703341	3.1676023392000903	-1.1584095201641451	3.807604543631721
0	0.0002232420812661	0.0258019470190793	39.27378654320164	0.000442916686449	0.7584160837735227	0.2733370066386495	2.3049183459095817	6.818717515927705	14.368731501229693	0.1847570751923815	-0.3968266856436298	0.046417236328125	-0.084671702035523	3.54878072679001	0.0503930301530702	9.709570489754936	0.0886441997173359	-0.9778799878864604	-1.3638488054275513	0.336042218878749	3.5500142011678832	207.6773361268024	-1.7017865678218564	4.79403018951416	-0.3496724953466397	0.591180838146999	60.91495956026787	0.1087188235960481	1.526717618526107	0.2515212914434386	10.715153823919932	-0.1239345835627416	0.9253804476785632	-3.4078947367860826	0.0096357478930731	-0.1454051443821549	2.1359258900968943	0.0795802786096896	0.4625620371916032	2.383888888617954	-0.1797473352562164	1.384901986911581
0	0.000230354420328	0.026895207641277	27.07775391958856	0.0041479550796106	0.6644361743417273	0.2132712787569091	1.4032776819142545	6.718940294248018	21.92081458803752	0.5016354248448909	-0.0020691276781859	1.526611328125	-0.0483414071273385	2.2034264932366976	0.6049261243207795	8.547574800921046	-0.0507352493338894	-0.3599142156991433	0.6683004200458527	0.253598717136637	3.95394121787325	187.72987595224183	-0.6220771504083858	-4.6597747802734375	-0.0305059078358624	0.6738394581724525	55.64134718630309	0.0864486040510243	2.5090460452941747	-0.0928815425622771	10.656572563172215	0.191421114528108	2.01169186448126	0.0	-0.0101987561907548	-0.2508499130210233	2.250764730209671	-0.0588312326523101	2.733514060426369	1.3226315789413785	-0.3579694274078286	6.044228016726885
0	0.0002542963827187	0.0306468856077233	32.00411834707949	-0.0258694830610211	0.720420754783632	0.1833745682562134	1.0924836364024402	0.5714335803808306	9.480720522788587	0.0052054157663353	-1.1089868266908258	1.0521240234375	-0.0600639185981529	1.2068283586010682	1.07718221853808	9.898631284021084	0.0098822879737597	-1.0006839579480733	-4.021658658981323	0.1502345849247667	2.509001508068137	217.71387329721253	-1.8809641087286868	-1.04180908203125	0.0384280170197006	-0.084998093749566	57.77585302121186	-0.0051755670698446	0.9311264251904654	-0.0097742551127386	11.03034393024315	0.0886912518926495	1.011806420783286	-1.849473685589484	0.1956830954343527	-0.0129860919376971	2.041529240907587	-0.0264128691198221	1.7567728075806106	0.7478948126636139	-0.116335800883164	1.1982943085156523
0	0.0003414486304557	0.0301409469877761	13.869504127895206	0.0527504276898018	0.4994090295518149	0.1010738974595491	0.4717075476491281	-43.92484327508792	21.938771128716912	0.5228199705408038	-1.2681845457730656	-2.418853759765625	0.4470703666064435	1.3257693452635402	0.018140241609369	6.487582327513997	0.2247475992836298	-0.4682060266020875	-0.6369476318359375	-0.380469410573926	2.880440204845328	139.6981529297809	-0.6643327117463917	4.86865234375	0.0727169956602315	-1.1521476015338512	43.46292361719976	0.0624796192507312	-0.0844841124801512	-0.5328471296026129	6.368076661445796	0.4445945932710329	4.523770942698288	0.5010526315728292	-1.1136715318600023	1.4590686044046588	1.803414635674216	0.620589143690986	0.5885345144512502	2.704211452540052	0.0013238082622765	1.8061658979950823
0	0.0002214722889095	0.0300605388884782	20.388486494746783	-0.0934169203849584	0.5558899043408708	1.1624964324895142	11.921300799999772	2.1198649768652054	13.734372411115505	1.441300339316487	1.663339389047393	-1.0108642578125	-0.6551612422803036	15.674741784883484	0.0725230426652772	6.721436380832864	-0.0803194627064721	-0.6821758460528478	-1.1381893157958984	0.1739591564959119	10.080133578979051	133.18625107431214	-0.3409557194364524	-16.6070556640625	1.5347052384103472	1.552679204895509	48.306796282475865	0.2709917332905157	5.730758640589832	-0.0975576559260331	2.7281477780701007	1.828960438378428	26.8248562316328	0.33894736879326	1.119565689002841	-0.0731379220737759	1.789374754033857	-0.3941964519405059	9.337792605202116	0.3389472942088295	-0.4828932470786152	11.831605744377615
0	0.0003045635777453	0.0396974088426119	37.94669488189033	-0.0941316374860585	1.3238253603649053	1.0108341070860998	4.1147816573521006	-5.490330183046904	27.065526697823948	-1.749197892842158	4.3526566363278505	6.9935302734375	-0.4092460947771497	7.849605907486014	-0.1141377239362852	15.128059651463222	-0.0138555064476627	-1.0342181440405382	4.658485412597656	0.2853766235794097	15.0619398081809	348.9549888672809	-1.1981597868178966	-33.01006889343262	0.9971900081844004	10.78291287158318	90.48393851153354	-0.8725786449101087	7.323481227413005	-0.0738936883277645	6.647985357859269	-0.4113754480939885	11.403122965874523	0.736842105339333	-1.2867496558739553	0.4235220052191202	2.770823711498314	-0.4353555229429182	2.195717256577754	-1.9305263158488255	0.5410737419828338	7.678070553136562
0	4.531818428644809e-05	0.0286967486244857	41.39112967422784	-0.0099413875162481	0.3860266470814595	0.1201367208258781	-0.3274158930244994	7.439200914365205	15.144795619784611	0.0989493778618159	-0.5425673138486666	-2.3311767578125	0.1854600608129229	0.0703579446443809	0.7292451114518983	11.1922456873724	-0.0534506306590885	-1.1180491920318405	-1.5955924987792969	0.096947970665482	6.067183098106945	264.6214164795856	-1.110275188320926	-1.2996826171875	0.2470677669903081	1.042515272795892	22.58498989346769	0.403042346907255	3.941112351570341	0.0653978096669702	1.9550334242805163	0.095031171915733	1.3247990438277868	-0.2726315788352629	0.0342083003383809	-0.2426116139775798	0.9626337657727372	0.1789845917493586	0.7806660955153331	0.0736842105350579	-0.1323195339347713	2.550689033083638
0	3.849821448626506e-05	0.023929295406706	43.24540413220704	-0.0077504654547913	0.3680397798189357	-0.1257995945491977	0.3215765441364309	-3.186180555361357	13.944664369283634	-0.4507463284291843	0.1125126876616322	-0.38165283203125	-0.023499005054896	0.1039417775173903	0.3747929782731874	10.46221989341006	-0.0244581954337277	-1.07052308627702	-0.2378883361816406	0.0065183535297922	0.2019728173180257	238.31434860849183	-0.7657360940478732	0.036102294921875	0.0156772428537126	3.049034778430313	22.16701272495758	-0.7696766426890423	5.334465496709974	0.0058836740361762	1.7706615315510776	0.264666955125196	2.8505450442418514	-0.5378947368049456	0.0164597024833377	0.1975807092209617	0.940136743935308	-0.4791334221544698	2.2863919576047973	-0.2284210526830734	-0.454826775401933	10.957252158746035
0	0.0004784669898571	0.0228653362787118	25.73580277718252	-0.0449502472377565	0.8751266324949225	6.062625038349943	159.32981621148298	-0.0075477171817409	16.297377303542323	-0.002000702345357	-1.2565563446363812	-1.2287673950195312	-2.403277109087768	56.59814058976004	0.3095531877438987	15.36592638561106	-0.0888406868768253	-1.2552531474066395	3.0184097290039062	-1.2360841065378323	50.40550969778016	122.37877149156198	-1.615254013694331	-3.6927490234375	11.53757190214197	5.501280068726694	43.03279122424474	-7.059518407143714	140.70412395402508	-0.0021241565657237	1.8109406037186715	15.471121864269396	335.79817573220515	0.3684210526358935	1.7674283959100767	0.0309949611318409	1.4622984788423656	2.278367573832113	45.84401347825693	-0.5157895494746376	-0.4432576874540395	80.09288039639029
0	0.0003768204000169	0.0318552987722905	8.826762948944205	0.1315744429371247	0.5339613837575024	-0.9065099127708816	0.6539451411128923	-34.20899234303624	10.9199310941701	1.3764881658446722	0.7750191420262533	-17.646286010742188	0.1020587815432795	0.4598254177472989	1.810277980224368	12.523851496944127	0.4094664434740621	-1.3001783020579354	4.943294644355774	0.8240834989487246	13.846805941223057	91.30481524041755	-0.4743897407025486	37.634063720703125	-0.5045928816991594	-0.287481890047967	46.77482060888247	0.4059918250780405	-0.6642077074094188	0.1256896436365862	0.4977122020730034	-0.7828150721528216	3.6105284019701336	-1.7838935631278725	1.028135697145062	-0.0199463344146685	0.875100370129525	1.0400777355558135	6.443459078286008	1.7971133292183137	-1.4438065415488734	22.581200056371014
0	0.0003741543086417	0.0489322278593647	18.50461621452179	-0.0706097091996889	0.9938514091120668	0.1869125786427061	-0.2560842630776112	-0.9352725554385768	25.466971661943997	-0.1320449091513131	-0.9434348646918598	5.570068359375	-0.0451427958254786	0.2531931657671089	-0.6660518232424294	25.38902995164881	0.0304815153125163	-1.0770928217843851	-7.14825439453125	0.4533913463554862	1.5116483688452345	204.705297418152	-0.8982970599041785	-6.7047119140625	-0.1689113283791664	0.3217713117682894	33.60017002334857	0.0711661422834201	0.5988114539772957	0.0355681511265113	0.8774509930618347	-0.3996328241838987	3.4653308502659783	1.812095143430887	-0.24775844172518	0.103828968613624	1.3768382921779994	-0.3231367005595706	0.9409785328775766	-0.6066666862515708	-0.2560418683782942	4.017743490613879
0	0.0002673767256396	0.0215681033800014	10.92645714528666	-0.0404969661645464	0.4455798585838935	0.9863096779468556	2.334752712826341	-34.159004550067486	20.317163866289835	-0.8467748472063317	-0.1945592546241301	8.71612548828125	1.0946703553955404	3.8987153244097983	8.998608153716798	7.756121451028926	-0.6175660637615291	-1.0909076392664092	-2.215778350830078	0.4042710094591131	0.2917383258123154	91.35480303338632	-0.0509002111672248	-11.96533203125	0.2301553115431336	-1.344831139671658	31.070011683332364	-0.2952345546751153	0.2239512950682116	0.2630681511265103	0.2855037130989046	0.0400114821198832	0.110505815794665	1.6642583732067138	0.2020889629306341	-0.0184652636936369	0.6199384749670291	0.3053635271437235	0.6151778243453361	1.105263139994872	0.0150890930133125	0.9063754742912412
0	0.0003634836343255	0.0443518534696643	19.53921757785156	-0.0292556836384068	0.9570028969366324	-0.0347390751433072	0.3148102224567903	-1.1036838103213893	27.38088541536424	0.1746689637348839	-0.0698764708665522	5.458860397338867	-0.0308740619159903	0.9818109231551596	0.484212916747805	24.28502763978196	0.1070032595739522	-1.07577523846964	-6.1270751953125	-0.0709347680342087	1.432807968267623	184.26723284295664	-0.8748038832982961	-9.2421875	-0.0695647192242001	-0.6929675800918398	46.48508860336471	0.1336630856972659	0.8078793894295964	0.0725519567945922	1.053569404403902	-0.0627843827672635	1.5724951263921518	0.6401069518793978	0.0303129628152758	0.0470071068807647	1.552368650679197	-0.3060254970472177	0.8785661983957431	1.709473684227418	0.0382321490602684	2.283966126516586
0	0.0002035427763381	0.014028677458206	15.548676074500811	-0.0095684939030166	0.3152754093908708	0.334755464156516	2.122619546995812	43.66386856547207	29.69354187521913	-0.4710710923537629	-1.3928046404519514	-3.10479736328125	-0.1122322029950733	-0.1652566704554163	1.3119373735349145	5.149733858528322	0.3659522000015227	-0.4403745806879695	-0.7439651489257812	-1.6283355678743396	14.71845444090064	4.230443902526947	0.1776327153859355	3.7340087890625	-0.2293577682117488	-1.420994088098962	47.66496910115703	-0.0966844937063612	-0.4742857313575594	-0.1314966262014247	0.4952243047789783	-0.636139883306264	0.1108664205248644	-0.1589395835453615	0.0750197152634317	0.1204079156095975	0.8627777556786835	0.0403102280203072	0.2939088550243025	0.3094736842144274	-0.221252565377532	3.931326607832884
0	0.0002191139162647	0.0238953621114712	22.981685728727367	-0.0454972888602258	0.5902155732629315	-0.0170889484812885	1.947537205881957	2.776916165264548	15.739131921835662	-0.064972558627993	-0.5526198453359439	-1.0933837890625	-0.1906206373571643	1.9129129276016976	-0.154346424682859	15.671227670617151	0.1175486478131921	-0.8721742130996502	-0.7491226196289062	-0.1575045595256151	4.668514666063899	116.31052679589853	-0.4688253081674391	-5.16778564453125	-0.5979994555130553	0.0408181527235975	20.184091279008783	-0.4196091346340855	2.4968897346377736	0.0234527665112005	0.6048041105091693	0.3509265917293169	1.5213150401908302	-0.7700000000007501	0.3353019082700701	0.0166169145757238	1.1103021838763	0.1241778274443251	1.9946396512475748	0.1912853782607004	-0.1204922188639442	2.6260684974160635
0	8.379455488586026e-05	0.011111365382995	75.37229509506547	-0.0221548994626257	0.7771530085205606	0.1432848917087881	0.7375469697341259	-1.651987414447366	26.687732049805252	-0.0262933528676962	-0.6522654893759863	-1.82574462890625	0.1337847051236956	0.7142431191084966	0.1178341325681174	22.73274712920319	0.0055435691468742	-1.1742390606829132	-1.2435951232910156	0.061663863931674	1.8569200338221976	192.3703135924684	-1.2988134746129802	-3.3497772216796875	0.0486420183446233	5.610445004991282	29.86767927601252	-0.1723160025358375	1.8409108313120064	-0.0108387209388547	0.8467446241684372	0.1656555840920414	1.912516448106825	0.0	-0.0776020106353298	0.0363795749213036	1.280566405704194	-0.3553629399258233	2.7709140001381525	-0.0286549707218006	0.1557262776221605	7.907545001934526
0	0.0004691369875463	0.0315799420722128	16.581356487637937	0.011921890723666	0.7213946182158593	-0.9927940501049364	49.13876129105655	-1.3879758669856597	28.991220940626228	0.1527713774160939	-1.309877384532642	6.02392578125	-1.4120040542849135	44.99402433079084	0.3803577811159767	5.128037820005675	-0.1675456887321729	-0.7130510877109826	-3.884864807128906	-2.80740357038014	77.15217802944399	100.96425249782386	0.5732396092267763	11.248443603515623	-2.5681810962841114	-1.2940386709666647	42.889263280833816	-0.0167057610235814	-0.0820038028455099	0.0635318977428527	2.141723760417668	-0.0101726227278061	-0.9449154127215712	-1.5915789472897135	0.8409787669265331	-0.1932400968568886	1.2027036553316208	0.0776950781176182	-0.4360438999625371	-2.210526315990819	0.0393565709953808	1.2056521272100589
0	0.0001127135338188	0.0214998851888512	25.65650445622048	0.0004702333228119	0.3196324426907703	0.2265556205311725	0.7455436335218666	-1.0087034060481597	6.448481717338221	0.3791103527427717	-0.389877704194657	0.618896484375	-0.0868843920274549	1.147731459791714	0.1208601385988868	5.359954029611258	-0.0751796613408884	-1.0785257923367169	-0.8061771392822266	0.3348509416114666	1.9213348281840357	120.5664100905973	-1.0882615699370706	-0.453857421875	0.2659850090041092	5.415110669358892	22.3374290676732	-0.0894401146904003	1.4192605599378516	0.0447565940975638	0.754976693835652	-0.0357493015697105	1.6220614283993702	0.0970939934073502	0.0804844444916447	-0.0151699224650047	0.9380620099368864	0.6435201892227351	2.784072740334181	-1.0831578947368872	0.2885993775979679	2.3797473688262376
0	0.0003654043578278	0.0490444572258561	18.90874149093214	-0.0011230830341881	0.7079871114633374	0.0415770863098411	-0.1364923728791458	-1.0914708926204253	10.690011855427777	-0.0774572568106408	-0.8185815350404275	3.4322967529296875	-0.1728357502713594	1.617146443160364	-0.681033572491201	9.4166365745347	0.1357832541281567	-0.8416193402427528	2.470428466796875	0.1429700612578972	6.390647809128375	226.53001787868325	-1.2915880538794091	-0.701416015625	-0.0169086241836198	1.6726033165723098	36.79739725039464	-0.1990991493711321	1.311490881643667	0.0075934017512504	1.4897861275346105	-0.0340983273784646	0.3955641392491134	1.3336842105015183	-0.0930118697204573	0.0132016511244267	1.497391305800773	0.5184538198370016	2.3180719868720376	0.0589475056094994	-0.2970730344223733	1.5131676592169323
0	0.0002537312578274	0.0380562348392823	21.66290664230897	0.0145566862608206	0.5581856287811412	0.0921732212515986	0.5289215466895221	-3.5021421267512847	16.672170870244145	0.3820833742220247	-0.6596993687427455	0.948974609375	-0.2099462096090834	1.6371908701010431	0.5886588484682717	7.763613183571008	-0.0658164782610685	-1.057519344898812	-2.56842041015625	0.2665971477130796	1.7385276076907674	185.0606308242399	-1.6181434272533275	-3.630859375	0.3737401322373543	-0.8113310312660764	32.766133909074554	0.0500926107131193	1.1903712840662548	0.1603132742626247	1.5862408033481292	-0.5001392809230175	0.5320838159030594	0.1952631578565555	0.0903868726502534	-0.1029926872569917	1.145703800362272	0.1422828008566555	1.044678670384263	0.5378947369655664	-0.1448031676663634	2.9085435617319906
0	0.0004720925683652	0.0313592201001813	9.39532015248073	0.0739558934151827	0.5256420920355969	0.1081832884225974	3.889677673507198	-11.145712073040348	12.692304952443898	0.1534130434626031	-1.438001687966569	12.212890625	-0.1288748305506465	5.480623980250337	-1.5225691407285056	4.414624575879643	0.4991224522918808	-1.2261613032601169	1.435710906982422	1.027350793547925	35.19434813500472	71.26118853298011	-0.5013864174422683	2.2151336669921875	-1.2043878662080765	-1.4392392138837158	41.51992534827633	-0.4971007961220176	0.1878711889192117	1.056883940435839	0.6566222853089626	-0.7286011388631611	-0.3708851851619168	0.4239819244833258	0.3238888610561426	-0.2765756870948286	0.6476525967686443	-0.2612005406327337	-0.5351805363496047	0.5378947313700858	-0.1201764310268391	2.7348724643962874
0	0.0001558397772144	0.0257190628409793	23.548274329309088	0.0108243999649655	0.4681766592080271	0.1330568563869054	0.657981730022823	-0.3267270876887848	8.807580816919307	0.1932491676477793	-0.2974551599023796	-1.06243896484375	0.1222506310572501	4.351251386147078	0.5237069518007912	5.876244641732735	-0.0964837329930576	-0.8375702914150072	0.90771484375	0.1151894953755822	6.185712464647773	136.9114265700895	-0.749550799028667	-9.32470703125	0.3554166295561832	5.780863676543259	24.63996414938938	-0.258542846541304	2.2158371292473498	-0.0017919888966368	0.8667170376436145	-0.0499613496057993	0.94806261396837	0.1473684208958126	-0.0196611162900341	0.0579789764678424	0.9225633399270978	0.2015761280159035	3.320302139814886	-1.0021052631891996	-0.1640225473759389	1.7791433203993263
0	0.000369297645101	0.0273612871197388	9.493955046808622	0.0822655663744897	0.4143929314305052	-0.9550136360909302	1.5264297974029524	-40.05988138456379	16.283360489052697	0.4998395862008845	-0.764730648777693	-34.8232421875	1.4304766200059469	6.879386008165183	1.522261002723185	2.4440551947087124	-0.2150388529523435	-0.9876553626494208	0.0322341918945312	0.2910331329036648	2.655397135321188	104.71750261989418	-1.1893448096707635	39.9188232421875	-0.8466219675699492	-0.0534886357812225	35.52919989797792	0.5254270657026543	-0.0180058545256205	2.49341044025269	0.9255182892761402	-0.1906733023795318	-0.7792792539349032	2.2178947368183657	-0.5877666757431405	-1.2000447954254774	0.4597320052595183	-0.3147540620417194	0.4371399656884023	-1.4884210526376815	1.62275520061446	9.06201256418776
0	0.0001547767779565	0.0237422295636927	33.32109614902804	0.0051315102858788	0.5339951773373276	0.0333958062092674	1.1345997490514188	-1.108282263470035	14.096410762679785	-0.1689740275164634	0.0775970940653389	-0.221771240234375	0.0867092715541166	3.940148426705744	-0.8633334248624168	7.714810653882592	0.0183425867760184	-0.9595832975525078	-3.0229225158691406	0.0741395067911829	4.2264057113064295	188.50894549098797	-1.273004645331582	1.774169921875	0.0171892086026877	1.5012228922184423	32.49572850950153	-0.0843193367106619	1.5865507181353866	0.0536128694020185	1.521404229502307	0.2168965981151426	0.2322667411845405	-0.7886487162979785	0.0045529233009051	0.0003777618919588	1.1925842710843897	-0.1692954471522419	1.3334350528758518	-1.0064002252397986	0.0575185766390472	2.0773212352940518
0	0.0001576672572735	0.0229758100499707	36.27190964689317	-0.0287419367647467	0.538240080316974	0.1981155846326561	1.017692221195872	-4.92917459745441	12.859967756682888	-0.5538311489444507	-0.2258076671396285	-0.866455078125	-0.0349895282549979	2.0453548309097447	0.3874802977480568	7.800020068623427	-0.0271862064555255	-1.1365526627715856	-0.7903823852539062	0.0683049007753144	1.312071519842971	181.6955299636442	-1.7719820882795938	-4.6417236328125	0.0175864390831582	0.2591506659278675	29.035048408264903	0.0642068295158716	0.8599150895647467	0.2699893876225996	1.3749018594749125	0.184143375007786	0.1377801883764822	-1.3852631582326946	0.1953320250795922	-0.1404015903332047	1.1225487096079163	-0.1289296943190766	0.2428681538518895	-0.8758745348057078	0.0551651482693241	1.5709454537098044
0	0.0001266702254528	0.0206252726094325	41.68905860510432	-0.0175911308962348	0.5465669810425638	0.157288746018222	0.7545638523002967	-2.951854880047183	19.1369162990574	-0.0981833327445519	0.7459968714501946	0.5750579833984375	-0.1235285929562937	2.577112206919317	-1.0835642426572163	8.223838735448123	0.105077057575016	-1.0484492031131074	-0.3018933534622192	-0.0807800569594239	2.782966583888874	205.55398943630044	-1.1039113729330048	-2.640625	0.0661443412506772	1.019966984603034	32.25153931889345	0.0990119775899097	1.421765388200483	0.0099691447061589	1.7285984514045878	0.0803909644779504	0.7291794842128563	-0.0442105262951155	-0.0137278081873449	-0.0094704162434274	1.2452668315570388	-0.0271196343232514	0.3135372099028366	-1.2857906631832428	0.0163280120954225	1.1894153976385544
0	0.0001895123001062	0.0271682855597144	35.92294260688134	-0.0079547996526749	0.6257330604836097	0.1179035161925929	0.5914771038177751	-7.595586950970035	17.835248715514417	-0.5069514963529442	-0.5765628190998648	3.754638671875	-0.0486731071389867	1.5973946485612045	-0.0406455605588279	9.072754737506235	0.0123384066642725	-1.1567677203116773	-0.6058416366577148	-0.0147252391105913	1.081818952730928	217.5610027572233	-2.2138179440958594	0.1031494140625	0.3921462785591094	-0.750266407262004	36.17406298780137	-0.1687085449413766	0.9329678397622572	0.6946166257081725	1.7250994743984864	0.1478122263268608	-0.1204445577221831	-0.917373326703089	0.2290996376094572	-0.3528813502902108	1.2002285685443372	0.1595655217683237	0.1446483578263975	0.5599979287632988	-0.0486107978139708	2.080998420312966
0	0.0001509003552968	0.0260789629661577	11.570349823623197	-0.0720743132846327	0.3350130303790081	-0.0052365819579897	1.9359475257772871	2.1766298459049653	7.068557140421163	-0.4851004866463657	-1.184864675632026	-0.93865966796875	1.663458567920775	50.78473681866389	0.2808905035891212	3.5236905670724488	-0.8591653675993671	-0.5533818140442937	-1.6758556365966797	-3.866109271775054	47.97305015345317	61.74555590358559	0.152217441579185	-4.497314453125	-0.8372979176013579	-1.404319677096784	17.46842728903171	-0.3416621442116459	22.814616350734727	-0.1042413816092007	0.3966983939561071	-0.0869679625332401	-0.3466971008194015	-0.5452617263421073	0.0060730091176373	0.1816834299093957	0.4451063187032012	0.3597477134623532	2.484561125084973	-0.6299999999396861	0.2464273006949204	18.022772758562752
0	4.345264773307051e-05	0.0327802929387939	30.57273562624235	0.009014883468069	0.3153743708603841	0.0415009501533784	1.0356033058326837	-4.319601233196598	12.620366224557834	-0.2886289768944071	-0.5188328852213506	-2.38275146484375	0.0421861886883979	-0.8049434067642465	0.6016703040041603	8.675018360603664	-0.0826151351533373	-1.3384920730944465	-2.706705093383789	0.1140237326058511	0.7155246235083617	210.14076616969888	-2.036320167336271	1.593658447265625	-0.4282899695395394	0.7638383748091719	14.378538025338568	-0.8595916820062036	14.384818211438072	0.171791007056602	0.7163272712623873	0.8772060214037811	0.9448388887820504	-0.1215806632906781	0.7170953801733643	-0.0974663676618793	0.6805492801691739	-0.3836413196067472	2.175880927515368	-0.0184212436614375	1.146435131992644	29.47880754245076
0	3.608438762928397e-05	0.0251085081488753	40.12967732845217	-0.010724018032187	0.2763005095243559	0.0333388151615904	-0.1056844250839277	-0.6095945193294098	20.217243840776348	-0.6928150626872182	0.4934378311597931	1.47503662109375	0.1762445399700597	7.04431773248288	0.0238786131777443	9.39614887165787	-0.031225133399832	-1.2435710094931651	0.1044387817382812	-0.1235046430312836	53.80845150372421	238.0809669753629	-1.0818207519563878	-0.1031494140625	-0.0244585539944151	2.052953657780158	23.62236514848849	-0.4649610060904756	8.980889250053632	-0.0948891548869239	1.352612617628468	1.0478203038450842	1.802634331524767	-0.1330370470502622	-0.1448952808307357	0.0942542801126447	0.9935313817554488	-0.8230738280840355	2.807321143808011	-0.4421049220377185	0.0491600955191683	16.57699164925333
0	6.052809054716517e-05	0.0339202326406799	27.899198735496693	0.0210370011397627	0.3139933572767324	0.0620266293484848	1.5155622335197385	-0.6502591921809723	12.060843713286715	-0.6451391608693513	-0.1334017786075154	2.4755859375	0.3572968858296818	8.143058344034872	-0.9138202279172264	8.940468407897972	0.0564507642137921	-1.124376408436235	0.409404456615448	0.494614041140429	6.49552023883445	234.4358625670988	-1.141250459047025	4.774528503417969	-0.3631536717933167	0.6316402014591262	12.693994612395445	-0.3471834790393486	1.2119120137075607	-0.0122692309531833	0.6508722957249676	0.6721937706471459	0.0827976247242765	-0.0519335771702698	-0.0600178402327867	0.0243959805162109	0.7167659648550613	-0.1101448933030483	0.5840321467859844	-0.3131578947017046	0.0942008040318638	1.1428491984102878
0	0.0001534537468286	0.0361469169678107	13.824283560333743	0.0212866214793159	0.3713047695593127	-0.200208589564013	0.3705999334912331	0.6750124142643402	15.384326269128216	0.4102003481918871	-0.9085357736986815	-14.3790283203125	0.0161228853170359	7.327100341600984	0.4349389464296974	5.2316344463074165	-0.3104241254602239	-0.8259563221177362	2.301924228668213	1.29651120754251	17.259179385663444	118.815845515402	-0.6663670833237327	-9.7166748046875	0.5641735216583391	0.0499422861572731	16.868730174360476	-0.313900106582258	-0.1751224271888722	0.2265582135366968	1.003587088325646	-1.1844269752346157	1.4920350168172396	1.1698278882767994	0.281928264895019	-0.0658671779282293	0.6391436419370529	0.5831220847714684	0.8501506525108096	0.3831578947603418	-0.4798791214395585	5.601855349123245
0	0.0002908477750805	0.0325700469790159	13.760170344637825	0.0437823469274366	0.4707320314116147	-0.3003587333273199	0.0786616699352298	-6.612603274358523	35.54856371784429	-0.0731714782170509	-1.3368349482724482	-10.273681640625	-0.6887129784278034	5.553680828325568	0.2180142742995908	3.1115263460913454	0.4391166529236318	14.124549965513816	5.80183219909668	0.8470856061970452	14.95920801589456	99.0876047667281	-0.4841876029258201	8.05596923828125	0.4451571427166271	-1.2844435009078214	63.58282326266152	0.2731435787016337	-0.0114041261545425	-0.624601241504301	3.407022222729472	0.1419294464180704	-0.5923585863179519	-0.1289457263037015	-0.1394173055566447	-0.5757760342047402	2.353160340155029	0.0495789460906364	-0.5714218504386119	-1.1310526315914489	0.4980897562029178	6.931466627619153
0	0.0002575575611475	0.0338635184819792	21.71165618738412	0.0203303665201231	0.5321243510676466	0.01632333588956	2.0433479349931787	-0.7354670438897724	4.625366396618319	0.4012498102849351	-0.3203799380006429	-0.5982666015625	0.1787181834701579	4.503296470374232	-0.211351360618622	4.0024712023563245	-0.0942191140868092	-0.160494816056671	-2.378238677978516	0.4418820502545668	5.8311363116508685	164.65046334827107	-1.1878784973730514	5.6732177734375	0.1091045233603553	-0.214310987852218	38.63616383638533	0.1942764342453312	2.894764823625123	-0.1234069095187009	1.934543728786124	-0.4200381436352378	4.003591965312569	-3.079999999999167	-0.1074670242814046	-0.0766363560044711	1.713213464886296	-0.7399447024944944	5.090792627789086	2.0336842105002595	-1.6831906152735367	18.319586645669688
0	0.0008478633538722	0.0368405520077568	8.808940596828975	0.1429705465956809	0.772369227993613	-2.3136054958735737	10.161456029095405	-34.916405764592895	28.495939760901223	-0.0258799121338375	-1.6150418658552212	-28.5311279296875	1.5102737486098945	19.90379781728096	-0.4369798558349916	2.999225497049995	-0.2043878944258841	2.46646270272559	-3.1860275268554688	0.3234611835964261	11.823704375007075	105.80580545032186	-0.7884585842813878	79.43278503417969	0.9542047157364588	-1.608494187470398	40.47905632254928	0.2724247266641579	1.1198609298587665	-2.525724723284191	2.887652893902924	-0.6367029994000496	-0.2399169320370733	-2.1368421052706505	0.0220929244922414	-1.293205184002454	1.8095830727254605	-0.8918622591463579	-0.1242807262077776	-0.5927637505700871	-1.4292664949934146	6.761159018280235
0	0.000515516470146	0.0567398388641512	17.7752415226738	-0.0878415247220822	0.9351657707062508	0.2426307325690878	1.8937120662629916	0.0651311006414777	5.064509976698407	-0.1517186364900394	-0.4610003763655892	-1.6503906249999998	0.2167451548444447	3.011227553048009	0.598033700645416	6.423603331387747	-0.5216841856032305	0.992060627873192	4.787905693054199	-0.8761681635725637	8.15063776067359	248.77595162952107	-1.009905400882697	-25.9730224609375	0.668296517437997	10.082946183556093	71.82334639530997	2.5092245400262567	58.37693454732874	-0.0109676382638348	4.431056163215518	-0.299579910576321	7.788140392297904	2.4721053368824144	0.9695523567278184	0.1222401583377246	2.869994876328245	5.606753632217168	65.24939515288995	2.9547368420722515	3.177154479859848	58.77489650708488
0	0.0003453831075493	0.0418473624696771	20.313819062350344	0.0028373423958489	0.6861503436754015	0.0046726438513251	1.0010586665337322	-0.3617487821710223	18.616829825645407	0.1256530573576808	-0.1299516381038823	-0.701416015625	0.1292960530983808	3.5271264362223387	0.3261103970412901	5.406686565777964	-0.1247037089362667	0.9899378833135226	0.8052101135253906	-0.0599086876476537	1.890863141554783	211.9801752623336	-1.0217772897202029	-3.9609375	0.3106620896242371	-0.4518435781775709	50.81072160342734	0.0538818096376282	1.2997325346325987	-0.2354919297616153	3.4804460984980223	0.1276501197341946	3.0327391206086234	2.652631578950473	-0.7122620997454174	-0.003377213966585	1.8509334748723008	0.1416637836089009	1.853094624239748	-0.471578954117432	-0.1118858899636912	4.548357014763184
0	0.0005728202144282	0.0402297655989599	8.754400060153385	0.1450139543632407	0.6270323457499386	-0.4066563776604103	-0.804285174285515	-14.240502444280397	29.76104127522953	-0.4111901164896892	-1.5594049206390823	-24.3226318359375	-0.1186751285958555	0.5778892999689464	-0.2634591715927431	2.0582107727394074	-0.6825017739627777	-0.2907877016956339	1.5117835998535156	-0.4689177442123533	3.1846521935513303	102.57911325061482	-0.6953340560566539	62.6116943359375	-0.5020944410971455	-1.4862892214655774	44.01793474894021	0.0178029487489545	-0.8964046725187003	-1.3713623751082489	2.832511421785345	-0.7008611950400203	-0.1923459367473938	-3.499999999958952	-1.4831506369919012	-0.5472234026289573	1.7415437783860466	-1.005737801137918	0.3493464827512795	-0.884210526338605	-1.0036804123901597	4.464073053786053
0	0.000191299141967	0.0384808813813836	8.986109690308766	-0.0815927319512352	0.5301296116737703	0.3594715625606111	-1.063607614954094	-15.522828188909305	2.9692838256327847	0.1249448512839133	0.1947980679717926	3.236312866210937	0.0458769484839434	-0.0935880739063481	-0.2335867541427919	2.041830555733293	0.1089112554009346	-1.2733741329047328	-0.8538031578063965	-0.1150863888194549	1.265090322670817	95.66056466663044	-0.6822654957176608	-14.90509033203125	0.0658474473287197	1.3577881967962586	21.64201653475948	-0.35746470598899	-0.4700419846298089	-1.4903198649837672	0.8461323960047339	-0.0866505533298118	0.3719678184536752	-0.1326315789412655	0.2981658993089926	-0.8316869653791965	0.8591875149422633	-0.4548952870920242	0.0121778752378567	2.8442119368161256	-0.4350975064934568	0.0042371204432058
0	0.0002297757455641	0.0288716970394683	22.14162995917313	-0.0049854644772731	0.6362338691266113	-0.053941264512492	1.735244173648613	-0.1670542631280535	3.896464498290213	0.1777571761236961	-0.1541529626767492	-1.108856201171875	-0.3785653221320664	16.90919947928563	0.1818042737846067	3.262769493162906	0.1209565836434549	0.897010100386844	1.126212298870087	0.1056935339661127	5.250542208873734	143.61195016467732	-0.3370504757981894	-5.5494384765625	0.2321412326638817	2.427431696171579	35.99865614728447	0.3926057459234182	3.877547912159484	-0.0535521882191538	1.9988348709726007	-1.8741013378679117	17.5382275083971	0.2181871345004555	-0.7808720885038096	0.0468832008592829	2.0260711820842787	-5.693968684114604	64.84603491472022	1.8089101541722423	-2.3980682425966653	60.55492341569688
0	0.0003070341585439	0.0161290316334534	10.790408180319382	0.0208129028707668	0.3047532133297566	-0.5950279040768556	1.9786399512089448	-52.178063479436645	7.687667481658897	0.7165550505086657	-0.1637854156082232	-3.54833984375	-0.4323928207097263	2.023545262995771	-0.0432314532394716	2.466219854981755	0.5199725068644023	-0.7886359576645185	-0.4077625274658203	-0.0642141587733898	3.314582116760954	80.10245919788045	-0.7930578908244538	1.23779296875	-0.0430524993601843	-0.2403894121473229	36.1480932999364	0.2896052253973997	0.7050965063720112	-4.84543120101711	1.4121726317461405	-0.1826311454172022	0.4953883578924505	-1.3115789472457138	-0.0112831496213296	-3.0924460746918983	1.0865860796015017	0.1023319534320427	0.7447707139070618	-0.7221052631301781	-0.9513633848940372	5.105721090335365
0	0.0002946846928929	0.0353742938456776	9.386726785084743	0.0285013272861462	0.517093522870163	-0.6207083566768004	0.1521849869275557	13.703864010797728	24.91781281072174	-0.7513305734764278	-0.6602577422516278	-33.42041015625	0.1761461595685345	-0.3956556428068127	-0.3950165169830629	2.0130847341696523	-0.1111020525063931	1.5139277422476698	4.626412391662598	0.0585702082970954	3.518078931885508	60.82959557140035	-0.2504986311359611	38.577880859375	-1.1329911673423534	-0.7654699920180694	54.07688037416917	0.7311233263626146	-0.5365765400374078	1.0891234548528184	2.54761440959296	-0.4233658189896228	-0.4693546747854751	-3.0947368420680457	-0.2828742446290962	0.9166834799664942	1.599722806097026	0.218504694349338	-0.5241246649845928	-0.3021052630928668	-0.7121445868392045	1.2151055426730228
0	0.0002442877483083	0.0279945000572357	30.879824113478293	-0.0229578478315515	0.7117306352484617	0.3324355095832766	2.437040359909309	2.998938473688353	11.420024727586476	-0.7445525573816774	1.1384593069450792	2.3311767578125	-0.1126301243241022	2.2388648672273845	0.5550359231834104	5.370559100529944	-0.3307114895434118	0.6251326834912105	-0.3884220123291015	-0.0112559644558179	3.510522870463734	202.87247872913045	-0.9011823886717594	-3.837158203125	0.1531440639485315	1.524430919846372	48.78643921364386	0.1723835306110008	2.819202336037594	0.0228279136327054	3.5982358986895515	0.3786997341796063	2.6744546370674325	-0.9136842105282588	0.2034893326349203	0.0766834776170597	1.9114053017774044	0.0803502969027694	1.2629552519065044	2.173684022702409	0.1729835079635227	4.918010487936549
0	0.000204006529549	0.026187197294088	39.47093974636158	-0.0026498646010963	0.6569894148496593	0.1556779599453945	1.2089956982929395	-7.14798840619446	13.586866976476514	-1.194127342919079	1.3826673729797037	-0.866455078125	0.0097216167678457	1.4203509237900045	0.2291226727370908	5.777178449154265	-0.0596757868701187	-0.3154132049940314	-0.7710418701171875	0.1696986260478974	1.306198085903243	214.87430978381795	-3.243433565487128	-5.88983154296875	0.3967510850532348	1.6445412329930944	42.3821168706812	0.2187508484480842	2.130241852379938	-0.7403704722577362	3.0438781706907863	-0.0518912863960694	0.8822068653888264	-2.2400000006240983	0.1838933129551235	-0.3967375726667378	1.7986999361713534	0.0402536321676247	0.6291909273244567	0.0	-0.0529969504321232	3.374549138293552
0	0.0002034216401381	0.0238461285977426	40.05993386894446	-0.0196011011953469	0.7258229544921636	-0.0246911347716633	2.0775806925159377	-1.3133021268975849	21.518375649087982	-1.1667436249805996	2.092252749607188	0.79425048828125	-0.1206656000192516	1.8564772103635208	0.1813711268310239	5.811400222409417	-0.15489947621136	0.3140262762775503	0.3833451271057129	-0.0093109686937801	1.8969038714981357	229.4173853453414	-1.414182662232192	-5.652587890625	0.5764078877614126	2.6829459253332515	51.425730822856025	0.3154106964415513	2.3313501456720838	-0.3658563046119367	3.9317955566946257	0.0583698238091888	1.2779614169481843	0.994736842118782	0.2214316989711545	-0.102638382386985	2.241761849575936	-0.0660280523531597	1.4931117293317615	0.5968421862583561	-0.0135203485004801	2.4604156742167915
0	0.000270416579943	0.0322178801915166	28.6594862368677	-0.0460522291984082	0.6944149565257538	0.8595687502819553	7.487049173212402	-8.074944582952272	10.654746346467906	0.0275029389847308	-0.5773775240055325	1.6065521240234375	0.3780711899943109	5.528368498192615	0.2874541623000791	5.8475361523876455	-0.0614126557755247	0.0433361393777746	-1.3319168090820312	0.5181394287761458	6.131886308570797	219.5326960142867	-1.4751865508741182	-13.203125	0.7645556231368349	-0.215079324588951	40.59457291667142	0.1054471341677976	2.067662364209293	-0.6757550876562863	3.1146742791940527	-0.0222519022005716	1.599699940002727	-2.578947368840181	0.3132854152692961	-0.344025022063483	1.8194411142539764	0.4646207794640453	4.350865696915779	0.5673684210625076	0.0508359608697844	4.670364121187754
0	3.0434601268423637e-05	0.0251920169523128	15.869704717841204	-0.0833989728505242	0.2463964442026993	1.343917757438872	0.9551874381952654	-4.187245778191397	12.199429622713836	-0.4335617848125866	0.1271223623847466	0.3919677734375	-0.4013845211988002	0.6987715701596771	1.2550409908183582	5.819327823182412	-0.3010759574212543	-0.5771419344520434	0.420716643333435	-1.667979899198692	21.1286230007815	84.65036581798489	0.113926377725388	-11.6971435546875	0.7838363872570205	-0.4115861218222045	22.0900094328398	0.0132470531407544	0.9158190002493298	-0.3660865614332311	1.1052593197004443	-0.1353271240936965	-0.3306980934808945	0.1510520821055814	-0.5975279760827165	-0.7012733806482552	1.4946325999943844	-0.1884428008940345	-0.3228806893489144	0.3205263414739775	-0.470515255445457	5.205782495243303
0	3.9962803482399634e-05	0.0240656246742699	48.80977168667083	-0.038508345898367	0.4520356095359359	-0.0150969277964227	0.4923438417253831	1.357828684699228	16.391972470959683	0.1433938918847753	-0.785757044371068	-0.005157470703125	-0.0027316016538175	0.4572122077616005	0.6581629390605457	14.498909204708488	-0.0262473748523632	-1.1967180271351283	0.4087295532226562	0.2376205645953211	3.2082028719787994	275.6112728004068	-1.3137045154477165	-3.4039306640625	0.4364678582573126	2.731970623270356	24.73089618258813	0.0851628643672177	25.185906413229112	0.0806239648824846	1.260480813687118	0.0097329320662333	10.511492954625254	0.0368421052607281	5.536669878094507	-0.0359899866078756	1.7180885959505623	0.7212406224460329	4.520592244556958	-0.1915789473687876	3.396821469924508	157.94656693942224
0	0.0002448373787551	0.0371643263979002	13.880689553934449	-0.0079043305546259	0.5101140339156008	0.2452572562613585	2.200968900516626	-9.431294731247732	14.495509538562407	-0.455891030505427	-0.8808012180603573	-1.6787567138671875	-0.8663529802226483	17.91972622775519	0.7302311534770496	8.263445652014813	8.772002763370418e-05	-0.5356627499890414	-2.2077198028564453	-0.7047753782914804	14.603212929796014	149.35301779552395	-0.7312318481282799	-21.274566650390625	0.3772179302226318	-1.1905005164505684	62.76978001668984	1.3279893174414763	14.336086819307932	-1.2313800662910743	1.8426363762441336	-1.1434569308694809	5.354269562059876	-0.1068421052730674	2.652790384662927	-1.5892389676933751	2.4389699120881168	-0.0091707115206469	1.381357357310541	-1.0905263157921663	-0.3319037538444518	16.51668652341709
0	0.0002235924353682	0.0398393690176167	25.235195712937696	0.054695808386362	0.6709652040565582	0.03725049491696	1.3685385169424389	-2.459493092644522	18.28535596499783	-0.0135367188749772	-0.3402118270679883	-6.68408203125	1.1655083894389031	12.255428381786851	0.3765228862651355	13.591326292633523	0.0133239211165982	-0.8587439705053721	2.09393310546875	-0.075484573907774	3.063905077320418	258.0430741195291	-0.7947970304270036	15.2042236328125	-0.3559722410243311	-0.2872360845869917	119.34936718740995	-0.1388778392760178	3.795300384144973	-0.0792140917976187	2.3853967234934963	0.2293039300479263	0.6302117741449389	0.2210527157833386	0.2728733585179504	-0.1419818826681132	3.003630805016583	0.0592483003077706	0.2976278488931219	-0.4421052631611371	0.2306094262115829	5.086371824962908
0	0.000148207259898	0.0284741035350401	25.146852040994972	-0.0151170380529055	0.4467666521642127	0.1828150118998508	1.918660862576766	0.663157053839853	9.848366222563666	-0.19348258118818	-1.0490166898682551	-0.1444091796875	0.3451704160608154	3.722692226707433	0.7397309417613513	9.075974284112624	-0.1098157844098701	-1.1279671606393764	1.727752685546875	0.4160177640966471	5.484805306124411	162.45755575939114	-1.633407657839253	-8.6439208984375	0.3467877721923233	0.786179161330733	44.150692573992025	0.683217089217652	3.204005804782104	-0.1261169258053369	1.1200925681749745	0.0125689326687215	1.6678550707904534	-0.3094735473783316	0.458446435573436	-0.1631857738115579	1.2316817476238595	-0.1721937019750232	1.7835064797667504	2.015263157903017	-0.768153329173525	3.673292973593613
0	0.000404229930467	0.0323357521846708	8.912602502714348	-0.0400892432271078	0.4878518135656666	-0.0385297535449915	-0.6328570729145251	-26.82814543639452	25.311081706009297	-0.0820387216506861	-1.5306957785629671	-34.41064453125	-0.0457380260745422	2.9995529564719248	2.038951742161132	5.043135390034363	-0.6183661346210851	-1.0027968427191247	-3.2724151611328125	0.6449694845520099	6.891519161863664	105.0723628882974	-1.0453037722947451	57.84619140625	-0.3682404682040643	-1.361291623200351	29.46368300943939	0.29051084429265	0.2919904484196149	-3.1609144966522558	2.7862529606603688	-0.1527016024539471	-1.2869257313244906	-3.861052631566947	1.0678834772293448	-4.885544635709155	3.692742891523669	-0.1465209788299978	-1.3461936091886977	-3.065263157886747	-0.4502602933236625	1.1096074913420018
0	0.0003549765085542	0.0566900236109194	18.281198631403598	-0.0449843251086541	0.7824539475883637	0.0437237743457652	-0.2269582231412181	-2.0564417163017485	13.443864453280204	0.3723451736321128	-0.9989330548833584	0.5068826675415039	-0.3361362890951063	2.736937453169865	-0.3977176075092785	13.483827791877609	-0.0971470280754313	-0.9586538583105768	3.08569860458374	-0.3566277986666634	3.012441193815794	268.89862631603177	-1.1479700033679183	-19.55841827392578	0.3645850228428762	0.26941902496102	101.16831151374927	0.0823615220518941	2.303816852170528	-0.0833234035385706	1.7187683771841105	0.8171163057261035	2.92273553774371	-2.0926315790068024	0.1843367393917998	-0.0271337072017923	2.095421017999629	-0.2049225194613937	2.3577275671616573	1.6357890736597134	-0.0132297670685212	1.7907707045489
0	0.0003397880514524	0.029183845748997	9.184076636244775	0.0166669280013271	0.4400821577452048	-0.2800846254886427	-0.3172080186400605	51.74492890442579	22.116028668266047	-0.5140448759269444	-1.1167834226472615	37.32977294921875	-0.4665810448839821	1.224671998033362	5.03466116141162	4.154676918224071	-0.0638725207275442	-1.2731003612624618	1.2558441162109375	0.9089093303880428	7.657260774006389	24.45633505626615	-1.051488099530976	-32.5333251953125	-0.6540663808298378	-1.2118317910779204	45.71713244107737	0.0109518526603887	2.2640379407350504	6.677628013466756	3.1600391508508894	-0.3040124387520684	-1.1946867632596825	8.444216084211998	-1.528060309108467	8.768848076835075	4.281790416677322	-0.2784307546986075	-1.30440042863423	4.701052631573646	-0.1406944751239984	1.8922850518627503
0	0.0002591078191639	0.0398431367572131	21.64873702525978	0.0013578438375825	0.6312386397135498	0.1572810442296217	0.0171703658054118	0.2279458721992279	17.50144394998148	-0.4092990934576769	-0.0325617319452562	-0.57763671875	0.3103519973365378	1.5330356320031688	0.337755071628905	11.173542937983898	-0.0403103500668132	-0.9435288800928988	-4.3444437980651855	0.008852325812479	2.2277548273713164	200.11552237316067	-1.271292213573416	7.550537109375	0.1920721739559882	-0.5958420392042081	73.33968747150695	-0.1413416176310096	2.06291380034065	0.3093284183205456	2.426900463302073	-0.5558825936340973	1.1437013119241517	0.4568405684478147	1.0007772329955742	0.3124513157052116	3.1524752593213936	-0.1532320033811431	-0.292673856074237	0.8105263158093852	0.0064672360995492	2.193618132952309
0	0.0003397495713559	0.0310248195881136	9.606904104044172	0.1509261126262027	0.4455583939260995	-1.4597907591124353	3.0802220769895325	-33.18611662780077	13.715326655774954	0.7620527743435684	-0.8853827994997503	-26.98388671875	0.7464668492785675	1.8468673139279068	-2.83329595376172	4.538743048541997	0.5683372240767579	-0.0217718820212349	-2.5123329162597656	0.7071693633878303	7.87246495414964	95.65025900646144	-0.7476656797120323	53.0394287109375	-0.7492289524834579	-1.4221436499816935	35.301937257750424	-0.2541252109376548	4.631157078518539	-3.3126756379110462	2.524422274239557	0.1313696342869289	-1.3105730031350278	-5.143157149466209	1.3959362763980947	-4.88611160817802	3.4742669188516784	0.1097332332954498	-1.5473560983382106	-1.2821052631623917	-0.9349034224266476	3.554378326142712
0	0.0003688113115312	0.038282773991082	8.954405128974384	-0.1639495482210844	0.5654023078544137	0.2053691109709674	-1.1584727777404435	-15.563832692253897	16.143371776088266	-0.372193287144462	-1.4846895212380196	-7.955398559570312	-0.2329536860743283	2.4862300565390223	2.7814539546855457	4.623737891099993	-0.2544929931464483	-0.9984972580632464	-4.996299743652344	0.4057414208368372	0.8454301050194895	110.52341269298488	-0.8951382007126522	11.80029296875	-0.1497963390390339	-1.1683441637594956	35.63929676424919	0.401087510180321	0.5598152502200704	-2.814173620947421	1.4183349701262695	-0.4716643419124253	-0.7519661143667076	-1.436842105228763	0.5451634210982952	-3.713682287530857	1.8923545263142252	-0.3297932994707974	-0.8195587531778306	1.787947368419232	-1.1398050362642462	2.8582575603718388
0	0.0001523265468364	0.0297850700539764	22.59569531041716	-0.0498529298142229	0.5621500336857639	0.1656810408313216	-0.3354247653354867	0.5710106572028901	9.619959435425406	-0.0112870335070247	-0.9182439950456228	-0.8645210266113281	0.1410731599550201	1.7232838195760936	0.3727973575480945	9.078258274688892	0.0334665203087218	-0.8582914071228891	2.409828186035156	-0.0223998175955541	4.47955302209976	157.27588461681302	-0.4567951601260578	-10.232421875	0.2434449025157519	1.0054630768959294	52.5320228338177	0.347034381948094	3.560921087128749	-0.0699327152790569	1.043497068667915	0.1979335183822838	2.8986217109800103	-0.946843084076034	0.0090669589840758	-0.0145932264452936	1.4048873048235595	-0.4796403472543292	3.091277579769775	0.8621052631644863	-0.414200229993425	4.697207477064323
0	0.0001165035622722	0.0180603601862166	51.62300749846997	-0.0188463412149477	0.6216254292296955	0.1532517193677446	0.6486229988343988	-4.400288991082022	14.394787228115124	-0.3021858186975137	-0.3028019935511254	0.36102294921875	0.0481660639173351	1.6185041135365994	-0.7755643253437512	12.080863735722003	-0.0042410111057896	-1.132833509339514	1.5588455200195312	0.0197964693163611	2.437776365768488	217.6528072242349	-1.5306656747550549	-3.7933197021484375	0.0098150135336762	1.4736352590180468	83.83387795152385	0.1469020549240901	2.4459213857231497	-0.4636472853295517	1.7696196038105505	-0.4344561561086388	0.8230167501317025	-0.6999999999765354	0.1123189738425263	-0.4987835021057302	2.1759689571250123	-0.3528316600302202	0.5356277545238348	2.5347368420889858	-0.2719967495431157	2.221847360956821
0	0.0001207038414195	0.0211568677434545	47.03654389257086	0.0077509987852997	0.6062099241254506	-0.045248359778449	0.7623652635272586	3.850870676886728	18.23795923949661	-0.2008679325254181	-0.0484248183251678	0.0206298828125	-0.0003277303775961	1.3306013698939507	0.3597859020122058	12.316931022947005	-0.0727305006952059	-1.1699153409601977	-0.1571416854858398	0.1409950084119302	1.6841776278061884	218.94376181407864	-1.795675754587721	2.0010986328125	-0.0077467990842824	1.368196345146127	86.19336547906357	-0.1855513046405719	2.8231814527901946	0.3053608069870561	2.422356734859409	-0.0907118946640794	0.5744323501692885	-0.3536842104809889	0.1321469305080727	0.5626233804852186	3.046595759089871	-0.1869318016813079	0.3828564724289767	1.1850877192978984	-0.4694022703056273	3.965502692338264
0	9.651655777080968e-05	0.0179160491886369	54.40898807682174	-0.0165072699858708	0.5357562500121169	0.0869952518812005	0.355360030860631	5.547380991828134	17.647452487572412	-0.1980214227305926	-0.0786039447625248	-0.1031494140625	-0.063446157410046	1.2764361558926685	0.1247366542705066	11.734673053470678	-0.056609371176635	-1.1424426250980853	0.8953046798706055	-0.1790691724718331	6.405473407404761	201.99284170909817	-1.5462673219387926	-1.9185791015625	0.0415469318125163	0.6276860448872634	71.26386566784791	0.1845357672164917	2.313822082405619	0.5027494709629923	2.35681876647372	0.1371126165551175	0.7690077883071664	-0.5378947368906886	0.0584946277792892	0.7726942306880489	2.849583520203497	0.0339479674732074	0.5319787163958547	2.799999999906177	0.0347228080543976	10.117498275609432
0	9.252509512408888e-05	0.0160577715891813	52.61410729256418	0.0095176230181186	0.5166262548924496	0.0316712327015814	0.934202505229694	-3.809361867058585	17.188685054475766	-0.1332904147074813	-0.0548764354668218	0.025787353515625	0.1692293056329362	2.836218730209201	-0.1445366268269055	10.552708572312996	-0.0275597542662701	-1.2108635078577044	-0.8677444458007812	0.1383159600920076	2.56593386012358	180.18318747325836	-1.41164845407966	-0.3094482421875	-0.1127647192293189	0.7365845084278781	56.76260662795137	0.0293572634349855	2.589610609365052	-0.3372505290353322	2.219354464220968	0.0103381891353562	0.4681644941764493	-0.5342105263503387	0.5106747366976924	-0.2804940284189957	2.8114766165830503	-0.0382853063547169	0.4586815164920494	3.197897314463189	-0.3078278350383198	1.8300713832667288
0	1.3884925493231712e-05	0.0130046205935313	83.16771218675055	-0.0191578945241701	0.360546390119769	0.1588351788894175	0.5899917312442637	-0.564320973503897	15.30883452614325	-0.4326686714335535	0.2459920696964923	0.8870849609375	0.0614195694520039	-0.3787921712928837	-0.2932168369404309	13.0493666436396	-0.0161904781310139	-1.2840170835409412	-0.2021083831787109	-0.0603072994567917	0.3027673156856014	236.7624263648599	-1.7241298456370775	-0.4951171875	0.1048420288836665	21.49556676969677	20.4737586921558	0.6378271502282505	34.43630278470079	-0.0323112577907274	1.2548291774676064	-3.0638161352498816	17.27093019471319	-0.0368400209780492	-0.3280551267566158	0.1177549594287716	1.672714588182207	-2.71156554319271	14.801832376029466	0.0840000000264042	-1.2973961252553774	88.6028091797817
0	0.0004042032852638	0.0331042929033738	12.1765296961225	0.0181320747160942	0.526424060421514	1.1844058313704962	10.183587885235594	-24.117214709729254	8.99816279010354	0.1211931993608229	-0.8953554657630582	2.87786865234375	0.0775381192043649	2.758526681674668	1.2997177883304945	4.401701414535589	-0.5998208308512796	-0.5884961456140716	-4.782587051391602	3.16441733355321	34.1706442968163	113.05609873476982	-1.0452828120912818	-7.885772705078125	3.729687000319605	-0.0436245225209157	42.62452230483844	-1.9664490403516497	18.409483759921216	-1.6801245720813525	0.9566146385060864	-0.5081024431259497	0.6110135194292989	-0.1072514619922659	1.131034070323435	2.176877617400323	1.0520914598361273	0.7141501357006901	0.4799683789708409	-0.6631578947430219	0.1242174211917476	2.863973156621608
0	0.0001438872744244	0.0261906633857256	25.0441584444498	0.0046091710388194	0.3591326070553579	0.0921773963153424	1.277336600880744	-0.7543683352175345	5.488535498021726	0.2395172368566182	-1.1641004916764703	-2.8495025634765625	0.2132104349596627	2.8689474402522293	-0.0457172349773058	5.807598337009628	0.0242129550444011	-0.9837983148323896	-1.0572412014007568	0.5667237518951433	4.68410133527108	148.73210886660576	-1.7500586137166876	-0.25787353515625	0.1397962021384757	-0.3749841549167891	32.02657016714253	-0.5346985397053593	10.165188138039904	-0.0675109868365556	0.907790198213605	0.3380181696953602	2.786114858166341	0.4347376525896766	0.088041889373318	-0.011260034421379	1.0975585958871097	-0.1140547426798974	2.361126216483655	1.621051537891492	-0.5033907228273847	2.8598608000163623
0	0.000294273230467	0.0364724544021356	9.552921292834638	-0.058594463109201	0.5014386986806155	-0.0488441101193842	-0.6502424209139974	-25.69515278956324	29.95263765382235	-0.3206212546406147	-1.3776005438935282	-37.63922119140624	0.5321367452314487	2.252785844979565	2.260949139229237	4.967216755621018	0.3010432323624405	-1.1747412692296362	-1.1797714233398438	-0.5579204086402569	3.808263819998259	113.30112818423272	-1.1531198053554688	49.0372314453125	-0.435266098145236	-1.5170652642544358	38.43033514989983	-0.2703015652334475	1.2742196423097996	-2.562233209060234	2.4578325229358504	0.027457660118424	-0.8171565227971245	-0.4642105263045151	1.4177130328388383	4.045512345247091	3.436079702611742	-0.0126741168129624	-1.579034317032765	3.964824561443139	-0.751418804356581	2.09400784755626
0	0.0004723610569989	0.0575114651335941	18.20640588185093	-0.0010029596455884	0.8647368044449404	0.0105547315359286	1.0224309845301356	0.9861788449582468	9.169679993885456	-0.1392675334271472	-0.906911756393658	1.1552734375	-0.1816355107621148	4.12310653979017	0.6397753997959486	9.954008114930934	-0.275581492905283	-0.083489207709392	0.3429718017578125	-0.1207216892488642	1.085199016593208	256.62282541934013	-1.0558175601534656	-13.739501953125	0.6815838332770838	0.0634508358650793	82.36462555606245	-0.1325728965229655	1.7471582254677118	-0.1494846710468873	1.7294999489554674	-0.2574651659646786	1.9288009105449169	-0.3566315789265806	0.1495833134383592	0.030045638595194	2.4928623398714844	-0.4055910483451473	4.863507406110045	1.8185263158155136	-0.3977036322469184	3.585938012344596
0	0.0002930792150138	0.0312809218641459	9.677841676346882	0.0843842455913003	0.4271445766612591	-0.1929512408537751	-0.702186089240465	-39.58843663355738	22.15015732626415	0.3092111395266108	-1.6717410840471152	-17.205322265625	-0.0885134151324657	1.1513441542341716	-0.5389220670543322	3.364102276180221	0.4337934907259486	0.16570623877455	4.248144149780273	-0.304944881574339	3.378098450658156	95.90681437197684	-0.5814691742941488	36.90943908691406	-0.096522347433931	-1.6926518969551767	37.827090035681145	-0.1769447295955669	0.979968315778382	-2.673066148779947	1.7957245301245095	0.1306166707634078	-1.517387483079721	-2.5775146199000964	1.0136635778010492	4.061544171606735	2.7805271562528926	-0.1118826450613775	-1.6006559601357602	2.0941052631665755	-0.4406080100212718	0.8594125971280318
0	0.0001754132971296	0.0288060157445951	21.32536552516338	-0.0506186500423683	0.6030286934994897	0.4060767953910008	0.1025913286469295	0.4785895047482858	6.61668008589365	0.1283586997399689	-0.6026687353665205	2.038490295410156	-0.2609277072986704	4.192893544201793	0.3912668272175184	6.497020710793885	0.0107726376532943	-0.1423545682751901	-1.019245147705078	0.0174653938237641	3.757889587685052	150.4212797040081	-0.3284929682572988	-10.47998046875	0.4417501672159801	1.7640111838758648	38.9890905881092	0.072772057260708	4.814854849875516	-0.0490190840026795	1.0225833625525516	-0.6986928203056719	6.663855303272737	-0.0536257309403642	-0.3669804935245641	0.047191382582666	1.345381884652523	0.0935527308654757	3.460894514530228	0.195263299792268	-0.058770714644223	6.089711087615367
0	0.0002772881262038	0.0319126186865013	9.258552566275268	-0.0255406113176286	0.4646615943183743	0.0770652655024254	-0.5664189710123502	-40.35442021510035	26.58688364760676	0.1244741434761751	-1.414237016770541	-27.0870361328125	-0.3238128032238916	2.5598872295964363	1.8791227384724007	5.53952919489026	0.158949483749666	-1.5663715123495787	1.6362075805664062	-0.7443889899265761	3.400995443338457	112.100578104887	-0.8936073217073185	50.790771484375	0.1908637766418262	-1.4599460232267696	42.45006520161349	-0.4150006838101481	0.711044306777894	-3.46221971378219	2.281946373942468	0.1424353318443981	-0.6824435762845007	-2.298947368415037	0.4548253865786778	4.493112435214485	3.143871882094645	-0.199902552815378	-1.497812139662955	4.509473684253376	-1.27531551698501	6.755178246363284
0	0.000304736088577	0.0426307787489189	20.899662055594675	0.0245814340804608	0.6572584499193274	-0.0300807055893548	0.4744079768708702	-3.2564359011355037	19.49508761917772	-0.100303625965526	-0.642214345456249	-1.9598388671875	-0.09699560792832	2.1019750556417582	-0.4744195894084582	8.644530727338692	-0.0112231986931994	-0.6348717120867984	-2.264129638671875	0.614708557187206	5.4155117505268775	210.57722452822685	-1.0365579256722603	-13.61572265625	0.413612121267677	-1.0205322823065175	64.98383228042113	-0.1787000646962171	1.3371806109311004	-0.11478381634825	2.036914953209557	0.1816531570315203	0.7623871498309645	-2.413157874659163	-0.1054718671092655	-0.0015889817892505	2.7320504254703555	-0.1984212611326395	0.3199022893860137	1.503976608202481	-0.3534869014796016	2.3853898437682792
0	0.0002447066543289	0.037141887125259	22.58020770416219	0.0230786195370229	0.5662125584451945	0.053530776262763	1.1735212351243236	-4.625496417492925	16.599939255168245	0.2941819042284994	-0.3991499048516775	1.3486785888671875	-0.1694778268726162	2.6755282354346424	0.7308912321247449	8.640143755642974	-0.0003096820348899	-0.6404549628089433	-6.045039176940918	0.1231612140226621	3.951651508029255	208.13471583071708	-0.997758142277762	-5.12652587890625	0.2900951937920511	0.1808882771668498	53.86932109992518	0.1113999170523687	3.143869511540905	-0.403061135823521	1.8496688589763144	0.0072370544703888	0.0828451404076813	-0.6852631578526847	0.1810810314975805	0.6829302489916499	2.1861281765140568	-0.2790669458436997	-0.225112072061016	1.901052631557329	-0.2550044225403673	1.7968618765125477
0	9.861115613831084e-05	0.0149436834057186	60.32296287838491	-0.016469966294611	0.5627950632342262	0.0473773602035332	1.4181968127019764	-2.683014422864019	16.094855744891174	0.0308627944346531	-0.2571140191508743	0.453857421875	0.0309947766537822	2.622457089700663	-0.0270508483729967	8.659245950035341	-0.0226068725974443	-0.7782562423693116	0.706089973449707	0.1891042878778215	3.244270027271875	204.7840955609417	-1.1183639226625657	-6.4158935546875	0.1268093153538563	0.2225815361787106	56.144513714580285	-0.1760172462752527	2.1932905140683743	-0.2768024848126389	1.764850111664632	0.0736479202013455	0.6429032642647847	-0.2468398526729971	0.1447383173297067	0.2942460384513908	2.1613366023628693	-0.1072077557388255	0.2669601881713164	2.133156873719852	-0.2511319832376804	3.15298321716439
0	0.0001480119427815	0.0227073310425623	46.01770909727369	-0.0132514705710899	0.5936650228568597	0.1300193951967565	1.4587819478721311	-6.415089160412847	13.476254903031998	-0.3099406757970885	-0.6327309835731993	-3.338172912597656	0.1599142544380437	1.8087070345522704	1.0846366926349988	9.55811925808898	-0.0885298094222163	-0.968229060568612	-3.205851554870605	0.1169388170909765	1.743854144106022	224.72615030947685	-2.418831162338344	-6.11676025390625	0.3020683239005043	-0.8318355387122787	59.325992110644975	-0.2071222210343328	2.4703372063673834	-0.6235433755010888	1.6759579582331234	-0.0786405485302736	0.921700591367728	-1.481052631593344	0.211642427195954	0.7242359169968354	1.962635828048912	-0.0847528377794214	0.7839606035196418	3.3787909894075407	-0.328881182903828	2.0881903515066327
0	0.000125197997322	0.0210486468354931	48.04086793767613	-0.0101435028098921	0.5274340713895239	0.0579646819552783	0.5922497834771034	-5.249996692151128	11.650008081316416	-0.3260989093950339	-0.2664982151726232	-1.0933837890625	0.1418277164013132	1.6165535514389573	0.2023000761188855	9.299693786524744	-0.0032383590782621	-1.04913010779446	-0.9852380752563475	0.0992849645455943	1.2330968923549674	219.6672914380169	-2.5232141314179954	-1.196533203125	0.4823692602208538	-0.0688675612807339	55.2826743440078	0.0366751907812326	1.7102645000325882	-0.4337924572017133	1.5419320553258722	-0.0015983056989286	0.5172038238764043	-1.018888888920387	0.0988199953295006	0.5542663194251399	1.853907144890574	-0.205939732710339	0.5936367444035948	1.6357894736285434	-0.3155686794158358	1.8165329088409927
0	0.000261793249851	0.0395587323576827	23.647752603516345	0.0359868255501254	0.6318122065908236	-0.2153023933701848	0.8531173579986588	-6.790493518323003	10.532807551820415	-0.3057814372501404	-0.4715857194310859	1.73291015625	-0.2141609201946406	3.1204313857544665	0.0516796156086316	9.90845411617554	-0.0684339187645977	-0.621398750086334	0.0259485244750976	0.1870954919354532	2.251896216197223	248.7892225140667	-1.3666342992610192	2.764404296875	0.1739193908678405	-0.5346568011568897	62.41505612897922	0.1166305681141538	2.2599969076298123	-0.6498288916948884	1.5791542016457942	0.0108176159714298	1.023993916514267	-3.264210526334006	0.0550179320966855	0.920986929141516	1.986605246097356	0.210828245049189	1.2378601233078914	1.897368421068793	-0.2495414134122305	2.381402820194559
0	0.0001896817159138	0.0276159880274551	37.268241077777866	-0.0160010870761844	0.6246104127784826	0.2192967993156917	5.028344508381119	-6.05793431422144	13.238463432979689	-0.1081975461509574	0.0138591419550944	-0.6807861328125	-0.0003970848233177	4.273738107990781	0.4023318334736219	9.844957655181474	-0.0100233964744806	-0.7850084821030001	-1.117478847503662	0.0135542616509455	2.491781897617971	230.6952283734417	-2.230414561200128	-10.851318359375	0.4465524132472776	0.0446319548925084	63.122929778410594	0.0644429203212999	1.8061411816369328	-0.5505464119361785	1.737738489450093	0.0582320990200661	1.3754295661526794	-0.0541577030433029	0.1833107418414354	0.8033755931070612	2.046591313137861	-0.1319217493503584	1.0078435854069618	2.605350787416796	-0.4617005819087444	3.706753494313342
0	0.0001035651430169	0.0172661579217141	15.833863469078524	0.0012378585344827	0.2600159640832035	-0.0075684428506056	1.6221228769052467	0.1824068723019967	31.29961942464832	-0.7539393186171983	-1.1604065983276617	3.1563720703125	0.8233911195029671	2.8172182818457148	0.1650850816883435	3.690714271871333	-0.3240865987153065	-0.9338373822573254	0.6614456176757812	-0.3123726827566298	4.265473540571296	72.03198984805107	0.0492416390430686	-10.268524169921877	0.4171991854134497	-0.82492900511776	34.40748884459599	0.8457261192045707	1.549572168448115	-0.1297174645698292	2.1663268950940897	-0.8913753164760296	-0.7842800263958942	0.3205263158178226	-0.0269749631480041	0.1861758630144024	3.0643124290056143	0.9201563848323524	-0.6172842839381616	-1.5952631578967609	0.93893027777173	4.619705855541511
0	2.297628195227164e-05	0.0180670125399002	67.82321098312158	0.0042324551209005	0.2990787026312591	-0.0204020940789564	0.7315602822179841	1.2107271848019967	13.128620043398062	-0.0823842883308471	0.2856719112800516	-0.6807861328125	-0.016839309084083	-0.4305924919990707	-0.1653556779704699	10.279508794512449	0.0096947461613607	-1.291437941030195	-0.3731107711791992	-0.6266255121823446	26.086694967051244	255.66333750430107	-1.5305420945265706	0.0	0.2944489839806667	6.135970322979538	20.098401410788057	-0.3798521635861578	8.250054247107677	0.0282076366440106	0.8449356785043962	-0.1223288435421362	5.53431399562824	0.3592105264491354	-0.0750232838616515	-0.0666255314966557	1.266955087806263	-0.1178522384201511	2.2778451015427272	-0.1097076023345244	0.0326258745433956	8.061091477645508
0	2.2100607346469736e-05	0.0199049650472941	64.32731817088869	0.0055855125257684	0.3175927349865172	-0.1124501844612868	0.6704871337510165	-0.6638150515261283	14.997033771043856	-1.2093115938236203	2.97181939665687	-0.91802978515625	-0.0108140348905821	-0.8803727263629346	0.4243688627399793	10.889440583118173	-0.0272384694484411	-1.3552148231006933	-0.4584507942199707	-0.0605349294843279	-0.1336708066433249	272.02223948184013	-2.451169364612038	-1.1429237127304075	0.4199725917706798	15.87179221280036	18.72172191616559	-1.229269593756128	13.464878722845556	-0.0579462095087077	0.9539063059680626	-2.632578715554858	11.051377747465876	0.0564912059008784	-0.131934945319785	0.0589348036371281	1.3817945612097595	1.7578422392310415	5.592585778704092	0.0	0.0879453118140495	1.552170752985841
0	9.875146014533988e-05	0.0355141207045876	14.683444542003356	0.0756098781885525	0.3607360539076771	-0.6992973984184804	-0.1678136462100634	-5.453121692151128	18.72833745731781	0.4710360200508156	-0.872576826982161	8.8502197265625	-0.6130619671036018	0.8945808861056648	2.2264771505512586	5.805259155552924	-0.3261193858132905	-1.0106619163673891	-0.3104152679443359	0.3454280760601182	9.208779380380513	130.12018564883232	-0.6083569524665939	12.996826171875	-1.106132323343051	-0.2692208062576045	28.93942283274573	-1.6807054134676505	5.360687000812879	-0.5925818795492852	1.332085186860366	0.6179866405117457	-0.3285516087517841	0.5305263158086149	0.0935647219834585	0.712545733595194	1.7421774414268854	-0.5126235866944739	-0.4628482992124945	0.0	0.2540179881165154	3.431515455754547
0	0.0003018094865508	0.035631340647621	12.392838210257535	0.1289995731665606	0.5988616138390764	-0.8268846587011741	0.7754303663917943	-4.138656457163823	24.166276911848804	-0.8230466214024601	-0.8470015719087427	4.9305419921875	-0.5622809831116358	1.561562157675135	0.6189540627850504	12.389597446032123	-0.0155577959300152	-0.788400943544493	-1.450699806213379	0.1226820310317067	1.9909954603837383	119.60709762281137	-0.4555777750862337	23.52838134765625	-0.5461605299671639	-1.395248493966167	34.84760070267603	-0.4951224527602841	0.2904646547348126	-0.0221006321482234	0.900633627568473	0.8024638170468245	2.490170724324408	-1.0540935672503653	0.105473592715522	-0.0866425619995877	0.8417483734772429	-0.0856213736120081	-0.4460910896084042	1.8752631579026289	-0.2065762908461889	2.311305478421168
0	0.0002753668853423	0.0365818670793484	21.093573337903216	-0.0279636155638836	0.6698156014007747	0.1239305031824019	1.8985491574246924	-1.9572447139997609	17.301368225889746	0.0187879816434214	-1.2090357507507683	8.16943359375	-0.3591205404042726	1.6109834583295268	-3.0247246023760823	17.410790789504215	0.1129504589222023	-1.1678753699543876	1.3112869262695312	-0.1466452425980098	1.4766596293799794	180.96121215528208	-1.3779444060603292	-11.281967163085938	0.3902491334608627	0.4238330875299394	37.70790417567456	0.0449706666653301	2.3990424417256064	0.02882491836232	1.459529192302004	-0.8396048739780478	5.780253299478467	-2.1442105263289184	-0.1942938515798432	0.0515295027776876	1.5327425448451315	-0.0652629186948998	4.185302085625883	0.6627894736805027	0.1343127252924998	7.694481933697189
0	0.000415021961544	0.0391112500088672	9.521261125358256	0.0416971401678625	0.5949206753798865	-0.3343228553742978	-0.4073765134053086	-8.118041833140385	26.678016275570773	-0.6042338808291503	-1.3870530900618443	-11.21234130859375	-0.5369491742330448	1.401436567450061	0.9245465997113198	10.162451458243789	0.4177184510021706	-1.2878480678427775	-3.6147422790527344	0.5909099450771941	3.488099273540555	115.0666885346766	-0.8226980782315343	57.29949951171871	-0.9263881415915874	-1.6435842909723717	31.788191041165096	0.1276049482202785	1.0805343459426315	0.0749523368126306	0.8466125410126051	-0.1341498539717762	2.0098779756164693	1.5563742832870464	-0.0821507691074627	-0.4410352745507664	0.8807298950524336	-0.4921736090011903	-0.1639571470372804	2.03626350401791	-0.5059043706542433	1.3760915132777938
0	0.0002373209835231	0.0304811166161316	9.056664017069012	-0.0998973805116429	0.4086920532018642	0.4320333953037529	-0.9307021599072018	3.916023413441645	18.330850645240545	-0.9197802526896692	-0.7888913206529482	11.774505615234377	1.985993386548251	5.508758346103424	-2.2503105398760823	6.447917231130808	0.0566502338068604	-1.6110840699702451	7.184356689453125	0.3302158129408429	1.622009253421385	75.12535094922737	-0.7117286657891925	-43.446533203125	0.4426107911718693	-0.9835963268934068	23.52996525022265	1.4891485450574542	3.538068491978064	0.0039564978563189	0.482641098194514	-0.1513289951808268	2.827331145214186	-0.3389473684229926	1.1416225225494747	-0.2238085539026104	0.7124120141619101	0.0835348401130054	-0.5362261770795862	1.6877777777766991	-0.3194376507929074	1.3180244284187572
0	0.0004517052800649	0.0518160518076376	17.933077818448805	-0.0616726609072508	0.9077249111016008	0.1813173431547933	0.1048848964944744	3.885791460774409	21.755268806077243	-0.0136541907614966	-0.9839082815886592	-3.531900405883789	-0.1305282266823158	0.0171776015143585	2.987510085429093	21.813660592769907	-0.1089472270860734	-1.0458253239039974	2.9436264038085938	0.5899938149241666	2.9841082333115447	234.44061279004768	-0.9722176530039848	-17.7210693359375	0.06696856830428	-0.1431114546597256	43.6451724649185	-0.4912299983788744	4.16800789014925	0.0589362549414489	2.1464458389784085	-0.1870720858099183	3.01761559678913	-0.4355555555500239	-0.0614708184535615	0.0233169521693178	1.9811326180291704	0.2444629619963924	2.8051330398197414	0.7994736640032707	-0.1211949039932748	1.91453108101839
0	0.0003330953982201	0.0381042946042736	21.628532778397474	0.0536881394798767	0.783110868935429	-0.15284384536367	1.3086160116576928	2.635681311390864	23.70509515177695	-0.5754952548911408	-0.2338039359445707	3.05322265625	0.0065805309967576	1.4937655788082336	0.8074992898358316	18.299196526281683	-0.0586278577039005	-1.0646510043372304	1.0121536254882812	0.2348163101534405	3.581005473765486	183.4010925263758	-1.1575548230285684	-3.820557594299317	-0.4375097602514324	-0.6581513469205649	47.87415028474183	0.278746956681996	2.2906119593656444	0.0318714776120955	1.8512007074947217	-0.3789524000403759	2.544439251555971	2.65263157893686	-0.2841543373503915	0.0574667497410031	1.7025145001004895	-0.2268585623802123	1.3679458397207136	-0.8252611579368099	0.2645721297533369	2.417631762353697
0	0.0002084811965759	0.0278834336986658	21.404402529343376	-0.0263300813462075	0.6502720991825539	-0.0507916384048438	-0.2109341364942452	0.9705125491838328	14.991061260599093	-0.0488181100398396	-0.7645847774571379	0.62921142578125	-0.0610027587963139	0.7793162539908018	1.2499755624188391	14.74286552196178	-0.0541899825530451	-0.746017695810524	1.0224685668945312	-0.2588221308242879	2.6531005667835617	149.7427444428797	-0.4594345696634296	-9.89202880859375	0.0218227336297525	0.4955456453910973	25.864185503757184	-0.6245773217093872	2.361281122787001	-0.0327439070022339	1.1002859427083664	-0.417353272019497	4.469321121955137	0.5857894736513425	-0.0868542139501736	0.0517278833443753	1.0645352075642842	-0.2505912995945568	1.941960994202229	-0.0876840373021878	-0.2503442428472308	5.158205280802787
0	0.0003170915005008	0.0245916243744393	14.075087761905795	0.0420384723781579	0.496392521378009	-0.4751980503542176	0.5083380964972295	-38.17617781946851	18.920963923396	0.6737165594881123	-0.5000952287991973	6.5809326171875	-0.6329989071892801	0.636005193436953	2.558733344401261	12.828858157858868	-0.5358375915109507	-0.675358486758963	-4.63140869140625	0.692279144523058	4.441452997629682	125.08715820020392	-1.0764546934289787	14.57501220703125	-0.4770810408753099	-0.8675029266899785	33.66249176930601	0.0685098576872223	0.0813985019442045	0.3640880768050678	0.7869215871781018	0.2009943872550298	1.4818043407396495	0.2523895519053041	0.8254133691744746	-0.5286769671015477	0.8734243643510942	-0.2081607447371207	0.2390115392275089	-0.4025000001319025	0.3126733483668396	2.466278226195461
0	0.00027696400163	0.0314294638240515	26.8501344640164	0.0177269568229554	0.7911956053701191	0.1691106128689405	0.5650866522823175	0.2713281314592235	24.771884783280704	-0.0192439413281982	-0.8494804687217496	1.361572265625	0.1455622509865729	0.3818545228553773	1.4692920449627846	20.1233598610289	-0.0443382909664839	-1.0159175107809304	1.4515056610107422	0.1926668635898437	1.8140015375977183	214.2619094819422	-1.1674221375152476	6.94195556640625	0.1258787022529953	1.1646172690382643	41.51898656503441	0.0169211047890665	1.68518917893536	-0.1477337885799798	1.896557049692913	0.6764470495281508	3.846098866300374	1.9338011695681965	0.163343260597834	0.005179298134639	1.537345250655726	-0.4050422122280391	1.5688864490503311	1.3598830410005216	0.0183775181491506	1.974719062108857
0	0.0002083995048829	0.0228214514261281	37.60731658590883	-0.0229144943132886	0.7675132623154884	0.2484542261276017	1.9188364188733005	7.830444494984614	24.832037772691063	-0.096427694833849	-0.5702866218126208	-0.3094482421875	0.0957680934940376	1.2127163425151748	0.8282407525433512	18.92399298276097	-0.0541132258876503	-0.9980814065694372	-4.847538948059082	0.2802416412752821	2.724221507776728	179.23083114331916	-0.5826644807148017	-4.8248138427734375	-0.0437528825823679	0.0124516934746692	41.41651290461978	-0.0280292335982779	1.1398720437105316	-0.0676691206862598	1.7437874580197177	-0.1910750026853001	2.508430536634517	0.3875789475177051	-0.0678391332368577	0.1163432679419346	1.406307969119832	0.0431369691486916	0.6705114367049587	1.3300000000305765	-0.2823405213258833	1.4392873863345583
0	0.0001922137204343	0.020718722413711	46.34019545013437	-0.0655747900630769	0.8917453997465437	0.208419883575625	1.214820741246629	-5.528198083140386	23.44361253127047	-0.2583422568488544	-0.7586492605519264	-5.487548828125	0.160129538177258	0.8176355154154749	0.4959930184735269	22.03123335580079	-0.0158135593324343	-1.2040735870566892	-3.927413940429688	0.2344076358759163	2.6842429434258017	227.83349609082893	-1.7571524887503185	-4.1388702392578125	0.0512472565827962	2.4611498038030835	44.402529137962006	0.1011866349514241	1.9554304874394808	0.0614868340562975	2.123136389797883	0.2637079614844473	4.050533304339824	0.3389473693875664	0.1844321403577216	-0.1773308211060041	1.640908429438399	-0.1339844319295076	1.1159213514054862	0.2292397664168426	-0.0594763161042256	2.0711988868144733
0	0.0002042014683244	0.0217262740543978	42.22616007487096	-0.0285333741832918	0.8434964539188252	0.236705708551059	0.8061296417371353	-8.321662743784916	24.967543734166	-0.2214343162187884	-0.5195686164768483	-3.754638671875	0.0129496076826356	0.5810120843256579	-0.2595764395342855	21.03165678058105	-0.0137371170822942	-1.232598442782128	-8.441490173339844	0.3225188269116624	1.5947393644860246	214.55598449414924	-1.565633346905814	0.288818359375	-0.0125679596996842	0.1578238313849929	43.88839470531535	0.0557289312395873	0.7880705908360506	0.1390111537286269	1.959527566729112	0.1834034923092091	1.7903597751267282	-0.1404078106178863	0.1644399680862707	-0.1325534931755421	1.5740297374048469	-0.0318113840340493	1.2641010826618442	0.6115789474760884	-0.0321606721175208	1.8504508892802665
0	0.0002110844311715	0.0238639133816139	42.3569258803761	-0.0431230660343021	0.9509148771785892	0.1600561470570686	1.0006060711450502	-7.153693993784917	24.85249921099414	-0.2412498404599802	-0.8349673307592651	-2.480743408203125	0.0998222258231295	0.8132719598472868	1.4931205514325112	23.756091312634037	-0.0215884288769543	-1.172193949332957	-1.0401973724365234	0.2461083182532639	1.874990747886592	243.36541747754768	-1.6243982189741897	-4.935699462890625	-0.0490338037832403	0.3279425128254689	47.53707237612649	-0.0974546493268486	1.7002012963563526	0.1077520327548177	2.324807511434847	0.0206131609180154	2.833319715220263	-0.5231578939846497	-0.0433747000607767	-0.142189106310144	1.7110027557115497	-0.1060437644749334	1.2396689793608937	-0.3684216842268362	0.0177033360065772	2.4614463316739057
0	4.940545342583732e-05	0.0263400229270493	43.46412013988766	-0.0383815559875291	0.5602137054406862	0.0962281972360203	-1.0281426565313132	3.257354895375239	24.40815412710556	-0.0168893581784407	-1.231883471709314	-3.5689697265625	0.0509332019978625	-1.1316832809932404	-1.052339195881942	24.299483720426483	0.0056001313997302	-1.3430921263857312	1.6800460815429688	0.0406791203174613	-0.8810467924174317	249.530776974618	-2.5148870780713914	0.536376953125	-0.0558177398154277	9.1866869846446	17.41798710833427	0.1771026386975978	2.3962618769911392	-0.0260840191527456	0.5444018682205037	-0.13347979292157	1.6196257836850023	0.1219883037139526	0.0250272352141068	0.0636858230651095	0.8233821410723324	0.2108475556230999	2.163338754803198	0.0	2.4358722805778945	59.3231166319364
0	4.470169644591652e-05	0.0203462055681628	62.34552025715763	-0.0101298212207749	0.6628799426028151	-0.0056948326703281	-0.4450706232103876	0.0274888675432079	26.98177198875201	-0.0298221229414319	-1.2162793101326848	-0.4448318481445312	0.0138041803808307	-1.1425164944555184	1.104103446329972	26.27534370763045	-0.0149414303108373	-1.407946057324727	-0.4540185928344726	0.0509943511951099	-0.8896865824268501	268.0421295136805	-3.5176367987683954	-1.3241806030273438	0.6222518487017699	4.981570889796716	19.566300384168187	-0.0820321644941449	26.332345869067822	-0.0017115183340754	0.6348450852265165	0.0195610526086053	1.108091208709132	0.0	-0.2494904946665087	-0.0100534931743226	0.9998072986809872	0.2166399690925185	5.581587637416222	0.2799999999296219	0.0229237715308682	16.571897116956603
0	7.343423428666586e-05	0.0172181771042796	10.234012993055943	-0.0871731241134179	0.2239217004105356	1.2183450673211706	0.9927796805805134	1.058288733265864	1.3503498642822105	0.3298766212396901	-0.3001147653378364	0.8458251953125	0.2483601062907157	0.6830602663042162	5.329559684122941	2.863004149248409	-0.7642965602409856	-0.6340751791020232	-2.246078491210937	-0.3840443990269671	1.6974912648579252	33.47659301465705	0.1101473158366117	-13.5950927734375	1.28421337541672	-1.2616122476615008	14.83087947677041	-0.4992506968958202	0.9196899406113364	-0.040655512940159	0.163957573159784	1.6868593258587643	7.340524495996128	0.0	0.0357600127931582	-0.0853987467275353	0.3815070264453495	0.6198785503541623	0.9864603736822336	0.0	0.4058385369804949	4.898644493451226
0	9.288957537958584e-05	0.02449141217457	15.31219048606666	-0.0478967940138218	0.2456877161958109	0.7560936179923992	0.8306548764403603	-0.7787626583356984	9.38492361410141	0.0666956607131019	-1.4226519914859552	-0.85614013671875	0.1228065458396417	0.1202864182966423	-2.2150512930499104	9.404875211712984	0.6963867654928476	-0.13569031580107	3.8260374069213863	-0.0982990601666827	1.341312868528202	83.40810012525276	-0.2292624582835331	-5.66290283203125	1.2375687807329694	-0.8184474781581441	17.06456027176513	-0.7542429066263006	3.591780188648394	-0.087581963681756	0.2438004983310627	0.3905808214304939	0.8213926277041184	0.552631579050991	0.0196289407487968	0.092750150550544	0.3697970376138753	-0.1224940478354423	0.7598626703969842	-0.0845526315734104	0.591477692965221	3.559805953297403
0	0.0001798710043284	0.0228866484294476	26.09948544414585	-0.0019575704317293	0.4451871675858671	0.3753151382691747	1.874740165406364	0.9866411858584954	3.7238187281263584	-0.0010662212035725	-0.785076021756618	0.2681884765625	0.1492961041328513	2.23690007861191	-0.1624553129813374	3.411544243497576	-0.1917850587402144	0.1540941157905608	0.41259765625	-0.2202775246232591	16.038299974170855	134.52447762868945	-1.69854622501106	0.469329833984375	0.1850751954995458	0.3635624955314647	31.45090379960679	0.1319896486620682	1.8092647038375296	0.0306566111785426	1.1597553614091975	0.0096691951159118	3.093181313112737	1.5403684210542714	-0.6520389383481366	0.072465441513744	1.0526068317811537	-0.0937827032403965	1.0989006742896437	0.5010526315782617	-0.1012676620188271	2.7941329080783697
0	0.0003804401954457	0.047691790642873	19.042758297575247	-0.0511593562927632	0.76954065460141	0.2659537189660055	1.525762525289124	0.1418078118350578	6.537868270885017	-0.2357873610738605	-0.6239418731618778	-1.469879150390625	0.3713460255970031	2.903236632171496	-0.332744829430312	5.551880148222487	0.0335712808011767	-0.5092016790929392	3.5083694458007817	0.5853048887111943	4.349675915133371	227.69600835226123	-1.056375553939309	0.0	0.2642862786053818	0.5952278390320602	55.79000353356056	0.0442773138255862	3.469080901133642	0.1252416314207174	2.4141169780617924	-0.5450659435639815	4.130276230032672	-0.3763421053552165	0.0412517826350353	0.1380727289588479	1.826574068415706	-0.4287388287318177	1.4598192615993557	1.2415793683758394	-0.4170508940858548	5.30258638678559
0	0.0002245045075816	0.0232241861923855	14.506977444877531	-0.0146636691457642	0.3771029209258179	0.2258133572819836	-0.2586477259729731	-40.55361149968838	19.348421963057856	0.4498998503908178	-1.1716056593483564	3.133163452148437	0.0093483487010422	1.475287948380787	-0.2519423887870014	2.2472834885218664	-0.1815498318987531	0.217829793440579	-2.2030458450317383	-0.1772445102492175	2.162563757171031	108.36122384450978	-0.9036577741364636	-12.749267578125	0.3956517026867158	-0.9676061909510024	45.10588977046108	-0.22784267821361	0.6544593282010682	1.26812624680665	0.9316265316840716	0.6648535862369831	1.1276795973778553	-1.539999999999419	0.2790079410765919	1.1378635521752123	0.97164801150778	0.3066547065947457	-0.2046914008915457	0.817894370590305	-0.9892159962059394	4.337672820687987
0	0.0002995287197645	0.0346838786078646	22.579296130889823	-0.0090511987366834	0.6445364328485932	0.1025276826368186	0.5189636089995928	5.03208185968662	18.627549163295843	-0.2704462938624608	-0.8063759174261462	-2.8675537109375	-0.0210969180401945	1.652123934224853	0.2656147553780376	4.651001925121696	0.0027435165326175	-0.5585968089054525	0.0472230911254882	0.2028581505580825	4.743600639402512	173.34852853200977	-1.5366435858150798	1.856689453125	-0.0560654437797908	-0.9898314596767972	57.18207132623378	-0.0842440572588775	1.8261102960949895	0.2504339391138145	2.3105917100697164	-0.4550633085075075	2.2038087345697304	2.5907381710611936	-0.3352546871064165	0.0477032957648531	1.7164014881543956	-0.1748558178118234	2.169259445705768	1.2231580799920954	-0.3614136087093216	4.5385321953061535
0	0.0002147289949764	0.0252060508114319	22.81412300511699	0.0105458289651978	0.5979130788076347	0.0103008933788339	1.3395401935815294	0.5396273308780266	4.116536744498575	0.0459654864762473	-0.5221479598930272	-0.892242431640625	-0.4214721710549502	9.607273579654994	0.205374009833604	3.677917272795384	-0.2307758187108043	0.3001057056319363	0.304290771484375	0.4706635693601596	11.605611686812278	139.11264291189258	-0.51835768306501	-5.616485595703125	0.229288575067557	0.0736356634556258	37.90815120437804	0.0218354367685309	3.204356879053885	-0.0202138341648513	1.3471622668468075	-0.7876459334363661	6.09781044121636	0.1299707602303237	0.2103986661476438	-0.0150345584854656	1.1711410922554737	-0.2512499870530073	2.216431062469948	0.9026318737449648	-0.6255929431266741	6.763179792152393
0	0.000236143698539	0.0319835436709836	21.68760940576894	0.0090616903622968	0.563882649553251	-0.0057326323106932	2.17144702714691	-5.785985690972559	16.49784887287312	0.8607843396599005	-0.0650692502042824	5.20904541015625	-0.1344428294025041	2.2138144728412383	0.2596545293190777	4.605846371295178	-0.1287028702389404	-0.2633785550507896	-0.7935655117034912	0.1804753140510262	2.492786945989799	190.03016915700977	-0.5348737072169683	-2.58905029296875	-0.0807451610790879	0.3794914467492725	50.59895827613966	-0.3136121931784659	3.154261078466741	-0.0954567491460587	2.0073767300168317	-0.2967945304446793	3.5334248663002583	0.9431578947502928	-0.2053263701747509	0.0461091898927668	1.2767170827989285	0.1421654095108111	0.612521578710878	2.5126315789312152	-0.3219873250002663	3.0830592249942006
0	0.0001217917268564	0.0143452428506484	60.91552347343054	-0.0088507031187647	0.649552714747559	0.029162918634457	1.4349259929552916	-5.33998845281338	10.498642875467963	-0.6204078566377222	0.5974478838706476	0.74267578125	-0.1340999509870337	1.780207425995799	0.037799604163438	5.269901887774746	0.0225738752059937	-0.8158029502506476	-0.0910615921020507	0.0940459160491123	2.037216232601301	197.3696900882537	-1.9378855109084547	-0.783935546875	0.190506193888526	1.0167677956384238	54.10895383365016	-0.1441346289805944	2.3489526827878104	0.2816079488166105	2.18686260721467	-0.3056694111897206	2.77742491247041	1.5178947367873548	-0.3418294915063047	0.3082549969776667	1.531046290427367	-0.3282078729357428	1.6989555940991925	1.957052295272744	-0.4090232423429842	2.840558803824744
0	0.000211956742049	0.0252358288252665	36.76047541808495	-0.0033100520891284	0.6664822516002887	0.0574655839597646	0.6205235259751141	-6.42385075750088	11.272232625208192	-0.5015701737514039	-0.314695882725748	0.618896484375	-0.0103047105337807	0.9040125494352812	0.3383524491646587	5.713075480151466	-0.0612287631728206	-0.8927755468029313	0.5918197631835938	0.043453890422811	1.7030904325068992	209.2863794841582	-2.229361530343648	-5.239990234375	0.0323486618377208	-0.6640041491446351	57.436406475444166	0.0898738589554171	2.7121767380358266	0.3900560713380419	2.425111817630881	-0.4919909720114439	3.0775389631465977	0.0	-0.1712079562225703	0.2317366965715146	1.6633675643896837	-0.1691013762105188	1.779745374730954	2.8736801052597203	-0.4002696217371056	2.858665018700581
0	0.0001953115108201	0.0229122405449806	40.21797289140631	-0.021075100453592	0.6637437651054084	-0.0464547838475325	1.1093206042104775	-3.7721669501278328	19.52006889494487	-0.4428851922603263	0.5997529083955828	-1.35125732421875	0.0077394983414951	1.522917208825178	-0.285679809822768	5.444077688128711	-0.0341474481947885	-0.8848365493689716	-1.2062840461730957	0.1641782592358268	2.31888416799619	200.8080927409941	-1.8360831899449064	-1.57818603515625	0.4236584893148786	0.6728154003737337	63.30616560080316	-0.1495668059782979	1.3399449905845762	0.1889320272798456	2.589056063615957	-0.6390586960749602	2.394895701989025	1.9342105262870768	-0.184690429417675	0.1468581540726714	1.655535882683447	-0.1711998641093949	0.5673594315780122	1.457105241578319	-0.2355377060098454	3.476572668788682
0	0.0002586036032169	0.0321605191194139	29.16209543786412	-0.0121006097661062	0.7029070084309759	-0.1463422733561978	1.521839688448989	-10.001151782891505	11.604554911250682	-0.4372773643254204	0.0046462701073135	-1.1552734375	0.0693062308712976	1.7571900643042362	-0.0993072912833393	6.226440162981166	-0.0714727607098534	-0.6608041657571202	0.4893150329589844	-0.0979920802429951	2.941147371944335	228.61920800588672	-1.8717923882472836	-3.424560546875	0.0044194245295682	-0.087208953135208	62.86589038719792	0.0249848025348103	1.6499411644853916	0.6464865706957434	2.6280214732872635	-0.0783728639918974	2.796560690221413	1.6652631579118422	-0.2204096085772118	0.5141456034578982	1.7391058739703769	-0.2815771189125445	2.360001011515536	0.7368421053611556	-0.1737378190731057	3.535573755667645
0	0.0002710578716717	0.0318642153706896	31.20711833428859	0.0126980913215861	0.7760842909723881	0.0060417860623373	1.0213190222802115	-7.30220769109463	11.866081735137827	-0.0567717155663165	-0.6030067556572964	-6.395263671875	0.1877437333599635	2.017509367222884	-0.3112533018729389	6.212871538023788	0.0552667165579492	-0.467376091665963	0.1798667907714843	0.2451512368462058	3.8291659806921543	232.28830209158008	-1.6520902975478808	-3.3446197509765625	0.3021506901280103	-0.1935316874773756	67.11552270838425	-0.0729392774558692	2.5699142282974954	0.3109400119851446	2.80423979482657	-0.1327282906281378	3.4167140679570824	-0.3684210558713339	-0.4220854446716198	0.2317524410637026	1.7462872352603784	-0.0057763034219453	0.8483882129538975	0.3389473683812989	-0.298942881559967	2.71618043749071
0	0.0003011585517871	0.0364519118407373	25.978559500625387	0.010921563082479	0.800010213819728	-0.2453525156330085	1.9085770017690356	-4.840507251641505	8.32613376118382	-0.6588788419422142	0.8259201897268547	-0.91802978515625	-0.116779290432901	2.3486014349488475	-0.1516692564627827	6.625419591443051	0.1288230754816194	-0.4712672169559919	-6.689884185791016	0.4233269035459688	3.2242906471749406	251.73722329519336	-1.2348153958092796	-0.4667510986328125	-0.0856774797852692	3.4819860085542262	69.97134409495871	0.2868479895056301	3.057056680701694	0.1347119418141535	2.976405731093722	-0.2299412418146637	2.9423392678657856	-2.087883040935317	0.2941189449534167	0.3330524965657389	1.7472826217522408	-0.1583741086208636	1.3321924330736246	0.7753216388959672	-0.2147031328308694	2.259915080353236
0	0.0003119776189721	0.0257726185564664	15.29354877026912	-0.0869620397146292	0.5601388209488286	0.0985270653928698	5.276385014464969	10.905746715643652	8.227326039738475	0.1860702264497921	-0.6767610233406702	-5.121368408203125	-0.1908714161783294	2.189330526590433	0.819239325747758	2.9599703901849197	-1.5825850384713032	5.454206660797668	0.0752668380737304	0.072906261576729	19.278684539050523	72.25079598806447	-0.0638111024654616	-14.729736328125	-0.9846218745809304	-0.5399721330459779	69.21420971074076	-0.2149135099214104	4.3793634257556855	-0.1903251701980498	1.4423321742121389	-1.286502805881167	11.136270456517458	1.1587661654329218	-0.1025276658877407	-0.1804697811577925	1.5771816763027204	-0.362113580070259	6.239774278155073	1.2526315789592732	-0.5479271679439152	6.593927018112954
0	5.273967253100654e-05	0.0237292768112699	41.82656607787864	0.0098468460221781	0.275553915164271	-0.2095601868454159	3.3189391534203883	-4.01967595281338	11.078841716738214	-0.7398697241598651	0.3756422098981056	1.0108642578125	-0.1012739425011027	1.6202736187115776	0.190298326239854	5.958648167508623	-0.0239961812170655	-1.1930929922643216	1.026336669921875	0.546970531787822	14.38983745324729	231.0271021404082	-1.724628572448614	0.89739990234375	-0.3339875455084625	0.955319727302621	25.159149522482565	-1.0772846646399177	20.334933424538225	0.2349885949851045	0.8904913413681725	-1.263141710043974	20.001583686543057	0.7000011874320808	-1.5952545106079097	0.245481635845598	0.9908566162579052	0.0055631593254882	1.5733193793622413	-0.2652631578280786	-2.3370329528731126	52.31700761298947
0	4.266883060492244e-05	0.0258418783187447	42.11385819795886	0.0017318814520619	0.2727199765209012	-0.0611597831874511	-0.4338930268879051	1.885479229071386	15.070614640327817	2.0786062931214726	4.680151417329824	-0.73236083984375	0.0498992439745911	-0.3867342073480828	0.8607447221138774	6.63801785551006	-0.0693834402598757	-1.206589344740742	-0.3512721061706543	0.029240939397711	0.4746625445401582	256.5828653850371	-1.834477491737296	0.4574031829833984	0.114112659875665	8.591903182118228	22.40424175152856	-0.1209745491027824	0.3038220590538714	-0.0817826600737545	0.9047907332944156	-0.2526433185492617	0.0545266107775188	0.782791727575646	-0.1249491174719833	-0.09920459896664	0.9096290564243336	0.0685268869240725	0.0272960148871499	0.5716052630643054	-0.0696123582339634	0.7344701340585793
0	4.068801145639853e-05	0.0201545396723541	50.70447770626079	-0.0001567293353446	0.3574625789813281	-0.8785331659011487	10.496382867014088	2.657556296033738	14.382210409985174	-0.2666572174148598	0.8068273494621749	-0.4951171875	-0.1664612593807345	1.3029698587753091	0.9175964665183496	10.655358128661929	-0.0350414417259449	-1.2473456053657257	-0.4635276794433594	-0.2675106416624261	60.20195760053895	244.1138514168529	-1.4585006840956316	-3.71337890625	-0.2417742642321966	10.33272534981198	21.23176438544425	0.7278007127829224	10.13561983021741	0.1771559572915084	1.0083904432151325	-0.7438981258469594	3.832896326434008	-0.5658947368421856	-0.065413307611528	-0.0869559099073035	1.090702854227953	2.558215389744711	37.82617758203023	0.2726315789470197	5.833875639754406	199.7910517018903
0	0.0002039366108567	0.0309030402642409	19.99793074497317	-0.0178374067851163	0.4609313943836164	0.1210309887291196	11.240424108998605	-6.184133767442825	15.87745063018404	-0.5822889592043284	-0.4982090096770277	2.75408935546875	1.1102721747337845	38.10601698597655	-0.0759853053322364	7.442090904641332	0.0958345940781042	-0.9030836293368952	0.8206825256347656	5.0165398876672	120.3737717615104	152.27516733482165	-0.8186767610313973	-2.4549560546875	0.1014296929985694	-1.12862601217044	30.87231234677943	1.035064152755526	10.75322774441556	-0.3766801404816922	1.470496311783598	-0.780168223504893	10.682178897498432	0.5010526315895714	-1.6150305973965706	0.3318002656842606	1.1815030348680806	-0.0858717665386799	2.061829662151008	0.9431578947393988	0.7348062218915465	20.54554984776582
0	0.0003288294273675	0.0333000995521494	28.878951909249366	-0.0479127382184136	0.8707738836919189	0.4552711560598022	1.3662203154087482	0.6998994356821753	16.155082398061918	-0.4574841053479536	0.1914585988882904	2.1455078125	0.0847507311778197	1.2372297584364995	-0.582235686801963	10.598129080097324	0.0385222547431378	-0.9090826089344048	0.4744873046875	0.077756166329909	1.7090053412419568	220.39880930259508	-1.4239207790812949	1.2584228515625	0.2033623671541323	1.240208741140287	66.5781291893085	0.1635166746772543	1.3338336188485949	0.0534514794375193	2.9794046022116314	0.1395597697523854	2.4393872448770786	0.2955555556681473	0.0660331861166703	0.0003630187205971	1.77778023970955	-0.1648980514396338	1.33046580562283	1.4221052631625977	-0.2534384019406231	1.8952690096718656
0	0.0003119678438408	0.0304775181498174	11.635465436515496	0.0734649618338429	0.4879932165007684	-0.2646166745151227	0.7906556516423553	-9.328603982286577	9.206457309190077	-0.4027554110164876	-0.5482886853604367	0.08251953125	-0.4116987560209321	2.7842069684450035	-0.734182708286338	5.01315239972614	1.1026271535088377	1.2780492947187918	-4.360319137573242	-0.4871525083196028	32.70290754314295	94.29369150474352	-0.2851746193616247	12.0478515625	-1.3434547168399749	-0.4963822433768583	39.02702683230042	-0.179753705508053	8.004170323409877	-0.4100506107248003	1.023136953619385	-0.0135071377526851	0.7613515488410512	-0.8596491227416028	0.3281180691300223	0.37388535434843	0.7020346224692663	0.7475250828085866	2.6328358832373238	0.8989473684183906	-0.8207482445469523	8.71548405331644
0	0.0002922503328701	0.0319703029818908	22.250821495065043	-0.003927707906917	0.6242657856947972	0.1175221569487104	0.5911942262137404	1.0165879732798315	7.701917904533317	-0.0255711337791231	-1.1228802904395232	-1.4853515625	0.0972603620902805	2.715910880759021	-0.2551485228767921	7.943239915914656	-0.0204667704518269	-0.9745035520529584	-7.218363761901855	0.3169246697650016	2.43530523344506	161.3342646248607	-1.652101670904637	1.7045440673828125	-0.3277006338031016	0.6755783874167602	38.15457381172973	0.2113275060086106	3.5186134425916893	-0.0242160625023158	1.416116914722274	-0.0362297202876727	2.319048874697407	-1.5547370083543146	0.3836708765058848	0.1290978357044538	1.0601318568639502	-0.2560516420364928	0.3784941896590736	0.5911111110960157	-0.3218854318005457	2.483273441667951
0	0.0003171080492563	0.0289008275061115	10.487397906266343	0.0617301914549092	0.4514215217689756	-0.3843191170528405	1.0571155556636782	26.61857008997905	20.78952986962025	-0.0656284577261481	-1.5975526503825728	17.251739501953125	-0.6948709922584919	5.261067885373046	-0.4851859736671974	4.696028877305553	0.6716115494442817	-1.0619762439036855	1.098460674285889	0.1222045358839501	4.035872759372656	51.35323511436268	-0.9059917158280936	-23.069366455078125	-0.1710529878537025	-1.4839982249890509	36.70598688034124	-0.7392165764022359	4.041800455018643	1.859124024496143	1.6062180926800431	0.7595109390049155	1.3297476997248188	1.1531578948012586	0.2960309115001504	-1.1848191749626773	1.219397273003182	-0.1726057063224321	-1.2668601190753517	-0.2030409356741571	-0.4231836062757864	1.841995900656423
0	0.0002103682184244	0.0290898832757893	8.957884493492514	-0.1505000845073759	0.4115316676578793	0.4975098451043919	-0.9519162689647797	1.1271760470103005	5.641067027225199	2.050432163092701	3.568316850349325	-9.67541503906249	-0.0610837730249821	2.038370975087762	-3.8664364743462136	1.6232306927643882	-0.8553195823303673	2.512792702482048	5.393102645874023	-1.933958029157296	22.235338809156207	53.51344977691456	-0.3005921912353752	-26.234119415283203	0.6189636666750785	2.384271232821419	35.35490010707716	-0.8435611969669685	11.735505046650584	0.2000370301656331	0.5523188247157587	0.5065493350009181	0.4049281405899263	0.0552630670891272	-1.1169135083287998	-0.1301194280067675	0.5467332772980037	0.4690858452750704	0.7429464483217529	1.5097894736867543	-0.2576529020104433	5.577772837128824
0	0.0003101447337853	0.0385558872245711	20.845421755006857	-0.0506261253214797	0.6855779743493723	0.1730849727095286	0.5082248841427979	0.6872041231821753	9.202149763631514	-0.033762008519799	-1.0658315134812075	6.02392578125	-0.2979251323495461	2.7738761293524923	-1.4958518672218848	8.973029152433394	0.1063140388772109	-0.9392663011823474	1.997230529785156	-0.0105465988571419	5.617413592865338	196.54570566489977	-1.3157160119198368	-3.997039794921875	-0.2840598019629168	0.1751042975700487	44.927275758310245	-0.1016015758723942	2.161852516037517	0.0598280194779734	1.6149185316296142	-0.3716270940983964	3.1884623573989583	-1.1199999999907844	0.0022295921649918	-0.0567422444394384	1.1989186986999854	-0.0036550935738046	0.8724881719745938	2.98199999996801	-0.386476712742167	3.285828566403907
0	0.0003857674642361	0.0326950542832185	9.621583590141558	-0.0029974091488751	0.5019149076251467	-0.0300917127185504	-1.0964285354689778	-12.842031716661577	16.069501971842044	-0.5658193582325894	-1.1162114941665575	-16.75146484375	0.5358359767135921	2.9634543308175827	2.68530715224833	4.670931808379687	0.1616716701169432	-1.3915882757903109	-0.998615264892578	-0.0889406569048243	4.399965417417915	95.20338999107166	-1.1701298712673185	32.72930908203125	-0.3864005026532519	-1.3833253707911373	48.23516277630588	0.7040928138677236	2.7335593457177865	-1.1994634759066105	1.421189081678801	-0.8001606414266632	0.7792775408211536	0.6336842105440286	-0.4368611600594459	1.1866473192158402	1.139935037114145	0.2772052926903636	-0.6674780296236991	0.3905263157564329	-0.8192086690814692	3.501427319075372
0	0.000373540464605	0.0318734475184128	10.822963577396902	0.0181451603636628	0.4840231864562922	0.3004428314218304	-0.3099435916492368	-34.42207932408345	8.649147217035212	1.1478444636957572	1.0006658845526863	9.8817138671875	0.0756818778888749	4.523227408684841	-0.7130321192970802	5.985919927668612	0.1278879061827353	-1.0570600988669128	-4.702646255493164	0.1974367116186269	2.374649665680114	120.46468149497792	-1.0615519589730609	-26.75180053710937	-0.1334528376211408	3.2447162192806336	42.52942859004802	0.245489025274129	0.0081237584496975	-2.3815282532353885	1.0974469125741022	-0.2611376044712066	0.1093520316945642	-0.1842105262422606	0.2095940043976873	2.0944116017166308	0.9101723321864306	1.0892131059850356	5.116592440335918	1.097894736827547	-1.4527028718412165	15.703402320913773
0	0.000383364894095	0.0383373045785705	20.802183863318213	-0.0109617152720458	0.7668868582336955	0.1540180284194863	0.7537729653051577	2.7553498751353005	21.21609176055844	-0.1372684342469054	-0.7483083629247891	-6.121917724609375	-0.1014373496425048	4.545790980942149	0.5163985562095116	9.238169024784565	0.0423113150711358	-0.609231471066471	0.4615583717823028	-0.0556527184182996	2.3329594285185724	194.0197352059154	-1.149409633382681	-4.3941650390625	-0.3970719433430132	-1.2427667555872504	68.63092485389294	-0.2848544754074779	3.239058903143194	0.1666134471691773	2.2854127994878586	0.1121201196224891	1.0645351593089585	0.3610521789906791	-0.2559100973444846	0.1942020875470599	1.982384161855834	0.052451483358226	1.803067331293437	1.7794739706698983	-0.1004323807931406	3.917873517659504
0	0.0003904471668067	0.0320007653547836	9.651961320714836	-0.0532071655297927	0.489311196824106	0.2299589461536781	-0.4775909729422198	-30.25548767979634	20.252079039477785	0.0191503968260218	-1.4421499071940604	-25.493377685546875	-0.1948067559169771	2.773246900999246	-1.8370755839577249	7.348774244353962	0.6487973881547101	-1.0775390545461874	1.2700271606445312	0.9196439770112816	7.276360339634052	102.38417612388416	-1.3009540151058785	50.094512939453125	-0.3614251457679441	-1.558118552820526	48.97940233245451	0.2084892132936506	1.184583679895992	-1.937368334207199	1.9307214889431576	-0.4811288672975669	-0.452218583409977	-2.0725743438993973	0.4216739272139094	1.5525610619061498	1.6091853051614575	0.0813463093337763	-0.5960617246058577	5.478421052635201	-0.3162527040449214	2.635263431016976
0	0.0002165799497496	0.0250200128674848	23.42285926316488	-0.0159180078223748	0.5803103331298278	-0.065691547007996	0.5296074763594394	0.4126679903696753	7.105301230527759	0.0772405751503392	-0.920422761922461	0.0	0.1045259624410024	2.7107326608388385	0.2866865467795799	6.943245237798282	0.0289673292267607	-0.7183655900203134	-1.3984804153442385	0.6326967993305426	4.983013713476195	136.56471811607165	-0.5973013456184079	-7.5711669921875	0.0493056990836073	0.5081865307329281	33.47530862278692	0.181519974844807	1.5439810233314604	-0.0101719779329227	1.1080333519483745	-0.2514269507153298	2.339289067021751	-1.2599999999974854	0.2016988272982072	0.0356464195305231	0.944712268589854	-0.2902641869131723	1.7341199114945796	-0.0294738256659137	-0.1785219381114123	3.2605964382828385
0	0.0002724756043829	0.0209534569043133	13.731285602715928	0.0154633294867334	0.3837459703880051	-0.009799901527527	1.1694820652470683	-37.44792771275532	10.37121908172455	1.324659043178181	0.8185411733116701	-9.778564453125	0.4613307684768404	4.667212571186725	0.5488125157126854	5.484078325104915	-0.311422021969998	-0.6359630054010252	-2.19643783569336	-0.1456674413221435	2.153145357121396	100.3791102059154	-0.5567192694080154	9.76824951171875	-0.1278230195359179	0.6531607190303936	53.412066423148	0.4654626879507844	0.3701498393010998	-2.352054569024101	1.2628397013199155	0.2825650369962168	1.0642439680033764	-3.367370778955988	0.5854059860828718	2.187367067303037	1.070106157729527	1.0872869367920777	6.618335142251135	1.89368421052614	1.0117691421023869	23.292040620225595
0	0.0001316325907531	0.013706617197113	54.42591938399167	-0.0057286971336349	0.6399114777398943	0.2122040756464913	1.711454486355306	-3.5843718045521995	14.315489255299935	0.0873184486299845	0.7315311797972139	1.02117919921875	-0.0277654931612455	3.1709841857880017	0.406808502651162	8.574548506527211	0.021833064250945	-1.0435409185398017	1.7364559173583984	-0.0136837451930126	3.804964524137576	167.22032724693102	-1.3843050082595163	-0.3120269775390625	-0.0295134951528138	2.4199375609987763	50.39754611678653	-0.0965955191760514	2.5740161382970825	-0.2709715781342086	1.850227537526713	-0.196800118703079	3.546642660643406	0.3756052632508835	0.1164655153890039	0.3251368041455138	1.4544748098885942	-0.0936865084569632	5.965722565182229	1.5178947368472484	-0.1484099720660096	4.347139998324916
0	0.0002118307532189	0.0256683875345447	32.770739138163606	0.0019529548516183	0.6588745007593569	0.0468430142301047	1.22613878475026	-3.4086210721303245	10.194352073524737	-0.122727128999384	-0.8405245470446312	4.37353515625	-0.1215439347282542	1.7553897219861223	-0.2516120600929786	9.24288256406961	0.0145956510660544	-1.055247507637321	2.492347717285156	-0.0332096551649092	2.2815990203228376	191.1807459481029	-2.16961014275783	5.157470703125	-0.3917732901274194	-0.9122354387811576	50.38099760518303	-0.0381025689897828	1.6086973881591664	-0.2696254192265126	1.7935590541733522	-0.0733040041161707	1.3750310225590017	-0.2210526318500942	0.0987484910252828	0.186982473417646	1.207807109736983	-0.2222364100477272	1.8485062395995409	1.6151575526824042	-0.2110604190829245	2.971100138998291
0	0.0001575362001764	0.0191187454781266	37.5248354508991	-0.0055261143298387	0.5473083910071584	0.2975413315884913	1.9165287946995453	-5.558840035753372	15.589255229044014	0.5563978376139157	0.5409132431567207	-0.9618682861328124	0.1726427463082856	2.591701095353728	0.7430359196433495	8.078520358756125	-0.0910004939316883	-1.1185171277466648	0.4986629486083984	-0.0162942469595244	2.117755744627671	166.4026697762279	-1.4424883518719704	-0.8458251953125	-0.2698457635046629	1.4511790144942087	39.21001725385744	0.0263427157262685	1.2823798141499805	-0.3887954602253394	1.5608688949912235	0.2498535271271116	0.4844500817974175	-0.3271578947872529	0.1154338518317606	0.3206059337016022	1.2559677413147183	-0.1623511326570646	0.1551751947765591	2.745555555558847	-0.4284311757691814	3.088954293182758
0	0.0001276703345917	0.0153222442339285	57.10726532263072	-0.0343960327465477	0.6463491867214027	0.1755055535608175	1.1083888219385742	1.3727509981821753	15.41799471792014	0.0555935756713175	0.1199201627704833	-1.18621826171875	0.1220189338503064	1.4261358091939775	-0.3936532664528419	9.223459017720156	0.0424364091469979	-1.1423947701071204	-0.2462692260742187	-0.0808945189583473	1.9529561879693491	183.81230722739977	-1.4128022932339672	-2.635467529296875	-0.105235373059176	1.56672208256281	50.605106482828695	-0.0399238175429257	2.085419442002302	0.0383840274669682	2.0012746913517616	0.0075126042593522	1.1194479800383967	-0.4421052631665811	0.1853900639299058	-0.001620786948334	1.4375553756894717	-0.0856616246909159	0.5243707616181572	1.783157894658986	-0.2920800970571491	2.659586332899136
0	0.0001283507391635	0.0153484310439419	48.73549877160649	-0.0114524330251659	0.5674562500499951	0.3064387473302845	1.678088471340658	6.4736878878306126	14.636025925095437	-0.3895433418179496	0.854435317185056	0.912872314453125	0.0772558450288973	2.210214579454515	0.153522140956826	8.237389005514139	-0.001334093810528	-1.01773418673858	0.4145317077636719	0.013632016505261	3.1570785924488574	153.81973062827868	-1.2964588886423098	-2.460758209228516	-0.2470081520923696	1.6635385555701134	46.26066370548747	-0.0284334619115323	3.2095881971819384	0.3292004917050611	1.706427161342363	-0.0580382133457041	1.48001803946189	-0.2232629193652462	0.2252564472980962	-0.2505883982833693	1.332119391533876	-0.2190793261725369	1.1364215471757104	1.6840935673061814	-0.3910393448552172	3.4133858596122586
0	0.0001135726001489	0.013452155086324	53.60698111221504	0.0100304345549102	0.5398129517117757	-0.0214594074293349	2.4716520529122445	9.372384787244677	15.164723296217709	-0.4406595740662567	-0.2459161037230472	0.4951171875	-0.1542068031971075	4.628267086169016	-0.0408748316994239	7.943975519843324	0.0248814394260246	-0.7964701139635295	0.0726075172424316	0.0793595323059318	4.403923403451694	137.09692941978258	-0.1056482003459496	-0.01031494140625	-0.1333019633155943	0.491718616120063	48.306254113074445	0.2498982411929585	6.340504620164827	0.456305754865254	1.7913748329342036	0.1181247470573489	3.852047932880922	0.6271344153735177	-0.3508611204682377	-0.3662159286463275	1.3453311922758864	0.0504020716901326	0.8173590540432394	0.9726315789860784	-0.146128826706638	5.085205821810563
0	0.0002142110533394	0.0275506041547408	31.391183425595436	-0.0121641307528408	0.6219523545816995	0.0359640773872307	0.4553575839882056	7.31376051966655	11.833799755166748	0.072792039634173	-0.812111938584211	-0.3094482421875	0.1008178468934771	1.0648406225440912	-0.0264562297096778	8.911358044556037	0.0118506866446488	-1.0658241570581686	1.2062034606933594	0.1247384319781414	2.099734055705534	179.14162241294665	-1.8169196787574895	5.03369140625	-0.4603955284642642	-1.0211678854299024	49.9901225116481	0.0400368431482658	1.21444097156171	0.4962652690214824	1.7985316678712082	-0.0748757739685256	1.7062524875216791	-1.8494736841813408	-0.1076491563010543	-0.3433383982839163	1.342732038745661	-0.2901153221476234	1.9728884954400296	2.55561403470793	-0.5170473374437576	2.322205082954825
0	0.0002254754495928	0.0256216352029819	30.73398838673768	0.0108571612322073	0.6613430645537085	0.3219096462529947	2.826127730478897	-5.5043394559193874	10.289180716187984	0.0023591428281199	-0.7928782542786541	-3.543182373046875	0.3043841002923734	3.398261315248831	-0.6633852648964454	9.184747666351337	-0.011251007032502	-0.8776314267590912	1.5146846771240234	-0.1473830513444414	3.463289554738274	186.4243677742748	-1.0351259080296646	2.862396240234375	-0.350615849982904	1.566304964118864	43.55867367456451	0.0098929180657879	1.4398055973171542	-0.3704027471621902	1.6056612597241964	0.2500435525357604	1.8718026417665332	-1.6930788043618183	-0.0426434548116491	0.3869926120413346	1.2560562581680736	-0.2789289812809548	0.9731266703462556	1.5666097450362084	-0.4003861674822574	3.7128779466812047
0	0.0003038600774464	0.0252042398256353	16.182276800520654	-0.0031584991066706	0.5594259506557682	0.2025782023120912	7.566780688501216	1.4973237520884253	11.760540017532156	-0.1401062034503798	-0.9113463623878872	-1.830902099609375	-0.1114050238795821	19.627315885637167	1.3760565590629052	5.887577697526072	-0.0934391986719952	-0.1136082790609656	-1.8479862213134768	-0.2490010616507423	29.639658834427443	94.12567697837636	-0.0152980412467559	-5.36376953125	1.1033982946167664	-0.8312134200600378	52.831162560882085	-0.4065918386673425	18.345746238668497	0.0518455659278492	2.1104603598433176	-0.2943014859332204	23.53429448691436	0.0626315789425191	-3.1565376262684097	0.0568581829131307	1.4708624548517626	1.1692098316367627	7.603989258862249	-0.0208771930131472	-0.0866108745567037	18.24140152984348
0	0.0001207401685505	0.0290060913799816	29.946591199480498	0.0245636640904942	0.4395088841587167	-0.4099676066605996	25.93456215367909	-6.275381326036575	12.761269036567557	-0.3297778285082534	-0.2012928911571947	-1.8154296875	1.095843682203196	17.582137980212245	0.4496675801047752	9.899556737075187	0.020630073680602	-1.1924994572054075	-2.627086639404297	0.1431852571786084	4.611749407388452	218.80971323325917	-1.3791833162292093	1.9185791015625	-0.2210040893969311	-0.3087953854187337	24.72427801782673	2.131732348265453	57.70456213199055	-0.3730454597146522	0.8847445892537383	0.1307315250145897	23.355370322753377	-0.2488888889342604	2.872832427251897	0.4440269863367193	1.0802141328717991	-1.210640356979511	9.996865468017267	0.2947368420965404	-1.2419222584043328	21.728805328771127
0	3.426866218848802e-05	0.0185849695541845	54.35160823569218	-0.0106180513319111	0.3230153942772633	0.154290718763132	0.3839320990120312	0.1678864962290503	13.916164127411484	0.6397585032129326	1.4182162243164669	-0.304290771484375	-0.2535297782940381	2.130895127216185	0.749408371425576	10.806235155857724	-0.001321204441795	-1.3087566730409894	-1.0869369506835938	0.0006154613118665	6.537137127775907	232.0501307137279	-2.209783870854273	-2.310546875	0.3119202877379183	17.016592276067506	18.497674220277958	0.480882651653065	23.53457324465084	-0.0190991034380088	0.8469717618842617	1.2210084328497892	5.298709190645116	0.1166666666601772	-0.0143206041499283	0.0439500632538433	0.8733986750325282	-0.7525949431899003	3.09763175632253	0.1399999957542896	0.5679939874218634	12.180100487113457
0	0.0001651620396429	0.0254807808588603	16.31368343844365	0.0115250920493796	0.4483791973117749	-0.2287131452191266	2.2553582617846994	-2.377726585688055	10.90802892249497	0.0097591081286471	-0.5987783297851434	4.5179443359375	-0.3749456798266958	3.7288493887848753	-0.1510927139727544	4.324368903860988	0.1504176560977153	-0.4895519399495507	1.624603271484375	-0.3516362675344079	8.917817367747995	100.6535133259048	-0.3435437741028473	-0.371337890625	-1.3816594476633657	-0.1966262830118266	44.22132239035746	-0.6549110626281086	2.680807842103296	0.1814941536725388	0.8858039294353797	-0.9480226330721566	0.8471595976292687	-0.5894736842105273	-0.0275272986984659	0.2189942814438725	1.4258502747474164	-0.5829014860812057	-0.0450436036349155	0.0147363115802341	-0.8290874473605816	9.387027922699858
0	4.669497052681002e-05	0.0217398191259033	47.99093384696527	0.0024417555968506	0.3096050676132537	-0.2986181529594523	5.780387852568001	1.1753740002494453	10.355597707503364	0.3018244212794828	-0.3773944191520662	0.4744873046875	-0.4978986736105004	3.679893163991665	-0.5927879272906256	7.893233485701188	0.0705194186148118	-1.2594313171109468	1.348084270954132	-1.2061538510815064	26.54002794808146	234.3295997516861	-1.7875455403485745	0.91802978515625	-2.0191556476686148	4.133319397045174	27.64706566235225	-1.2201582890932174	18.31087557140996	-0.0442345912666337	0.719356061373475	-1.7918944532771148	14.16028014351999	0.1105263157871148	-1.0805908066264671	-0.0794267711877074	1.2954131001957123	0.6021106534138149	9.304487938779689	0.0	1.473512302492184	49.13646688844526
0	0.0001057801961246	0.027543470135454	24.082930493952617	-0.0017507248959731	0.32923974493857	0.1256776820532375	2.6920049337906	-6.05024245482868	14.064895808321666	0.1692538521752585	-0.3688247834259663	-2.3724365234375	0.1551164080401493	6.9302496447752695	0.6271042169125605	5.890208874041597	-0.1809113383440217	-0.7524080685199754	-0.0651332139968872	0.4521257135168887	20.82925107367932	159.18316878244778	-0.9164679751475212	0.2604522705078125	-0.4430618286359704	-0.2131322034743821	33.653194892358954	0.3517828881278191	7.57967661807538	0.1686702670325264	1.1657300240929822	0.5283847143854872	3.9269058635682232	-0.5084210673671943	-0.3529310656267929	0.4092270749659792	1.8212334615374368	-0.0687129774719878	-0.256538584451659	-0.4642101894713697	-0.6270357111956123	25.86121550308349
0	0.0001844324561279	0.0222567554679077	34.85906408267936	-0.0137959094246407	0.5788088007323364	-0.1201148187268631	3.8876312195428206	0.8993005444388984	15.742377495711308	-0.5163393536520787	-0.4080092688098187	-0.93865966796875	-0.035046229916917	2.114613672356949	0.2716261685879755	7.953006902324385	-0.5190489767274524	1.3834076013321286	2.1048222184181213	-0.2841492782964526	11.72700351085166	182.046137227272	-0.5782137201534525	1.2171630859375	-0.3708040786725594	0.3616706171682184	69.70262131008738	-0.0907506793597439	3.228096360242849	0.051271456911415	2.101736474483539	-0.2593425868702712	1.8954392364886965	0.2763158263171323	-0.0116122224255073	-0.1135765544265257	2.543679585107277	0.0850772693581659	0.4598105654461939	2.6657309941546004	-0.3348190048915167	2.740755247031873
0	0.0001010052417698	0.014004690343778	31.200635411384017	-0.0002275089444473	0.3121841987301423	0.0515222638184237	4.207806314145552	0.1570710827689765	4.175115345341384	0.1025840979609511	-0.8753305666724582	1.361572265625	-0.0572025687759756	4.154874138118171	-0.2403194366900396	4.262202754193738	0.3641929071143273	0.6630766735328226	0.9370479583740234	-0.6101792714692292	11.776317900325772	96.66004408762356	-1.4114166754445632	-3.829421997070313	0.2107120547126169	0.1121718587535705	28.558573551359856	-0.4250297549266616	5.995468838269552	0.0171216840365213	0.7097107187354488	-0.2948097691663374	4.494040106433214	0.1473683578958173	-0.7154770559835898	0.0621319332657375	1.0053296153527498	-0.1713810721613151	4.988218340223574	0.2268245613886639	-0.2033771667460864	3.5539583033877262
0	0.0001806076984752	0.0172096222354299	16.539392745021935	-0.018806821940392	0.2962159938419774	0.1407680336941546	0.2731480062692464	-26.49921706420368	11.252208860795784	0.7719261239632703	-0.1244211321876438	-5.8382568359375	0.1929101358656688	1.4201648176143271	0.4764326156170893	4.024238634854754	-0.3838827626693054	-0.3425267663947422	-0.8645210266113281	-0.2048218129171635	7.293478185266132	88.40452040598294	-1.449341360211838	1.031494140625	-0.0853914377720684	1.234018528950248	35.032056743793376	0.2619886103079215	3.0657081986917616	1.9154741617050848	0.9728707165129008	-0.2098499567569882	0.1932940311159172	-1.6652631578737278	0.6905425687424194	3.5281238360997333	1.4557684617524351	-0.7164281496630214	0.9658409679947324	1.5596491228234926	0.5110996083354801	10.53246157252904
0	0.0002176257582239	0.0276611062620011	24.28194267957688	-0.0350766047052144	0.4573938527481784	0.0840657059853832	1.8086947373158124	0.5687760998588203	5.875322592645549	-0.1138665749008634	-1.131375592987082	1.279052734375	-0.2334666184600576	2.6448851895269123	0.3649519027264643	6.451853633452086	-0.1735472388909951	0.0850695952644562	2.87786865234375	0.2863148724796034	10.321888810583136	157.7967018024673	-1.2495988717582818	-5.85888671875	0.5010115598877064	0.266951854538668	43.93860606695233	-0.4542837094982002	3.319895605320687	0.0440660160205582	1.2069959794242495	-0.7004034689601693	4.612833890058425	0.110526612635506	-0.0405475665626655	0.0761287843686095	1.1755636889268324	-0.5958014277138415	2.834724774490712	1.650529642122006	-0.6247665314756675	6.177605593495143
0	0.0001217384180321	0.0156147016732346	16.91867466307983	-0.0020196059010192	0.2174414260153616	0.2417184997091221	1.2602428138293829	-27.13794997435993	7.5873075366133556	1.1400435763020813	0.6923150576924155	-4.744873046875	-0.1126879179484479	2.309164627200538	-0.7582981049029303	3.819131727474365	0.1988497724424805	-0.7925342943371332	-0.2391777038574218	-0.7229379326777983	4.961459308741976	88.97571028635403	-0.9292032260647268	-0.371337890625	-0.1630933785757857	-0.4481189399836651	25.41896233716672	0.3441528247951362	0.7397795615319911	1.8177087306368969	0.7658452454813912	0.2572000678091715	1.0761777723009138	0.8473675943330647	0.1154521782455826	3.210573228812293	1.2451889867861954	-0.3248106026049335	-0.1589598728005978	0.9480701754617762	-0.2511452515403801	0.9707583386602135
0	0.0001758727917454	0.0201685489645439	28.113101288337404	0.0089016137442079	0.4243231816520436	-0.2991054410409463	3.564176894515454	0.2899751355033515	12.360938807026333	-0.2186267678439516	-0.7173381609271012	-1.830902099609375	0.2115291740014365	4.198302010260669	-0.0252181946246099	5.459231517542139	-0.2282296400298026	0.0433561870673337	5.193572998046875	-0.5626320055505224	8.078823640808384	123.73944319651028	-1.326460711296233	6.8284912109375	-0.2471625622491748	-0.9750401147587148	45.642499273763285	0.0251928392005585	1.4120124857674727	-0.0063140023668994	1.4348125845673865	-0.0967721185271231	1.7272804369190973	0.6099415204738494	-0.668484522975304	0.1131440790148865	1.815215450258097	-0.1599445997376679	0.2598020771079969	0.4855789473957697	0.0275415299075639	2.669974891832313
0	0.0001168207781165	0.015452491548425	16.517595385194287	-0.0144140411728641	0.2403783274646907	0.3643812871996094	1.3481414617099143	27.45824143189007	8.954012421175813	-0.5227998581609303	-0.173729059824323	2.1248779296875	-0.0646558379729033	0.1024690619122945	1.4197662414105463	2.314423310660968	-0.351323904022624	0.7566025643762169	2.724433898925781	-0.0375057569270261	3.734385349807588	28.65204848215481	-0.1593695335676042	-8.705810546875	0.3039237648608371	-0.3860325968886373	38.08330733891476	-0.5132220694218568	1.7716868617134218	-1.8585429583381776	0.9798629716012408	-0.3323164724973397	0.1167265347357155	0.9136855157885462	-1.089699601726971	-3.272645394670356	1.3130227575929136	-0.1200980040180652	-0.0820678887650476	0.0	-0.817804060245839	4.235650425920644
0	0.0001161001413896	0.0174163822343251	27.06669526544276	-0.0099974152032809	0.384673537871157	-0.2406316136531136	2.6172499444117383	-0.3226728747505547	5.128811854436493	-0.0645396541312627	-0.5150186200470843	0.3094482421875	-0.8677640617444008	14.98168936872619	-0.3733505665270757	4.762871023209012	0.2618743430661748	0.5359238741836703	-0.3076350688934326	-0.3611828070323929	10.15536687460808	112.30841924116513	-0.7321289642170876	-1.9965858459472656	-0.4347716524288828	1.2259005479423344	35.190042154831424	-0.3132039642989461	5.0629287932862095	-0.0015985138936471	0.832440199805636	0.2432366141262718	2.851709706250519	0.0	0.1069377197448483	0.0717675607960075	1.0713736540995	-0.5506114741818033	4.216405686772517	0.9507105263133548	-0.3326428060559019	6.336864248195894
0	0.0001591155544364	0.0185558362322334	15.709735818103969	-0.0008006931779265	0.2708338561718353	0.0072323933566752	-0.1563205234010634	31.37256333130413	7.640941325574349	-0.7670207467423784	0.545318071954993	-1.40283203125	0.2662871335277024	0.7536005787539102	1.1704905570538569	1.5594423989497312	0.5409632906844856	-0.1927321759598128	0.7265586853027344	0.0080092200560658	2.9770272797765878	28.08135451242825	-0.4566091881397596	-1.361572265625	0.0749357199023456	-0.0080881240925991	34.857065160886755	-0.0415626156504786	0.6172129132750794	-2.2655301378253982	1.038494707446327	-0.611911962434101	1.633383367005781	-0.199356725097318	-0.3767774396655299	-3.827402578272608	1.1090799097635142	0.2141880601564231	0.4340203578733379	1.539999999999572	-0.368007015672625	1.033493660479139
0	0.0001512535734989	0.0199080277694785	32.31127087937507	-0.0205064451116914	0.431840833495101	0.2328113444807534	1.679960902872108	-4.5418806384224295	12.123289566113757	0.2120813103473701	-0.2389707068468087	-2.3311767578125	0.4954941816682254	3.113062375390034	-0.0240652023760747	6.360731974951444	0.0230705983461895	-0.0507448539515107	-2.545695304870605	-0.0484930379886335	6.635561658105475	154.69180525705715	-1.709586453515558	-3.1486358642578125	-0.0898987188964012	0.1697476133036435	48.73025580006487	0.0158872125584372	1.4481787564644204	0.2618382832268475	1.5248700417694976	0.054311494980576	1.162654514188621	0.7530526313694776	-0.3520665385841995	0.5126684512814015	1.9332196906138772	-0.3416247308705465	-0.0335203171892191	0.0194444893268499	-0.1187557904316149	1.910148366598503
0	0.0001438576772628	0.0173367101348553	40.76393064633825	-0.0064032712821142	0.4657881989769904	-0.0024875817743645	1.5751355107342953	-6.4604597399849295	10.518814349783222	-0.0299727171174145	-0.2278556631150081	-1.3293380737304688	0.2690111494201262	2.058204011088882	-0.2609369217364263	6.6470273471474055	-0.0217660733924235	-0.0441064952546721	0.8991727828979492	-0.070080999286847	4.902573905812702	158.2073158161392	-2.0771216205714813	4.332275390625	-0.1462237977594009	-0.0292580844649568	48.67990167241543	0.0073394373863631	1.6058355471160528	0.4004212708395869	1.464612438616948	-0.0660261698336893	0.7613677749300911	-0.1915789474727334	-0.2410186596756358	0.8278809211162437	1.6412515111002088	0.0229145658173397	0.1052081902298858	1.127368421073112	-0.0641994709248918	1.406986754403999
0	0.0001366817203877	0.0154903538177864	49.593281463021775	-0.0164332085543534	0.5474156320779381	0.0650931441920746	1.6314725654777584	-7.817072899164617	9.927625419591596	0.0258320732566689	-0.3477675082887135	-4.110504150390625	0.1903737213176553	1.2857057784767625	-0.0270275723135244	7.294734311322152	0.014631140666083	-0.0456135526535024	-0.3466787338256836	-0.1710252707351671	3.479081393347454	167.2927955524673	-2.8677071660798625	-2.07330322265625	-0.0256740840867939	-0.1877714320523016	56.34111262325922	-0.0141471764122572	1.0200300518037704	0.5507732784320805	1.5458214409726818	0.0058297171214008	1.081451828132428	1.0610526314756488	-0.1260936828029583	1.0166258603909752	1.6783830958244352	-0.0480001732598482	0.2918486123561976	-0.5469005848318211	-0.1231506985921932	1.3996570557984036
0	0.0001359959600226	0.016405849977342	46.46427223754168	-0.0001721223287904	0.5175274931195003	0.0683313207491918	1.99902240070378	-6.063532860102117	11.183924879360918	-0.1085002623634024	-0.2093164301865511	-0.05157470703125	0.1252529641104646	1.5294560472826009	0.4893355906994867	7.136672877460257	-0.1700995602007622	-0.0510697485475213	1.701723575592041	0.1294311863954227	4.459151029516413	165.74178542063137	-2.314875161669101	1.76385498046875	-0.1547957131125742	0.1601447134857681	51.66853412380725	-0.0028671912733184	1.495206217721906	0.5039334249324965	1.559896107806574	0.0904153086911337	2.087850199041137	0.015555281867994	-0.1032498082171214	0.927708874357058	1.730497585724486	-0.0693105542533957	0.3673261985918201	1.3042105262711825	-0.0755967110223143	1.1817955392610662
0	6.663936207972094e-05	0.0202802882446004	52.032827141571566	0.0037696202109511	0.3998769236688326	0.1021372184581816	6.7434729368343	1.600874231236924	12.741660115638824	-0.2051972966937777	-0.0530719227461475	-0.613739013671875	0.1106341499570224	-0.04671995013658	0.5146275745764732	9.817541588169655	-0.050810755566305	-1.243358363941335	0.5070438385009766	0.542943227070345	8.145551144928927	243.00747943409377	-1.335615984393413	-2.9913330078125	-0.1416524963406815	5.701048493820103	27.96335309305987	-0.3977876044123315	10.087991724016511	0.0457442707513325	0.8533970168576517	-0.0756213859966166	1.4643950682275273	-0.9431576800001932	0.3050538895842067	-0.0290440748381278	0.9208262655102885	1.4781957793105391	20.939834059571048	0.0601754385903712	-0.0629859919606947	27.380529058949683
0	0.0001328430053281	0.025588233175058	23.982177123549512	-0.0304901410137081	0.3535026405998371	0.6437214514720432	2.842850683318943	-2.8026139279427635	13.19101058163102	-0.6234399068484401	-0.2986172548123593	-2.310546875	-0.2605989064910595	8.642925198473222	0.8966151462927818	6.63480487761532	-0.1284127268855144	-1.0494002529398168	0.0211939811706542	-1.423617470134338	35.42722101748748	139.3396403838008	-0.6520652063484206	-1.76385498046875	-2.012145981752047	-0.2286253464583643	26.32565549911263	0.5023413905264367	19.555208812672674	-0.1179197005039562	1.1976554315333527	-0.108130747008573	14.500821545497462	0.3610526315916802	-2.5835501607280698	0.2695186781987752	0.9879080745525468	0.7906537797785266	7.476408720996157	0.4936842105220345	-0.6748893159944013	30.7707130858187
0	0.0001833021510915	0.0210481816181975	10.05126580298102	-0.0626372888274225	0.2907811759571036	0.8573340900613884	1.940390104628026	-0.5688154240670312	2.2522610358973374	0.2910265127702094	-0.2602981541754623	4.721503257751465	-0.3425080095205744	-0.082466372613764	-1.3734034312829018	1.109454389427372	0.6077594668520485	0.2695576403720188	2.4987945556640625	-0.5492656026169901	2.0811729223404063	46.75689197071487	-0.2277913424877611	-10.0673828125	1.940588855259181	-1.0376762283734968	18.89643256692864	-0.4920297148754833	-0.2668834579702168	0.0298738254072152	0.2939604038426848	0.3941090335181085	2.493359729482334	1.3226315789444063	-0.4665530661406553	0.0250146296155499	0.5617772616184928	-1.6817061316046389	6.269785838992784	0.8068422126411696	0.6055019169243936	1.5128128458749268
0	6.536493546246414e-05	0.0158390695155957	60.14308782399942	-0.0030185926836185	0.4101458326540391	-0.2301692016453712	9.71876104663978	-4.4248368283333885	15.949107590793224	-0.1387782444886244	-0.3158405543693567	-0.5157470703125	0.4934970554643637	15.668506816214016	-0.0536240352257728	9.064254136637777	-0.0124508777374686	-1.229431347709514	-0.0760726928710937	-0.4161192260687429	41.18820014001346	224.3140285063594	-1.259544482814435	-2.55810546875	0.2466218268515413	0.4427453502645364	27.19602648321113	0.0259432297051988	15.70403851091358	-0.1804725533604076	1.066452223883354	-0.2542634532026442	1.271530448587482	-0.1422105263082489	0.187620049132967	0.2041665114780285	1.1067254429777862	-0.3219509991677024	3.845291533633654	-0.0147371915702301	-0.9536870654286	55.186497505019496
0	5.6037790161366905e-05	0.0205560960231144	26.195965228795213	-0.0037467771642774	0.1919518303841956	-0.1004197713036548	-0.4259779217353077	0.6764967898306739	5.796828779273081	-0.0254013445658481	-1.2720835078496266	0.8251953125	-0.0819688666930435	0.3582926475596122	0.4860569225684166	5.372212045240228	-0.0655591906321808	-1.142683705046835	-0.4035720825195312	0.2531022355173472	0.5838734675388038	120.1140773344844	-1.163008605485743	-0.206298828125	0.0316045022662832	0.5254909093767339	11.054682688439833	0.0207173194512604	-0.0216820559488066	-0.0184460126495731	0.3810253836970498	0.2060565557647372	0.8670793625111899	-0.3831567326224081	0.1274010891147535	0.0325318360928698	0.4212234432153539	0.0582581345812542	0.1153356032158621	0.0	0.0061276329144888	0.3401951293716005
0	0.0001179009389783	0.0147855336981394	17.787631319045392	-0.0080107775406166	0.1924395171655009	-1.014307715243988	18.759246014774604	-26.080114080530656	8.619517551657825	0.8265461260567534	0.435311317134782	-1.3383636474609375	-0.955080246649279	43.54765583708959	0.2816115604773521	4.055231588005262	-0.1996727052882727	-0.8603670181480063	-1.2571334838867188	0.7078913247025252	80.9568098770405	79.76777911671095	-1.0627911933155274	-0.0335235595703125	1.758238640308219	0.2112228993197575	15.752708379183211	-0.0710773953838341	3.5561409567834774	-1.4615229357275124	0.4775235434586722	0.4654565067225311	0.3344133430295071	0.0	-1.0375428869844547	1.1037089615991078	0.4872916953726827	0.2030892601919477	1.4073867732843146	0.095789473685762	1.827245547121404	63.58298869102079
0	8.204081073831515e-05	0.0312840453477209	22.19256370610271	0.0150711490163293	0.2839557149738557	-0.0197608344130657	-0.739420161776041	-0.5757767697396386	6.890189642523403	0.1582907110316201	-1.225383329884716	1.73291015625	-0.0286222256305689	0.1565489189262785	-0.5178211940392494	6.853602284392829	-0.0181241877863908	-1.151898069866047	0.8641785383224487	0.0411789601108167	0.6255046072962971	167.2835109282344	-1.1484182935991227	-0.371337890625	0.0550532511792108	-1.003667147406559	13.81016156980462	-0.3069339779603984	0.188403664230035	0.0235917741236677	0.4808311475267606	0.0792243798336798	0.3911784422365745	0.1252628736791077	0.2353547067608484	-0.0113740253523784	0.6249800796380987	0.0804818775174223	-0.033224150033893	-0.0370877193170118	0.0792259125219522	0.9532826833814269
0	6.0555947904632464e-05	0.0156177983624393	17.194027366174094	-0.0053505292985228	0.1408515041483266	0.0603885376409738	-0.6278790454004204	-21.89715738497401	7.724959510404125	-0.5568633959583853	-0.0874787722907965	2.19708251953125	-0.266063741518651	0.0613198253331268	1.920466064108944	4.18572135914856	-0.187197362108861	-0.8733523762375759	0.9373703002929688	-0.7242003185488319	4.650208707739134	80.98712420948439	-0.1621006182434025	-2.387908935546875	0.0810868655414174	-0.3266858339949601	14.496300802369468	-0.1764782307395975	-0.1681149203804826	-1.4021504660899902	0.4108723906367971	0.1168597844907312	-0.4419587558126943	0.2531871344800542	0.4022035172914983	1.1132028887244794	0.3811136563927882	-0.453099543303647	-0.2375304488247622	-0.013918128651063	0.2298089711320365	0.8843928370951342
0	6.189502304097888e-05	0.0233615738316202	25.54646691828349	-0.0028649706974723	0.210786273647385	-0.060937741729834	-0.0998127058379778	2.020216272252549	16.078273751457466	-0.0786917363499163	-0.8793901422999646	-0.75299072265625	0.23488961343366	0.363707577220945	-0.696277738915348	6.029030572748289	0.0936978372965859	-1.1641528510555876	-0.0633401870727539	0.0090144629637381	0.4169111766869227	133.08214068897658	-1.032176854217983	-2.810821533203125	-0.0178752421910262	-1.3255894130211865	16.342556807006456	0.336686282264097	-0.0323695758185564	0.040395080468514	0.9631543936021132	0.0214295148638794	-0.8965353300095167	0.040526315773846	0.0937116609255275	-0.0428598643118378	0.7825352002892626	0.0248161490834544	-0.5632937685532888	0.2427485580178709	0.1519849295647593	0.987192257526298
0	5.584415594735208e-05	0.0110561253578801	19.526510357992134	0.0021204669015948	0.121904229695572	0.4444933540107701	1.0022096844140274	24.67480306424473	6.474935901857517	-1.033113976572936	1.3255236863473785	0.0618896484375	0.4123483792115758	0.26550372368246	0.989973424567318	1.136517270557348	0.8733863409034456	0.4203300691782416	1.1578521728515625	-0.123647937844627	0.88143881800598	20.00548816212112	-0.2646559944486635	0.5570068359375	0.2745124541916768	0.9084939571221023	14.75899966720519	0.190065565877394	-0.1518244493628255	1.2829305060305096	0.4299396552448818	0.0255471989624662	0.2304970416676091	-0.0294736842303473	0.1841443489643753	-0.909955343394568	0.4277756445352255	-0.2677919930045581	-0.1182271334780566	0.0147367242095457	-0.054613379023479	0.3700644977011471
0	5.9515672280829695e-05	0.0230207399152795	20.65834395215169	-0.0065302002510087	0.2916182935121076	0.1311297560697516	-1.0025964694988962	-0.9474122067513574	5.228474061545773	0.2959514819068505	-1.0909005296890335	0.67047119140625	-0.2540787482860276	1.0379377439911366	-0.5400108708008766	5.112605343750326	0.0068359130809142	-0.8533733288544778	-0.2594852447509765	-0.1442026737780306	0.9455744854457792	112.69847751148636	-0.6108010858963417	-3.6334381103515625	0.1314082090304588	1.0545659516648245	10.239668119471387	0.1538523792814391	0.5611544807703996	-0.0064014782367426	0.3389903285040931	0.0284846849796423	0.5386635794556409	0.169473684211785	0.2487642052516627	0.0289822409516846	0.3639496789609912	-0.6673787503352213	2.0012034414785367	0.2722222222237886	-0.0197777874923044	0.9848266689626496
0	0.0001131409631956	0.0332408890120862	14.505650185394938	0.0102572718847135	0.3150783745545837	0.0185947502377953	-0.9577438377603636	1.537397668736924	5.043857193195427	-0.2588317132437809	-1.089466842474153	0.8045654296875	-0.0153278889244627	0.3968879790009847	-1.4097660792931557	5.15350786841696	0.3086800998323515	-1.0637633316550072	1.1180429458618164	-0.205059260694638	0.735775491965962	117.6099269438594	-0.7782166395352643	-4.30133056640625	0.0051275596829916	0.4377379226798186	10.150194157262495	0.2007573480626818	0.8243949333962735	0.016270586540263	0.3438135890522213	-0.1088858221746972	0.5384844918798781	-1.0315789473681771	0.7697249315668002	0.0253688806273971	0.3724877238032808	-0.6872965115245551	1.7461949596857995	0.0	-0.2604967065957243	0.9974184814583612
0	5.543760922235964e-05	0.0125496729391624	17.081021129956042	-0.0060468904890473	0.1197898217516747	-0.1173197189396734	0.169092518314383	27.5005019167838	8.7988416447472	-1.0481525884563208	-0.2506535808030534	-1.56787109375	0.0368114928358638	-0.0223809867235016	0.0779906498328209	1.6839257509249737	-0.1899659827154003	-1.570024242771939	-0.38165283203125	-0.0143788323990268	0.9228428116073784	19.97900653370315	0.2762990620395044	0.1856689453125	-0.1872733666600455	-0.4882600691319019	15.5789392941878	-0.0349465234392262	-0.4220614023922722	1.5445094529375665	0.5848808654313555	-0.4589334846679027	-0.7148993722022046	0.1248947368308064	0.1706048924854605	-1.0348335485223494	0.4748169472664996	0.1494478286189871	-0.5306802318373767	0.0	0.1066847833302081	1.155236560684159
0	3.888207131089704e-05	0.0148158464594337	42.44041199123674	-0.0061307922999502	0.2072832333257594	0.0287740754457196	0.6332242763907834	-1.899064733606826	15.234513583526338	-0.8445682644781783	0.859995723356807	-0.453857421875	0.1022560468830264	0.4732155018709068	0.2191020237341881	6.543331737088282	0.0181896926783935	-1.1465603298142917	0.355865478515625	0.1703789265467893	2.900715023685296	148.65869403370314	-0.9564371942235144	-0.618896484375	0.0760418230822795	1.8108952583645384	16.07121524653062	-0.1372881083403718	1.7311597674738848	-0.1308144337037036	0.9088059349125716	-0.8368265906531892	1.6471455500254648	-0.1535087719309738	0.0390591145936107	0.07949843528223	0.7861218405202844	0.7024824950165404	0.7732266334746174	-0.1473684211789399	-0.1175485651127734	2.032482152419623
0	6.412438831080158e-05	0.0203659929870335	45.472301796232166	0.0233051556530776	0.3117571696414539	-0.0890027226809679	21.943490847998785	0.7364027956900489	9.77016370292834	0.2120268395692045	-0.827792137966826	-0.5982666015625	0.2570554563242468	5.700476493832706	0.3551551090613365	8.458594151293864	0.0043216544629918	-1.339116920975495	-0.8870849609375	-0.0845105144884121	33.134877665990786	202.91845965870317	-2.1247685683621857	2.764404296875	-1.1502800691328945	2.320629890572317	16.964760513460252	-0.2427706267348994	23.51621109262338	0.0295904245968369	0.6612226032111482	-1.203183544000616	16.555065390546442	0.5894736842148456	-0.492750896135007	0.0009964109909836	1.0139238172194276	-2.914613067330562	67.8999388629485	0.0	-2.439383020145652	105.7047327758854
0	5.8863097428243135e-05	0.0213538264952797	36.4852646184835	-0.0044248280311622	0.2927459656091737	-0.1070033319751942	-0.0191518735553053	-3.234452917200576	14.768438619710828	-0.959571905972496	0.523897175259671	-0.79425048828125	0.2114917478205972	1.0391164223839802	-0.2447046054467201	7.818606828471791	0.0229042398143968	-1.2675344459381523	-0.3118255138397217	0.0347153159844584	2.264053827828437	193.37118793018752	-1.2098382023596272	-0.9283447265625	0.1568075570181981	2.092701568095853	15.157633522102516	-0.1644386445139361	0.146479800216762	-0.118982454350262	0.9109015389398204	-0.8545491280911095	0.2775225186010308	-0.12010526316871	0.0852308875523452	0.1613304190893222	0.8337085034936532	0.2193461113521404	-0.2650116841928964	0.0635529410201616	-0.0536231561805776	0.8101267192881076
0	6.638133706661847e-05	0.019384193122231	46.63548743281379	-0.0125916480218961	0.313305153797268	0.1003747065238978	1.3501387327766392	1.8866179446158304	10.393954898938086	0.432881337138918	-0.179269338190684	1.41314697265625	-0.0319869838295661	0.6539493833286456	-0.2403343928917884	8.288009169713233	-0.0006987217142544	-1.345315053288991	-0.2498149871826172	-0.5869228543493745	33.61826074909979	192.62880969532424	-1.8360051346385944	-2.85723876953125	0.0228086500254645	3.549621687088084	18.866305780875216	-0.0375028374378545	1.1570637384480738	0.0763515529180796	0.8362359652112247	0.6330137981209265	5.173702713408938	0.0395849828889112	0.1904110979384128	-0.0527788926505355	0.8126322550939611	0.061576786655679	1.4459512587118035	0.5170994152757018	-0.0658863084080252	4.143835479828445
0	6.778325832654573e-05	0.0167874106222916	49.82428101544424	0.0004874655180199	0.3285693427205584	0.1214735772759716	3.303595855926541	-2.6184327145638573	16.73615921136654	-0.6245509176667347	-0.0463702741690434	0.386810302734375	-0.0388755108759092	0.2324419925092247	0.5380066620245934	8.344264661889598	-0.070780099512852	-1.2509017901975876	-0.5555562973022461	0.3801184757038812	31.056614030822665	192.2539012480586	-1.1146406282205092	-1.5859222412109375	0.2985801082498011	1.02542456778	18.94306727251859	-0.3565308590641857	2.819811152620769	-0.1386079559692656	1.0793732141275003	-0.4387778986519641	0.0529374629947914	-0.2947368420856406	0.064286060408521	0.1355724343825046	0.9641572598240156	-0.0178873135778374	-0.3127937465728747	0.0	-0.2927278619561618	5.576618110138799
0	2.7090821428897337e-05	0.0187026888343277	27.664534839959764	0.0017332526120901	0.1357731207057573	-0.4089542554212532	0.2513008830549523	0.5598331315512266	2.014879013012968	-0.2246324143670632	-0.4571333290358517	0.036102294921875	0.0415309665769335	0.353668390410069	-0.19616425316756	0.9414094250483862	0.2874443328195306	-0.7567507061631256	0.1576251983642578	-0.0359219183385998	0.8184527330753939	115.11178560790304	-1.56048171744048	1.108856201171875	-0.1828074211005822	1.4489794962883005	9.059273914696956	-0.1096833294266832	1.6921140040350404	-0.00904779901304	0.3220764600136449	0.0585707546977366	0.6057068939397143	0.1149473684266595	-0.1925505711719564	0.0077479726117763	0.4644329263439034	-0.1518400783989982	0.3480026760947683	-0.147573086787087	-0.4930059423210751	7.179580967166864
0	5.381231738699493e-05	0.0380294737698477	20.453244622364707	0.0185551956552467	0.2809635322449459	0.0314068744460419	-0.6496147654951088	0.8232608659262266	2.7159775812265448	-0.4073904955674098	0.1894551707526699	0.24755859375	0.121191125917261	0.7953678013537231	0.0107234688478208	1.291617539401588	0.0871861502042273	-0.9139784194232784	-0.019662857055664	0.0013196847974367	1.4111316772472442	191.3118283325124	-0.9977540379669632	-0.3919677734375	0.0909487083439002	3.1320808422326785	13.50875648216071	-0.0675341213195148	0.5965862420819494	-0.0011550864624529	0.4491295392766762	-0.0399903698230221	0.4839399997058886	0.0	-0.0569569853400792	-0.0403699423679175	0.7137674271704294	0.1122324404950295	0.7725960037574922	-0.122807017546564	0.0806510486586906	1.0402589332286984
0	5.2390940838128194e-05	0.023219009583462	26.205312317244708	0.0101296646525446	0.2057836815777746	-0.0512558466177152	0.6472747410004467	2.0680957658285704	13.574068494360766	-0.1996613945024875	-1.075925129620306	-0.407440185546875	-0.2931573832134198	2.2772085908909894	0.1768814297395444	1.1966321799851365	0.138260529295437	3.5039906351331407	0.9035243988037108	-1.0441270156965492	59.83931307298512	132.48571749266867	-1.2244538583541256	3.811370849609375	-0.2703395419239138	-1.172330704208654	19.96475624690093	-0.0471212443597413	1.0467896640356402	0.0250602756613046	0.7295750392000382	-0.4248140563557591	0.5431193979222733	0.0446198830328805	-0.399808976216397	0.0131857256482535	0.600145245633584	-0.1040863982399026	0.3640966949436368	-0.4936844547441201	-0.2716585996422903	5.235070270397746
0	0.0003417263913244	0.0141297111370766	9.950072807387745	0.0117323083752721	0.3573737903412177	-0.8647230754924113	8.163167633557006	-29.9172481672769	6.031450035476668	0.4454984714599341	-0.077252211764125	15.92626953125	-2.0159516792332006	12.167510135553918	1.727776882238934	1.724003232829731	1.0933272824236926	7.164761057367758	-10.25917625427246	0.8834545620743184	8.207610227950187	57.82835360106711	-0.2779011273236708	-6.4365234375	0.9642402318969924	-0.3701834745441279	69.58900461638834	-3.661086886170741	25.92372497616584	-1.4120660176370463	1.9917230768299423	-3.054939348083585	14.13795297672987	-2.1073684210566643	-1.176256367986971	-0.2506604281978236	1.1673189302346174	5.137205874287362	34.47015104565316	-2.004210741049897	1.672558126986437	25.05355179910834
0	3.3478467156236024e-05	0.0225551067377297	20.57356588289809	-0.0291983636956254	0.2652571433359193	0.1266569265286506	-1.1323580545974428	0.9220462663168516	2.138110477025811	-0.1255540465470076	-0.9734543149436864	0.5157470703125	-0.1331492850684713	0.8069809670062247	-0.305738809518268	0.8715677452772931	0.4028571111987492	-0.3847783277411167	-0.0327177047729492	-0.1622923742005419	2.9468909349944448	110.78771753844504	-0.4457821689153446	-5.0104827880859375	0.1764365417762409	-0.3309809333141769	8.024450734442796	0.2245539126893869	0.6509554535925779	0.0009704196103846	0.2950232939539021	0.0198914843794539	0.3260778372194584	0.0	-0.1737238521344399	-0.0282049626108062	0.4077270670105183	0.1816827348957141	0.1373688114918314	-0.1263684210491078	0.5430534751557325	1.984988463431828
0	5.197612351800605e-05	0.0338719630934336	14.499304647462456	-0.0408878857060552	0.292319117383237	0.4644052852679893	-0.9351473953556484	0.6558414323324766	1.92291768190838	0.203809140908361	-1.376691678411578	0.41259765625	-0.1697698323148987	0.4886878352174242	0.2865272732454038	0.9744335871211988	-0.4343887761175821	-0.0864997507952112	0.3326568603515625	-0.5112897338707785	2.032594998195541	120.12980623778586	-0.647595952706194	-11.183975219726562	0.4351822629790537	-0.3618576032599239	10.06706139641766	-0.3962835786506306	1.123351535370528	0.0322862090841832	0.3033367407866253	-0.2167556057620241	0.5326763920174997	-0.5747365515556981	0.866730786712214	-0.0247899828537557	0.5538663954825731	0.1804325906903038	0.7453199740909389	0.0	-0.2476542054248763	4.486666064178123
0	0.0001212993623055	0.0093279252969998	16.2299790782015	0.0113772825407584	0.1708131543905423	0.114775573512394	0.472750808288064	-35.638073362589395	9.112224140249545	1.2034357227869974	0.2193877517370621	2.06298828125	-0.8861596200561822	4.751529462937765	0.1799560757356382	1.9643212713617024	0.0761943930036431	0.0131236977798416	-0.3370538055896759	0.2579578412045322	6.277839991185817	62.67796297606711	-1.3353683211765364	-2.681884765625	0.5530162897383266	-0.0240198680028256	28.166469195798783	-0.5940641772813786	0.6162189062034948	-1.4613777585280645	0.9176408270812466	0.3521827116441007	0.540626086401431	2.372631579091653	-0.0953732611991415	-0.5196077966189839	0.5714335623887075	0.2258981047972628	0.6719159065696725	0.722105263161561	-0.0295933304245465	3.369012726960156
0	3.736354251335164e-05	0.0206810037907352	37.25245428988743	0.0050312287023013	0.1739882522050607	0.4331886764978629	8.307052902516947	2.3578067643637266	11.471048076386236	-0.8962807950182732	2.979115056608948	1.031494140625	0.7310977423575615	16.331051664606125	0.1872025700288511	1.4203544989042238	0.1266808683619965	-0.6390391317881181	0.3503856658935547	0.050049413805408	5.692402815490483	161.23881502684836	-1.0985887854167335	-0.206298828125	0.3102727215504354	3.7867604040950056	24.294469681850828	-0.5665282349701818	32.670335228567005	0.0533145491664843	0.7426805957281335	-0.9771596162223828	4.256513577479346	-0.1473691789538924	-0.5647908614674259	0.0001492884012678	0.8143309672715907	0.1929506870071758	0.9347388586651108	0.0	0.1291763868651861	48.0006397302077
0	4.09073003656415e-05	0.0206722844351811	38.40977076128321	0.0024321875314559	0.1833385820241034	0.0365679766131289	4.255237960574752	1.2513309342856016	7.453765914319219	-0.4942295676008764	-0.6072668403905168	0.4615936279296875	2.763301341715174	68.91096648272952	-0.0385669497770571	1.3312493103276302	0.0879137749822543	1.0697862055675702	0.1708412170410156	-1.7079289889609977	52.57790890176742	165.67781038817648	-2.8308291928957448	0.25787353515625	0.0077743408130424	-0.7204689597628193	15.909194731794663	-0.1010793942823858	5.6138575681996485	-0.0001631836300033	0.610050433590243	-1.2842289469203472	10.814161433831762	0.0	-1.0883012967859462	0.0123355232193699	0.80221495681575	0.2817177604137046	1.179782191075342	0.151789473666307	1.7585568904224782	42.34344741156657
0	2.3247218835449744e-05	0.0170286094111131	44.37310813937575	0.0033555817546517	0.1612938545991427	0.0828377420236807	0.5821291668298834	2.1047435624594297	5.339263247644608	-0.2912495565462142	0.8206968545912479	-0.3584442138671875	0.0515187029986342	0.5921560157797487	0.2156629497187829	1.1856513657436674	-0.1058563431642677	-0.7934605352498543	0.2607746124267578	-0.0971473998370391	1.0422604059432723	164.7094456726003	-1.7420097841460171	-0.232086181640625	-0.1479307203130296	0.9584464558283255	12.243009775480532	-0.0678728373834124	0.8403374450821239	0.0490210268975652	0.4290044286289085	-0.0968466451261355	0.4047811463874913	0.0257901684363517	0.0649901688381536	-0.0370470678736933	0.5703934882145546	0.2294611363181437	0.319207615475753	0.0	-0.1181248651011014	1.177408604532232
0	2.597775140657741e-05	0.0145900654513763	48.91943393859847	0.0084716072950943	0.1864342129983049	0.0589692133301993	2.4245519515819227	-0.6535610334878359	12.261851861096982	-1.5753023796845131	2.827692404326344	0.38165283203125	-0.2278215729808401	4.597059635989974	-0.0739749697965883	1.2598512728849782	0.1093746999476993	-0.4029446512627328	0.4193668365478515	-0.0893682565977672	35.69447867589811	163.18873568114523	-1.3833600953807876	-0.990234375	0.3777455181718849	3.179423025847699	15.815152316920354	0.7886202899251908	39.64965266836878	-0.0741662200658244	0.6779269183448783	-0.2830224023608354	5.067132861687756	0.1694736841639659	-0.5441070427064776	-0.1048507115987321	0.6313584656932897	0.2546216618599818	0.1486989146925736	0.0	-1.02144808317693	34.64691281626606
0	4.50068304669444e-05	0.0269200960154374	45.23061504523457	-0.0229156263034358	0.4509223998183094	0.0500036378332731	0.8958166285130424	-2.035505187210699	18.29777812270364	-0.3176849475620618	-0.0824277403842015	-2.1661376953125	0.0685927595735819	-0.4974696753372734	0.7703544400378133	14.88449135488644	-0.0015256147040165	-1.275518300748152	0.7992467880249023	0.027907673185881	1.4429209253531945	275.58534895843144	-1.777719097192016	-0.087677001953125	0.3094859930916702	5.354429931428266	28.26883501917893	-0.5879835462181601	9.647408641374634	0.0446699621247872	1.0885148104110771	-2.4787541413150453	47.76116751741593	-0.0077777777384717	0.6111482714994878	0.072781077220175	1.4531904518751826	0.5474330929328428	3.661339954449909	0.5325730994202065	1.684058545754967	40.65404613358365
0	0.0001681707981827	0.0312681846810917	23.9265668232188	0.0043919934324243	0.4266766411959726	0.6101181286308985	15.805560602966288	-3.9614237663122616	15.8283065722002	-0.2540677624316652	-1.1096651404876257	-2.8056640625	-0.9132869638237516	31.79332878166545	1.442110349957552	10.366002305214549	-0.0616917025521147	-1.0511518134577682	-3.6450424194335938	1.79104256395302	42.84503139758891	173.39940791791554	-1.2301063905127114	1.5343475341796875	0.449900482863778	-0.9078999794201654	25.775358323264545	0.7403021003093628	6.329832396111627	0.0163062617469038	1.3958964811633274	0.4267134467800265	55.141002675102	-1.1200005431350726	-0.9173400442274956	0.4151371113630324	1.5361433838697216	0.3117969623442806	1.181811716762574	0.0523976608084275	-3.468329412835919	69.87469604588179
0	0.0005262971834633	0.0356580307695649	13.75247806134868	-0.0812919983688242	0.743334702754408	0.9207612010003604	4.860087595150816	4.629335511031488	12.017115823572052	0.4370080710404815	-0.5968422992633409	-1.07275390625	1.114317430531201	14.085891022475458	1.5640826724215413	7.432296828086765	-0.0221634776468722	-0.3295208184825871	0.3436164855957031	0.8841229225450117	9.587215384297966	120.0783833212244	-0.4388620148307058	-7.01416015625	1.5594585557513247	0.0021942169053708	55.1871573383782	-1.141218286576053	6.972707483195427	0.0121182275589815	3.096733116817912	-0.4985917968820837	6.37170280054334	1.0954385965223317	-0.1959120938130798	-0.2418646880092312	1.8153556223907292	-1.6610221417461202	10.554263821078834	-1.3828888888979645	0.1711680770431285	4.205200667701445
0	0.0002270147813585	0.0314706530006176	27.55732717413608	0.0047132134765142	0.7191336707114198	-0.0212142770056058	1.8925167208760327	-0.1199015495153865	18.04401148148519	-0.203812750007969	0.293919920395925	1.16558837890625	-0.0156876649480817	2.1318437144891123	0.9063160918398764	13.279376851205685	-0.023557780579866	-0.1587636892719182	1.0795230865478516	0.2552719695195828	5.460239408968648	220.6864536947596	-0.2645262761847071	1.16558837890625	0.3610565526935986	0.1491978573796077	65.43578203563081	0.1642102871017915	3.5570035514293368	0.0088906072260798	4.753161350471979	-0.2142849152401226	4.389241091265639	-0.5597953216410898	-0.0833397796634559	0.093327620349676	2.21454285182192	-0.0560216116227534	1.0252012082427582	0.371695894926795	-0.3867935848684763	3.6814976869406895
0	0.0001593097067039	0.0248700096978214	25.320203303469203	0.0008793843189129	0.3918818259836892	0.1076685213555316	0.3081018324967441	-1.3541239616247616	8.452008725037121	0.0500201489642365	-1.0438456209378275	-0.8251953125	0.1020810803229901	1.846736958719616	0.0486758254214192	8.442746266080409	0.0804728077933455	-1.1399256754641924	-0.6898117065429688	0.6790220038754515	16.467277037663965	140.0987919515955	-1.5380040200283265	6.0032958984375	-1.2071399098136746	-0.4028558130713855	31.084974748597915	-0.2210984260222306	0.4833387094845869	-0.057283481841744	1.7205540508360158	0.0417258529870707	5.2982982118902	1.466315952192342	-0.1051560032830765	0.0895095809990269	1.1373283126494906	-0.1753973237293659	1.294099365979977	0.4826317168459835	0.2340153351606294	1.9128974297262955
0	0.0003251335839921	0.0381585337682311	12.375765725218162	-0.1323738911058243	0.5518714358997847	0.2955818330972377	-0.7424131544654422	-35.80602825849976	21.979661394426977	-0.3057319563142879	-0.9220243423751446	-1.40283203125	-0.3722409414071932	1.600753497399818	2.5525286696597007	9.502684723917175	0.1867962768087826	-0.7552063151820563	-5.236706376075745	0.784346173139458	4.959406535849627	155.80249678557988	-0.540637782288862	-24.3638916015625	0.0137247840288142	-1.0391528820453204	49.52611993340605	0.0402497970002777	-0.8088522305805514	-0.104894817874733	1.9265233020481085	0.0554037805658124	6.994550665796606	-3.847953216379723	0.2654672511019345	4.162687718650469	2.2873589687736224	-0.24010045887907	-0.7134614797508703	1.594444444443948	-0.3817708252521237	2.309972869156681
0	0.0002888811743177	0.0432307071830971	20.04962407421676	-0.003902691771652	0.6555806234664588	-0.2450692358345863	0.936741976495473	-1.910535704788824	10.983795225487182	0.17017901427564	-0.9754705681412656	0.46417236328125	-0.3303058314432564	4.498764385594256	-2.15010518806735	11.898011786768937	0.2308700452781797	-0.8653346343320254	1.6392698287963867	-0.6186064010894556	20.206216619659436	212.19289290374397	-1.2797073973147406	3.39361572265625	0.9977462652598776	-0.0762771377205879	50.33339539189532	-0.0785684631661063	4.367378657033186	-0.0462308822522867	3.2646218249165013	-0.3411064147327928	4.219670006864314	0.2379385872880566	-0.1337568029898903	0.0615040704289446	1.601377308935098	-0.3500664604073727	1.2819612768594766	1.6757017543856128	-0.0344580069680066	2.319741339424976
0	0.0002448602526285	0.0293525022803432	13.609043975352176	-0.1076956380202641	0.435881244843959	0.446502349495126	0.1382457569091126	-34.06439007490601	17.705066953641303	-0.0349027885632769	-1.042089322131968	2.06298828125	-1.236537147496014	6.650344065992208	0.9405463240786458	7.62885964017699	-0.0575710001171141	-0.7290786661403588	-3.277572631835937	0.1840198092442643	5.593448766208731	131.813513631283	-0.5713140065705348	-22.2596435546875	0.4297981597175065	-1.1642547126144092	34.55028391470243	-0.2664795053092049	0.6455760212662223	-0.0662106073485054	1.3299284320090263	2.048567471034604	13.983006842444732	-2.3947368420662123	-0.2531957567633026	3.8760277996224417	1.9387210353144104	-0.3912042123580196	-0.9835016237784432	2.558479532187061	-0.5702390449165119	2.738473411524491
0	0.000286682115155	0.0388465883388077	22.536997925152477	-0.0422012009493601	0.6585284649040751	0.499592415106152	2.5154874884426057	0.5940114143518009	20.150643127223464	-0.2594167743413899	-0.9133265648062628	-3.49676513671875	0.1648997780573498	3.220215619640644	-0.4371058441952799	11.532958505769232	0.0645315814319385	-1.057385642770961	-3.5960464477539054	0.9531613043422472	8.520551108245868	187.260179395138	-1.1784580270093363	-8.9739990234375	1.3335362186654545	-0.7019217726955258	53.00066992190119	0.0265999814438825	2.925548150167078	0.0080120647166176	3.4374923289665644	-0.0071973030713266	3.4939840583782056	3.2646198825381143	0.0389365100147539	0.1987180794411845	2.331215729918345	-0.1445146094632507	1.8521875862143224	1.9829239766856457	-0.1480424997428087	3.196608732423022
0	0.0003901661499154	0.0314624602532504	9.38956189923905	0.0956471081951093	0.4722062143336412	-0.0188725991821918	-0.5665595503422289	-45.172887694534914	16.088830756655955	1.250538918594893	0.0482327096305725	-21.8057861328125	0.4116064171114007	0.7610878977108473	-2.2560440995053384	7.819147566353022	0.4997303433865305	-1.4953822514873174	-0.6279220581054688	0.7745267180978449	2.537467211130189	103.20492445891972	-0.7828123754908335	30.61474609375	-0.0850049972747761	-0.6244056438576107	39.28986845822199	-0.3098591507701554	-0.4157365822763119	0.0103076112746278	1.3989942085174552	-1.14635906214855	10.12512311350836	-3.101285220587398	0.6383633761620787	4.71673640852967	2.06603357775007	-0.6819540251480413	-0.8207247747016404	1.97555555527628	0.1974509325465474	8.72132196839225
0	0.0001852357334999	0.0220821018254961	10.934068605264814	-0.011638465339711	0.2702970274906767	0.6162665036036689	0.6963677204930225	2.0676594856408634	22.552436876604744	-0.581148110536203	-1.073536652151248	25.66357421875	0.1919112791954188	-0.517668382946646	-4.147000978167448	3.165963163829665	0.0670858953058058	-1.2198647698781089	1.9662857055664065	0.2777482802195778	2.7221266654375524	67.05036055511113	-0.2102014578902604	-24.14727783203125	0.0387393151291555	-0.6374257532741452	34.75922538928024	-0.0506078658345375	-0.6207644445421483	-0.1007855061340373	0.6163018354395008	-0.0334318537768379	2.776517203054099	0.4175438596699554	-0.4556072330335581	-0.0255826367248683	1.966986282440466	0.5677275228751494	-0.9915007744005512	-2.0467838889128167	-0.3569186430719973	1.5234900219783194
0	0.0001854832158268	0.026464947968547	22.83566993406362	-0.0137522929277464	0.5750002926931717	-4.3181421877850056e-05	0.0984821723096729	-0.1278361198278865	8.8012516260961	-0.0363522096526102	-0.5512969982773108	-0.74267578125	-0.0978304679989099	4.237147606800251	-0.0918032624081705	8.636087727496232	-0.0473645664056754	-0.7582583167097723	-3.3819308280944824	0.3797276342437175	8.458158769664413	136.6646107382166	-0.3414121887668328	7.731048583984375	-0.1907166295351419	0.6686993119241729	32.693869398106386	-0.4641786593413494	3.409074326498114	-0.0542369231410929	2.050322333330975	-0.4344276789124184	4.407185784431849	2.6256137067981777	-0.3050760873712239	-0.0209458845884441	1.193655353672026	-0.1708482760413493	1.977662973779673	1.7585964912924932	-0.2176647466447815	3.1206664185825166
0	0.0002791571529423	0.0275515469597441	13.907587199069528	0.0161171529005818	0.4330470888789099	-0.1597038251838261	-0.0159879638990307	-42.627973448929446	14.327405671224051	1.3307776279455734	0.3770844387956513	1.04180908203125	0.0297252578191673	0.0614386797736328	-0.6123358704403972	7.92856922236656	0.1995829625519193	-0.8437032881965796	3.080782890319824	-0.0459415154343202	1.734304140182472	128.5843418783533	-1.1408302265607917	12.46044921875	-0.5373656831342589	-0.1966347716568162	35.81789846746171	0.3623337735959539	-0.1273984740582148	-0.1031944130162848	1.41209858842368	1.0890055270659085	5.318565829778688	-1.342690058475532	0.296501905867602	3.814458973711434	1.7759990632287768	-0.4764670476478521	-0.5736580942325857	1.5252631579388796	-0.3789774299076843	2.514623593921429
0	9.44915274748228e-05	0.0145019597200186	65.94829607417607	-0.0108625658598464	0.59334301715257	0.1536859939321511	1.473558683132814	-4.620786559281012	15.601551596394886	-0.4129677091175371	0.0236518580176352	-0.990234375	0.0719751375448454	1.4059996091901272	0.726412107770052	12.491103990901664	-0.0206213246519348	-1.1755720376309755	-0.4000061750411987	0.2328642657160687	3.131395564903314	206.0541142172205	-1.7304771838449795	-3.12542724609375	0.2565951676880263	4.082033813530724	49.965578207540005	-0.1654813063926381	2.0733067109249896	0.0216908771330055	3.5202406234253543	-0.0642283528443136	2.737102182628064	1.6210526316071605	-0.026204176521081	0.5225460182471127	1.7975603679838927	0.0528599193468537	0.9458359638719372	1.175672514670942	-0.133673162745622	2.065357525487885
0	0.0001416994607844	0.0207149470707967	49.151091684129696	-0.0227842942600076	0.6346463161497591	0.2069504670857129	1.213101005263606	-6.105741393265387	15.441459242571764	-0.2724300272781059	-0.3611846447769196	1.3203125	0.0925331044358144	1.2358153348050496	0.3380148909731771	12.821053507582974	-0.001952399374092	-1.288544805276438	-2.779876708984375	0.145833827552784	2.627475750643741	209.21003996795287	-3.0925634736726733	-0.2681884765625	0.0202775636513438	0.8008561421378824	50.77617680897225	-0.0357537853429623	1.2107160903098078	0.0727974930203751	3.763265163099764	-0.0245778604769154	1.7511311456690506	-2.9326307589650447	0.0149367729798513	0.6044488522534748	1.8323345683416332	-0.0261149803077013	0.1616642421646448	0.813555554042674	-0.3948280817682166	1.792204044728266
0	0.0001477762691403	0.0223862900184527	45.48664617603947	0.0036841943506953	0.6193519809858297	0.1393571863293977	1.2599524778193194	-3.197324645218512	17.432735111919076	-0.7560065272723383	0.8120378156809784	-0.93865966796875	0.0313734402361724	1.1533369391564277	-0.5242001511410808	12.715429962487292	0.0165304788705909	-1.259262834073398	-0.9315681457519532	0.1391119430384557	2.0261470071354646	210.20310103362675	-3.074369682852822	0.56732177734375	-0.3096947654117068	4.56189395807382	49.92036191949316	-0.0298904870445217	0.9537844373338094	0.0084655060112716	3.8341596252778247	-0.2186703420114947	1.7928373520019978	0.9218713458316854	0.0017559804758706	0.3322423745210263	1.9513041733557448	0.2962989031047615	0.9448436894957166	1.6947368419625	-0.130402067173089	1.7027111581034535
0	0.0002986610003976	0.0434378411890832	23.22615468342994	0.0207242396905429	0.765884984066001	0.0323890039502778	1.6845265602479582	-2.503843199906012	17.905706991191188	-0.2979081324996525	-0.6127614707348212	-0.8251953125	-0.0227680844915309	1.6090578672011198	0.3515036605044271	14.24894854075462	-0.0746332279433977	-0.9151013267721008	3.2837374210357666	0.2066725998221379	3.793803494555191	257.2973545736658	-1.100724931737779	-3.182159423828125	0.0002540019844076	-0.0083081393719277	61.634800581641706	-0.2706185077360458	1.8122025238814885	0.0759857484729585	4.893849103790656	-0.37734724267255	2.7741494861537745	1.3568116410699131	-0.0411734178192126	0.3221737735443368	2.0862228413979094	-0.1111540854598483	0.321227312123773	-0.103157894576646	-0.2622727303269412	1.8453398651708768
0	0.0001126703832998	0.0366848018761085	29.04711834984117	-0.0299471005369129	0.4894242607267122	0.2307145684283018	5.537034797849677	-4.835813414749762	18.26643049940128	-0.176547442955908	-0.6305776634644538	4.1259765625	-0.3069396404336451	3.1959318611469207	-0.3928582169369791	14.172905431569935	0.0194257308018769	-1.2332611481846094	-2.1068267822265625	0.6454191844634238	10.463269214186113	246.92905318206425	-1.3075856243965225	0.0206298828125	-1.0891295203810445	0.520162921445166	27.172186006317315	-0.1190972841627503	2.4844891299384813	0.0841335222083675	1.4745050239270636	-3.0183544226101127	144.6575164643375	0.3033306420918054	-5.522832195321331	0.4241823205288813	1.7361528419778829	-1.090940891245922	10.036724540231376	-0.2963769224945967	0.6463398972269675	35.9929583082921
0	4.557210519198514e-05	0.030251112657754	42.69307758134994	-0.0275255405424128	0.455115228519577	-0.055887645896874	-0.1157840033244057	-3.1920679923864803	16.873855460781623	-0.1024994962771873	-0.8699902483997244	-1.4234619140625	0.0046340751485924	-1.0544391583637185	-0.1950456597165202	15.636398254723131	0.0057537380105421	-1.3828867825562807	0.6885223388671875	0.0330168272219078	41.09860448984061	270.830359334408	-2.6064246898557606	-4.59014892578125	0.653678126017489	3.272054890535207	27.703961101535555	0.1144984067704037	16.42313285312705	-0.0121046694309667	0.9740208299924732	0.4869364483159923	4.375861784055364	-0.1707017544497457	0.2197439666784144	0.1348064770832641	1.0834694528396782	0.4931644533273165	0.4661178590546035	-0.4283918128782089	0.0209909237553017	13.467281339384948
0	5.075022566608471e-05	0.0418591120265428	31.02890253663903	-0.0188625651041292	0.5102575989790668	0.1062254961239492	-1.0080985174355963	-2.160425078568121	20.29003925086917	-0.5864257819064113	0.2815983260022574	-11.673934936523438	0.1525616877371416	-1.09199917294439	0.2908661864443685	16.112594544176627	-0.0543268271484152	-1.282318958197646	-0.4771466255187988	-0.0283791691178487	-0.4693093450204166	289.87392317718144	-1.839551137493624	-1.9598388671875	0.487629930498439	10.354746617846658	24.60092373999909	0.0161134447586446	0.4626699263087905	0.0753126720177806	1.0687176016906288	-0.0456546644647671	0.6692967217571457	2.493800947999648	-0.1125942978765191	0.1244151140579954	1.3267559635625743	1.7011789271120548	4.098681657843573	0.740526315704785	0.0067700877525507	0.8425454706914128
1	6.938580424010579e-05	0.0128004909691703	57.0756986036797	0.0573029300433196	0.6440250205071673	-0.1331064117292218	0.090687782117623	1.8261074171363976	11.90322080841912	1.6424384333266355	4.5467689064182935	-1.73291015625	0.2820363887946684	1.2343327781119444	0.5702758982812544	5.41911070076703	-0.1009021035545201	-1.07736557387144	-0.0264320373535156	-0.2382641474034642	5.2777724743962455	150.24790894711504	-0.7503445838561843	0.1650390625	-0.1012934558857866	7.026074370301453	71.18847901928162	0.3643876306374737	1.3355331093869114	0.2115099981922352	1.888285499463101	1.8590630272767232	5.85418843562379	0.3536842105252287	-0.204228069905218	-0.1094854337741317	1.769903468787033	-1.3660869803007942	3.35502128372452	-0.272222222218538	0.1492783267711493	3.922761391207575
1	0.0001412887986117	0.0243640685629734	18.210762468941287	0.0210732767436494	0.5298146903430279	-0.2931636896969295	0.5158333986476538	1.7983364210426476	6.421256775671783	-0.192483432823957	0.4457340743967166	-1.23779296875	0.2499711121812005	1.9710239465216597	0.1458569720422406	3.5273598425598025	-0.0884519006193261	-0.5991167579144485	0.9451065063476562	-0.2568199768490014	2.4072972416205336	91.67545640194902	0.1065131461367918	6.44683837890625	-0.4450072248330317	1.1291041823208068	56.957588149584126	0.1609046470522115	2.6418870889335992	0.0761861342651812	1.225051954727299	0.929445157916072	0.7086694223502388	0.3389473684066546	0.1548039106313981	-0.0506797657579963	1.3473908825366885	-0.7294262141164263	1.528793195970263	-0.3008771929783838	-0.1481788609156254	4.832402126576044
1	0.0002612829788543	0.0222691920445684	19.355843801510662	-0.0088347349724191	0.655089349922712	-0.0503916339505886	1.0175987357354352	4.67322960951921	14.44314432307166	0.8465157506169567	1.077629744913294	-1.7638549804687496	-0.223298959399408	1.693920231518227	-0.2916849896276812	4.238699168500094	0.0995119414281208	-0.2507333112065311	2.293785095214844	-1.4085357958962137	10.907309731270564	83.1263536187459	-0.1631387619971676	-3.80621337890625	-0.9938418317259416	1.3590746452284166	73.57330259722073	-0.1356982885896297	2.273654775102005	0.5575187928347471	3.0612916479889725	1.9415115127299536	9.256815574318802	-0.3819298245627411	-0.6624662201599739	-0.4447485916688383	2.382417865474588	-0.6626985642843208	1.9076103059788772	0.487952838599651	-1.1404929087625666	21.559074320914775
1	0.0004227101847267	0.0281487078160894	19.492202572711356	0.0791414550227957	1.0727923365591363	-0.2910578517105681	0.8362969308972836	-0.1521793260276648	16.255866250956174	-0.7953974755786472	1.4556978462540076	1.94952392578125	0.1885944189757446	2.648235179320661	0.3444753840600629	5.912675794808303	0.0865045025432068	0.8943991469382522	1.2036247253417969	-0.3215016578778913	14.026895429726975	134.25325333798418	-0.3012148929399412	15.09075927734375	-0.1506727145924598	0.9807762456518652	115.90371820259564	0.271551566413585	0.7898301313507847	0.1249940514918176	4.333795833302848	-0.5020391957546939	3.442085895818152	0.8158479532162066	-1.022524199154779	0.321545942743585	3.004069806342067	-0.5428723100110323	1.7094072908714977	3.2378070558859324	0.0856932958331238	6.198581166165251
1	0.000334048261915	0.0340817884310153	19.382960580943475	-0.0828013514543277	0.8241971971388787	-0.0963200984346725	0.3172150582645394	5.164181147605148	8.014203787930944	0.6069621344523902	-0.2494012774156813	-4.6004638671875	0.1233432582260749	1.168975469381226	0.7093478396569868	5.713897500137804	0.0377534694474839	-0.3183314663550134	2.822425842285156	-0.1464144297050371	2.6367425141379472	131.5669053765584	-0.228408760807988	-4.20849609375	0.0197874394785735	0.7697106536398262	87.82385178231739	0.0461625918183409	1.4868949023920717	0.6381699399297245	3.496947428608038	0.495113422649816	3.336161686670453	2.100000104027643	0.8814748157495281	-0.662967215150579	1.804026500631965	-0.2767764699771096	0.8947276337088046	3.763623575441127	-0.223916331882986	1.6615573754356712
1	0.0004037800079292	0.0342784310845124	14.246970354527416	-0.0665453423151634	0.7367752370934876	0.2068188418067028	1.0398656499566106	0.6966213331520226	10.949085096405195	-0.8365213209166835	0.9231399923406464	-3.9815673828125	0.172548193160225	2.3155462722437794	-0.6421946331823687	4.141799107333682	0.20817962878894	-0.5484044785921651	0.9525606632232666	-0.2261050333989704	3.738974546393929	113.4411729546834	-0.6911715456890593	-5.2528839111328125	0.1146539459272366	0.5733297284435439	67.06306081842301	0.143217166539592	1.1522396571017643	0.2572792516690375	2.674249302638072	0.1829409065597506	2.415050489851151	-0.3389473684066604	0.3746161900651304	-0.2154773366073964	1.7360960781461836	0.0248416772662708	0.6728157078584349	0.1485964912347199	-0.620335992433204	2.920205557001711
1	0.0004362935560273	0.0237894558732914	15.052271761036176	-0.0139704725622278	0.5815493219501988	0.1685360311479649	1.8534635562802544	-33.44868620774153	20.93562634441579	0.2060862555031065	-1.2139712698454677	-1.18621826171875	-0.5858882029627613	2.298792917172109	0.1131330683862347	4.222972926419972	-0.0897010424052103	-0.5601925003496651	-0.3880996704101562	0.019075043351279	3.487145167074064	115.90684067929276	-0.8390029659726488	-3.4039306640625	0.8833800690157126	-1.276331510171291	41.96041141289976	-0.5822814756584905	0.7999600729605523	-5.936272255298591	3.860800978721282	-0.0268607322015305	-0.8033524180057303	-1.844970760250915	0.5977660808934897	5.690760940496235	3.0235182288982565	-0.4303683280798005	-1.0800695725014329	0.2615819156972276	-0.3281827789647246	1.7631823490601093
1	0.0002300538622239	0.0161289496858729	28.501076804211458	-0.0087551075677902	0.5638802770672343	0.5123231135468764	3.677982375278659	-0.5084415330589149	4.385981776206268	-0.0330145755092283	-0.3865335025183047	-0.783935546875	0.04547380551203	3.1494380214619437	0.2418559744989056	3.752540103689132	-0.0412162175601834	-0.5818565627736101	1.269060134887695	-0.382742010217829	3.975252970387217	100.9061387749959	-0.7681094708100079	-2.1248779296875	0.3219010782354739	0.1902823760380294	55.35887684569908	0.6252156307525016	3.7818094620509495	-0.0503444550283107	1.602593742632641	0.3604593270183941	2.77604769554463	1.0595789473653283	-0.2701982787483298	0.2007321775625331	1.237000354109717	-0.6203011976932279	1.58647583772406	0.6042105263218502	-0.3306702683683762	2.241234817437098
1	0.0004952769848733	0.0267625950614345	12.039464793792884	0.0152060992013561	0.7804036356750178	-0.1842438338274571	1.2097783815516676	-35.92578467270735	21.10438560557609	0.0072441065776459	-0.988312494445978	-27.2314453125	0.8233996214024315	1.492892741515757	-1.0423635289038042	5.15515335264983	0.5614355044366491	0.3701550422594568	1.4263629913330078	0.5006752424618891	6.965817798313962	95.45072495663652	0.2105022747996614	47.6962890625	-0.4985216402263981	-0.9312235863016092	127.49355403933184	0.5511148493318836	0.8964005785389744	-5.432842205816054	4.396052525999852	-0.4132571268679704	-0.4635440111659767	1.9239766081898677	-1.3060907357393745	4.210400980984351	3.084549944935167	0.1829065679048287	-0.8087950393656289	5.172631578938262	-0.535115286641085	0.9877141189291568
1	0.0004855808815022	0.0364749258125512	21.492175058123248	-0.1054243196890509	1.1138990286252366	0.5232245962493525	1.7754533126459895	-1.4155612840354774	8.216530637607077	0.0189027631334828	-0.7038267610572753	-1.609130859375	-0.0762792343214911	2.20726589051508	-0.210479621585689	6.692638864037109	0.2719043908022102	-0.2054481044997094	2.7883784770965576	-0.6124360949163152	8.03660675398077	177.69889390194902	-0.8787702505307539	-23.0848388671875	0.401572807458742	0.0947716733385295	105.17958323728551	0.0748281546726874	2.548583885453332	-0.6172247968818976	4.083245186775686	0.455797146865083	3.904886903577164	-7.285898037196544	-0.2976049770066031	0.3168910844433418	2.6127387918265383	0.1937463945463777	1.1462891515102689	4.170526315796033	-0.0867308704853766	2.1538160444498478
[truncated: 450 more rows]
